# Supplementary material for: Immune Dysfunction Mediated by the ceRNA Regulatory Network in Human Placenta Tissue of Intrahepatic Cholestasis Pregnancy
Source: Front Immunol. 2022 Jun 24;13:883971. doi: 10.3389/fimmu.2022.883971 (PMC9263217; doi:10.3389/fimmu.2022.883971)
Supplement: Supplementary file 1 [file DataSheet_1.zip]

Archive with 16 entries (14 files):
- supplementary Figure/
- supplementary Figure/Supplementary Figure 1 expression distribution of circRNA.pdf
- supplementary Figure/Supplementary Figure 2 expression distribution of lncRNA.pdf
- supplementary Figure/Supplementary Figure 3 expression distribution of miRNA.pdf
- supplementary Figure/Supplementary Figure 4 expression distribution of mRNA.pdf
- supplementary Table/
- supplementary Table/Supplementary Table 1..docx
- supplementary Table/Supplementary Table 10.docx
- supplementary Table/supplementary Table 2 The information of RNA-seq.xlsx
- supplementary Table/supplementary Table 3 The information of DElncRNA.xlsx
- supplementary Table/supplementary Table 4 The information of DEcircRNA.xlsx
- supplementary Table/supplementary Table 5 The information of DEmRNA.xlsx
- supplementary Table/supplementary Table 6 The information of DEmiRNA.xlsx
- supplementary Table/Supplementary Table 7 ceRNA.xlsx
- supplementary Table/Supplementary Table 8 GO.xlsx
- supplementary Table/Supplementary Table 9 KEGG.xlsx
