# Supplementary material for: Immune Dysfunction Mediated by the ceRNA Regulatory Network in Human Placenta Tissue of Intrahepatic Cholestasis Pregnancy
Source: Front Immunol. 2022 Jun 24;13:883971. doi: 10.3389/fimmu.2022.883971 (PMC9263217; doi:10.3389/fimmu.2022.883971)
Supplement: Supplementary file 1 [file DataSheet_1.zip › supplementary Table/supplementary Table 2 The information of RNA-seq.xlsx]

## Sheet: long RNA sequencing information
Sample	Raw Reads
ICP_A	139696640	The information of long RNA (mRNA, lncRNA and circRNA) sequencing
ICP_B	149703600
ICP_C	152731090
ICP_D	148711868	Raw Bases	Clean Reads	Clean Bases	Error rate(%)	Q20(%)	Q30(%)	GC content(%)
ICP_E	138870388	21094192640	138702828	18397309429	0.0242	98.31	94.92	49.99
ICP_F	140761014	22605243600	148689538	19488750990	0.0241	98.36	95.04	51.16
ICP_G	138627462	23062394590	151751384	20259823798	0.0244	98.26	94.74	49.3
NC_A	140189792	22455492068	147836360	19678047834	0.0241	98.38	95.07	50.72
NC_B	154337764	20969428588	137922708	18173952564	0.0243	98.28	94.83	49.01
NC_C	151695284	21254913114	139885390	18679538157	0.0242	98.34	94.95	51.23
NC_E	140472182	20932746762	137766534	18636550827	0.0244	98.28	94.79	48.58
NC_F	151113814	21168658592	139168226	18462711329	0.0244	98.24	94.79	49.92
		23305002364	153395544	20442548909	0.0243	98.3	94.85	49.83
		22905987884	150766964	20466145957	0.0242	98.32	94.91	49.45
		21211299482	139368978	18463179749	0.025	98	94.14	52.02
		22818185914	150222268	19907638279	0.0242	98.33	94.95	50.93
small RNA
Sample	Raw Reads
ICP_A	10184829
ICP_B	10675924
ICP_C	13286111
ICP_D	11499931
ICP_E	10616725
ICP_F	11092205
ICP_G	14749129
NC_A	16280824
NC_B	13681352
NC_C	11972315
NC_E	13635702
NC_F	13494350

## Sheet: The mapped reads of long RNA to
The mapped reads of long RNA to human genome.
Sample	Total reads	Total mapped	Multiple mapped	Unique mapped
ICP_A	138702828	135610764(97.77%)	14152217(10.2%)	121458547(87.57%)
ICP_B	148689538	145528762(97.87%)	21536627(14.48%)	123992135(83.39%)
ICP_C	151751384	148191608(97.65%)	13961813(9.2%)	134229795(88.45%)
ICP_D	147836360	144515396(97.75%)	20570139(13.91%)	123945257(83.84%)
ICP_E	137922708	134361305(97.42%)	13211596(9.58%)	121149709(87.84%)
ICP_F	139885390	137062446(97.98%)	19578782(14.0%)	117483664(83.99%)
ICP_G	137766534	134670808(97.75%)	11112862(8.07%)	123557946(89.69%)
NC_A	139168226	135943837(97.68%)	13778325(9.9%)	122165512(87.78%)
NC_B	153395544	150097069(97.85%)	14687843(9.58%)	135409226(88.27%)
NC_C	150766964	147569476(97.88%)	13642150(9.05%)	133927326(88.83%)
NC_E	139368978	136316937(97.81%)	18063686(12.96%)	118253251(84.85%)
NC_F	150222268	146807867(97.73%)	19269411(12.83%)	127538456(84.9%)

## Sheet: Small RNAsequencing information
The information of small RNA (microRNA) sequencing
small RNA
Sample	Raw Reads	Raw Bases	Clean Reads	Clean Bases	Error rate(%)	Q20(%)	Q30(%)	GC content(%)	Useful reads(18-32nt)
ICP_A	10184829	763862175	10104797	259372806	0.0226	98.99	96.67	47.7	8690966
ICP_B	10675924	800694300	10566369	264613342	0.0226	98.96	96.69	47.49	9254160
ICP_C	13286111	996458325	13103208	318433786	0.0224	99.02	96.88	46.77	11890584
ICP_D	11499931	862494825	11140942	254911507	0.0229	98.76	96.51	46.72	10310111
ICP_E	10616725	796254375	10156451	236297601	0.0224	99.1	96.94	46.07	9250485
ICP_F	11092205	831915375	10810776	255346625	0.0222	99.14	97.07	46.45	9821270
ICP_G	14749129	1106184675	14518316	328420058	0.0223	99.14	97.02	44.99	13846338
NC_A	16280824	1221061800	15878429	352179771	0.0223	99.12	97.02	45.33	15071027
NC_B	13681352	1026101400	13353581	295662425	0.0223	99.12	97.09	45.42	12707797
NC_C	11972315	897923625	11750443	261674222	0.0225	98.99	96.87	45.42	11205282
NC_E	13635702	1022677650	13419026	295388229	0.0222	99.12	97.11	45.55	12991315
NC_F	13494350	1012076250	13189310	297812572	0.0224	99.1	96.82	45.68	12512885

## Sheet:  mapped reads of small RNA to
The information of long RNA (microRNA) sequencing
Sample	Total reads	Total mapped	Mapped reads (+)	Mapped reads (-)
ICP_A	8690966	6422264	4515891	3243105
ICP_B	9254160	7399851	5245895	3893957
ICP_C	11890584	9685648	6896602	4826923
ICP_D	10310111	9409331	6654258	5080956
ICP_E	9250485	8180469	5820902	4111559
ICP_F	9821270	8658953	6140781	4496658
ICP_G	13846338	12735622	8847426	6942505
NC_A	15071027	14161810	10224818	7239936
NC_B	12707797	11882879	8585581	6129251
NC_C	11205282	10448800	7477641	5465447
NC_E	12991315	12293161	8491276	6893581
NC_F	12512885	11338638	8346177	5619855
