# Supplementary material for: Immune Dysfunction Mediated by the ceRNA Regulatory Network in Human Placenta Tissue of Intrahepatic Cholestasis Pregnancy
Source: Front Immunol. 2022 Jun 24;13:883971. doi: 10.3389/fimmu.2022.883971 (PMC9263217; doi:10.3389/fimmu.2022.883971)
Supplement: Supplementary file 1 [file DataSheet_1.zip › supplementary Table/supplementary Table 3 The information of DElncRNA.xlsx]

## Sheet: supplementary Table 3 The infor
lncRNA id	lncRNA gene id	FC(ICP/NC)	Log2FC(ICP/NC)	Pvalue	Padjust	Significant	Regulate	NC_A	NC_B	NC_C	NC_E	NC_F	ICP_A	ICP_B	ICP_C	ICP_D	ICP_E	ICP_F	ICP_G	NC	ICP
ENST00000657145	ENSG00000257261	2.92198	1.54694	1.16764e-05	0.000554745	yes	up	0.64	0.71	0.36	0.23	0.61	1.61	0.89	1.59	1.57	1.59	0.56	2.08	0.51	1.41286
XR_001749325.1	ENSG00000257817	2.39919	1.26255	0.000359514	0.00745874	yes	up	0.08	0.09	0.09	0.1	0.04	0.2	0.09	0.15	0.16	0.25	0.16	0.24	0.08	0.178571
XR_001745110.1	ENSG00000223838	2.27156	1.18368	1.59684e-05	0.00070573	yes	up	0.01	0.01	0.01	0.01	0.01	0.02	0.02	0.02	0.02	0.02	0.02	0.02	0.01	0.02
ENST00000415386	ENSG00000233421	3.67178	1.87648	0.00019941	0.00483571	yes	up	1	0.88	0.84	0.72	1.49	1.45	1.45	8.67	3.72	5.4	2.37	1.19	0.986	3.46429
ENST00000507313	ENSG00000249267	6.34118	2.66475	1.2718e-06	9.44115e-05	yes	up	0.21	0.14	0.31	0.19	0.15	1.03	0.32	0.7	1.41	3.26	1.01	0.36	0.2	1.15571
ENST00000551503	ENSG00000257261	3.5759	1.83831	7.18532e-05	0.00227204	yes	up	0.33	0.3	1.07	0.29	0.64	1.85	2.49	1.43	1.98	1.22	1.42	1	0.526	1.62714
ENST00000413076	ENSG00000235703	2.28468	1.19199	0.000188279	0.0046408	yes	up	1.37	1.1	1.67	0.62	1.14	1.64	1.87	2.52	3.35	3.49	2.17	1.69	1.18	2.39
ENST00000653411	ENSG00000245060	8.91457	3.15616	0.000413871	0.00831484	yes	up	0.57	0.44	0.49	0.42	0.66	0.06	0.19	7.53	6.52	7.42	6.46	0.39	0.516	4.08143
chr8:25821864-25832936	ENSG00000285890	2.29923	1.20115	1.09047e-05	0.000526417	yes	up	0.24	0.28	0.26	0.13	0.13	0.43	0.4	0.38	0.48	0.53	0.42	0.28	0.208	0.417143
XR_001745954.1	ENSG00000285579	10.8079	3.43402	4.32107e-10	1.23795e-07	yes	up	0.02	0.02	0.01	0.01	0.02	0.12	0.14	0.18	0.22	0.31	0.21	0.06	0.016	0.177143
XR_001742686.2	ENSG00000250421	2.92637	1.54911	3.57776e-06	0.000215619	yes	up	0.45	0.52	0.56	0.18	0.09	1.12	0.9	0.89	0.87	0.76	0.63	1.42	0.36	0.941429
ENST00000450426	ENSG00000232729	2.5318	1.34016	0.00225622	0.0280365	yes	up	9.06	7.82	9.86	6.07	6.86	30.23	34.18	7.76	7.19	9.6	8.02	35.4	7.934	18.9114
ENST00000661567	ENSG00000259349	2.06891	1.04887	0.000273399	0.006103	yes	up	1.8	2.06	1.63	0.89	1.58	2.79	3.26	2.63	3.73	3.96	2.12	2.11	1.592	2.94286
chr22:25959073-25983526	ENSG00000232464	0.20918	-2.25718	9.04053e-07	7.18855e-05	yes	down	0.03	0.02	0.03	0.02	0.02	0.01	0.01	0	0	0.01	0	0.01	0.024	0.00571429
XR_001755120.2	ENSG00000278903	80.1113	6.32393	0.00156337	0.0215221	yes	up	0.04	0	0	0	0	0	0.57	0.3	0.89	0.75	0.58	0.05	0.008	0.448571
ENST00000584382	ENSG00000266371	2.31586	1.21155	3.04729e-07	3.0749e-05	yes	up	0.43	0.41	0.46	0.31	0.33	0.86	0.7	0.85	1.06	1.13	0.46	0.8	0.388	0.837143
ENST00000431486	ENSG00000231216	0.00316814	-8.30215	3.6407e-13	2.471e-10	yes	down	1.34	1.43	0.98	0.69	0.04	0	0	0	0	0	0	0	0.896	0
XR_931639.2	ENSG00000229557	2.44645	1.29069	1.57812e-06	0.000111151	yes	up	0.05	0.04	0.05	0.03	0.03	0.09	0.12	0.06	0.09	0.09	0.05	0.09	0.04	0.0842857
chr20:52832334-52937728	ENSG00000286250	2.12571	1.08794	2.73922e-06	0.000175273	yes	up	0.01	0.01	0.01	0.01	0.01	0.02	0.01	0.02	0.02	0.02	0.01	0.01	0.01	0.0157143
chr3_KI270934v1_alt:81491-104464	ENSG00000242086	2.12902	1.09019	1.76585e-05	0.000763714	yes	up	0.04	0.06	0.06	0.05	0.03	0.1	0.08	0.08	0.1	0.14	0.06	0.07	0.048	0.09
ENST00000657990	ENSG00000255248	167.828	7.39084	0.00446424	0.0455158	yes	up	0	0	0	0	0	0	0	0	2.13	3.88	0.35	0	0	0.908571
ENST00000500853	ENSG00000246582	2.35806	1.2376	0.000270571	0.0060517	yes	up	0.34	0.24	0.28	0.18	0.27	1.02	0.65	0.67	0.25	0.73	0.35	0.45	0.262	0.588571
ENST00000607090	ENSG00000235142	2.76475	1.46715	0.00075794	0.0129144	yes	up	0.47	0.54	0.36	0.23	0.42	1.03	0.7	0.63	1.11	0.94	0.93	1.95	0.404	1.04143
ENST00000656173	ENSG00000233967	2.13542	1.09452	0.00230955	0.0285005	yes	up	0.27	0.09	0.16	0.09	0.18	0.34	0.19	0.31	0.37	0.53	0.23	0.25	0.158	0.317143
ENST00000481368	ENSG00000197989	0.473598	-1.07826	0.00402901	0.0423883	yes	down	2.21	2.8	2.79	2.18	6.41	2.11	1.29	1.11	1.94	0.96	1.05	2.12	3.278	1.51143
ENST00000669576	ENSG00000234456	0.0106387	-6.55453	0.00317758	0.0357106	yes	down	0	0	0.13	0.1	0.27	0	0	0	0	0	0	0	0.1	0
ENST00000602747	ENSG00000269887	2.3735	1.24701	0.00230292	0.0284427	yes	up	1.25	0.89	0.98	0.45	0.76	2.73	2.02	0.89	2.14	2.4	1.55	0.91	0.866	1.80571
ENST00000506160	ENSG00000246090	2.10178	1.07161	0.000575204	0.0105615	yes	up	1.01	1.18	1.02	0.89	0.86	1.72	1.92	2.19	1.71	2.73	1.78	1.51	0.992	1.93714
XR_001742930.1	ENSG00000280780	2.0018	1.0013	0.000221003	0.00520439	yes	up	0.03	0.04	0.02	0.03	0.03	0.09	0.05	0.07	0.07	0.04	0.03	0.05	0.03	0.0571429
ENST00000675988	ENSG00000226950	93.228	6.54269	6.01382e-07	5.25859e-05	yes	up	0	0	0	0	0	0.3	0.5	0.22	0.33	0.29	0.23	0	0	0.267143
chr10:12833972-12835544	ENSG00000183049	0.336745	-1.57027	0.00066472	0.0117437	yes	down	0.9	0.65	0.99	0.45	0.41	0.16	0.08	0.18	0.13	0.11	0.2	0.66	0.68	0.217143
chr2:102967407-102984429	ENSG00000224095	2.77425	1.4721	0.00291879	0.0337606	yes	up	0.01	0.01	0.01	0	0.01	0.03	0.01	0.02	0.01	0.02	0.01	0.02	0.008	0.0171429
chr13:112322566-112331225	ENSG00000223626	2.02915	1.02087	0.00219612	0.0275463	yes	up	0.02	0.04	0.05	0.03	0.04	0.09	0.06	0.06	0.07	0.1	0.05	0.07	0.036	0.0714286
ENST00000527847	ENSG00000254951	2.21336	1.14624	0.00247684	0.0300638	yes	up	0.54	0.35	0.68	0.51	0.81	1.84	2.13	0.92	0.78	1.05	0.72	0.95	0.578	1.19857
chr3:49534493-49554367	ENSG00000226913	3.09901	1.63181	0.000351441	0.00733395	yes	up	0.3	0.27	0.27	0.31	0.35	0.66	1.33	0.49	1.69	0.65	0.55	0.33	0.3	0.814286
ENST00000629869	ENSG00000280623	3.64401	1.86553	0.000348302	0.00729647	yes	up	0.18	0.16	0.21	0.12	0.23	0.52	0.3	1.22	0.46	1.05	0.57	0.24	0.18	0.622857
chr4:91108022-91112790	ENSG00000248984	2.79695	1.48386	0.00182283	0.024034	yes	up	0.04	0.09	0.08	0.04	0.06	0.1	0.07	0.17	0.27	0.27	0.09	0.12	0.062	0.155714
ENST00000666993	ENSG00000250303	2.51162	1.32862	0.00132971	0.0191535	yes	up	0.09	0.1	0.05	0.08	0.14	0.31	0.08	0.18	0.26	0.21	0.17	0.37	0.092	0.225714
chr17:47303510-47323790	ENSG00000263293	0.43321	-1.20686	2.76896e-16	4.87164e-13	yes	down	2.8	2.79	3	2.25	2.76	1.19	0.89	1.25	0.94	1.24	0.59	1.89	2.72	1.14143
chr5:70751126-70791362	ENSG00000285151	2.22338	1.15276	1.01268e-06	7.85506e-05	yes	up	0.53	0.54	0.58	0.23	0.19	0.94	0.74	0.68	0.92	0.85	0.68	0.9	0.414	0.815714
ENST00000510767	ENSG00000250033	0.377838	-1.40416	1.71613e-06	0.000118882	yes	down	0.94	0.97	0.78	0.52	0.5	0.17	0.1	0.32	0.2	0.37	0.26	0.4	0.742	0.26
chr4:26432993-26433259	ENSG00000168214	2.87083	1.52147	0.000989785	0.0155582	yes	up	12.05	11.09	19.37	1.17	5.7	14.05	19.62	23.69	20.82	44.1	19.56	24.59	9.876	23.7757
ENST00000412426	ENSG00000281903	0.231973	-2.10797	0.000618001	0.0111182	yes	down	8.98	8.56	9.87	5.13	1.88	0.43	0.36	1.56	1.05	0.91	0.46	6.44	6.884	1.60143
XR_001740842.1	ENSG00000271856	3.53005	1.81969	0.000427105	0.00848741	yes	up	0.01	0.01	0.02	0	0.01	0.06	0.04	0.03	0.03	0.03	0.01	0.03	0.01	0.0328571
ENST00000664473	ENSG00000227733	2.67133	1.41756	5.80413e-09	1.17342e-06	yes	up	0.41	0.41	0.36	0.19	0.45	1.32	0.93	0.67	0.67	0.89	0.61	1.41	0.364	0.928571
chr6:130133565-130144370	ENSG00000227678	2.14813	1.10308	1.05537e-07	1.28965e-05	yes	up	0.08	0.11	0.11	0.04	0.1	0.23	0.17	0.19	0.15	0.21	0.12	0.21	0.088	0.182857
chr5:79774347-79816190	ENSG00000250258	2.2895	1.19503	4.47142e-10	1.27462e-07	yes	up	1.14	1.14	1.14	0.75	0.95	2.54	2.15	1.95	2.14	2.71	1.9	1.53	1.024	2.13143
chr20:59467957-59479809	ENSG00000287752	2.9482	1.55983	3.46755e-05	0.00129549	yes	up	0.02	0.03	0.02	0.01	0.01	0.06	0.04	0.03	0.04	0.07	0.04	0.05	0.018	0.0471429
XR_426711.3	ENSG00000235782	2.12924	1.09034	0.000281497	0.00623736	yes	up	0.01	0.01	0.01	0	0.01	0.03	0.01	0.03	0.02	0.02	0.01	0.02	0.008	0.02
MSTRG.34407.2	ENSG00000274070	2.08955	1.06319	0.000499242	0.00950026	yes	up	0.74	0.59	0.55	0.94	0.76	1.46	0.9	2.13	1.65	2.08	0.76	1.23	0.716	1.45857
XR_949264.2	ENSG00000287395	2.05619	1.03997	0.00174924	0.0233227	yes	up	0.05	0.05	0.05	0.05	0.1	0.14	0.08	0.17	0.13	0.17	0.08	0.08	0.06	0.121429
chr13:91127612-91211698	ENSG00000229557	2.2891	1.19478	3.54718e-05	0.00132091	yes	up	0.08	0.09	0.07	0.03	0.03	0.18	0.16	0.09	0.09	0.13	0.07	0.14	0.06	0.122857
chr3:175079307-175115243	ENSG00000230292	2.36322	1.24075	2.0592e-11	8.15273e-09	yes	up	0.29	0.21	0.27	0.14	0.25	0.6	0.47	0.39	0.49	0.66	0.39	0.57	0.232	0.51
ENST00000424148	ENSG00000233930	0.273642	-1.86964	0.00304259	0.0346998	yes	down	0.44	0.43	0.18	0.2	0.44	0.09	0.04	0.12	0.04	0.02	0.04	0.35	0.338	0.1
chr6:4584346-4603839	ENSG00000260673	2.05143	1.03663	1.49974e-07	1.70311e-05	yes	up	0.17	0.18	0.16	0.12	0.09	0.27	0.23	0.24	0.31	0.35	0.22	0.28	0.144	0.271429
ENST00000652412	ENSG00000257083	2.86837	1.52023	0.000287177	0.00634593	yes	up	0.76	0.53	0.34	0.26	0.28	0.69	0.69	1.72	1.4	1.64	0.8	0.84	0.434	1.11143
ENST00000447975	ENSG00000230266	3.55227	1.82874	6.50617e-06	0.00035293	yes	up	0.88	0.53	0.58	0.47	1.39	2.99	3.04	2.04	1.17	1.98	2.66	4.66	0.77	2.64857
ENST00000646587	ENSG00000231721	3.12816	1.64532	0.000177916	0.00445861	yes	up	1.69	2.27	1.67	0.78	4.63	3.82	6.38	8.36	9.2	8.35	4.64	4.39	2.208	6.44857
ENST00000619697	ENSG00000278834	0.49374	-1.01818	0.000834691	0.0138376	yes	down	4.57	4.21	5.45	4.96	3.2	1.62	1	2.31	1.36	1.95	1.68	5.33	4.478	2.17857
ENST00000654915	ENSG00000231074	3.07402e+06	21.5517	2.15095e-12	1.06635e-09	yes	up	0	0	0	0	0	0	0.08	0.49	0	0	0	0	0	0.0814286
XR_001756816.1	ENSG00000235358	2.26384	1.17877	3.43031e-05	0.00128664	yes	up	0.07	0.03	0.05	0.04	0.03	0.17	0.08	0.08	0.09	0.08	0.04	0.11	0.044	0.0928571
NR_146535.1	ENSG00000257557	2.24743	1.16828	0.00146719	0.0205926	yes	up	0.14	0.09	0.27	0.06	0.09	0.29	0.17	0.48	0.29	0.2	0.12	0.35	0.13	0.271429
NR_110557.1	ENSG00000257185	0.204452	-2.29016	5.60405e-05	0.00185755	yes	down	0.53	0.55	0.58	0.05	0.02	0.07	0.05	0.04	0.05	0.07	0.05	0.1	0.346	0.0614286
chr15:70768010-70778868	ENSG00000259624	2.00047	1.00034	0.000138776	0.00371276	yes	up	0.08	0.1	0.1	0.08	0.05	0.16	0.09	0.19	0.18	0.21	0.11	0.13	0.082	0.152857
ENST00000590154	ENSG00000240240	2.78957	1.48004	2.62186e-10	7.86724e-08	yes	up	1.34	1.55	1.73	0.78	0.83	2.75	1.74	3.46	3.74	4.62	2.35	3.48	1.246	3.16286
XR_937695.1	ENSG00000230479	2.67996	1.42221	0.00243827	0.0296891	yes	up	0.01	0.03	0.02	0.01	0.01	0.06	0.02	0.03	0.04	0.03	0.04	0.01	0.016	0.0328571
XR_001748073.1	ENSG00000255409	2.04352	1.03106	0.00143763	0.0202927	yes	up	0.01	0.01	0.02	0.01	0.02	0.04	0.03	0.03	0.04	0.04	0.01	0.02	0.014	0.03
MSTRG.8896.1	ENSG00000067715	2.56333	1.35802	2.35418e-05	0.000951216	yes	up	0.88	1.57	1.05	0.67	0.9	2.16	1.26	3.27	2.83	3.66	1.89	1.55	1.014	2.37429
ENST00000665717	ENSG00000189223	3.19225e+06	21.6061	1.89061e-12	9.71057e-10	yes	up	0	0	0	0	0	0	0	0	0.29	0.09	0	0	0	0.0542857
chr17:183824-201420	ENSG00000273172	2.55565	1.35369	2.41464e-05	0.000971511	yes	up	0.08	0.07	0.07	0.03	0.05	0.15	0.1	0.13	0.16	0.25	0.11	0.08	0.06	0.14
ENST00000604070	ENSG00000271533	2.0243	1.01742	7.62172e-06	0.000397193	yes	up	9.59	9.77	10.44	4.48	4.88	15.23	13.9	12.07	16.49	17.75	10.92	11.85	7.832	14.03
chr2:119244422-119249072	ENSG00000229867	2.0954	1.06723	0.000203917	0.00491467	yes	up	0.1	0.12	0.11	0.08	0.1	0.3	0.15	0.16	0.17	0.17	0.14	0.36	0.102	0.207143
ENST00000427373	ENSG00000228786	2.20114	1.13825	0.000302233	0.00658673	yes	up	1.55	1.75	1.2	0.73	1.13	1.36	1.56	2.62	3.15	3	2.05	4.06	1.272	2.54286
XR_938983.1	ENSG00000251095	4.07224	2.02582	1.5773e-05	0.000700102	yes	up	0.15	0.07	0.22	0.06	0.04	0.23	0.37	0.25	0.64	0.43	0.45	0.18	0.108	0.364286
ENST00000482032	ENSG00000184029	2.2571	1.17447	0.000718041	0.0124213	yes	up	0.75	0.54	0.79	0.19	0.59	1.08	1.15	1.07	1.02	1.83	1.03	1.04	0.572	1.17429
ENST00000670882	ENSG00000229425	4.00917	2.0033	2.08196e-05	0.000872128	yes	up	0.17	0.18	0.22	0.09	0.2	0.32	0.31	0.49	0.98	1.02	0.77	0.27	0.172	0.594286
ENST00000660603	ENSG00000255248	91.044	6.50849	1.16035e-06	8.75282e-05	yes	up	0	0	0	0	0	0.33	0	0.17	0.23	0.19	0.15	0.06	0	0.161429
ENST00000502083	ENSG00000245025	0.416517	-1.26355	0.00240447	0.0293763	yes	down	0.63	0.52	0.61	0.62	0.28	0.22	0.07	0.18	0.24	0.1	0.17	0.51	0.532	0.212857
chr2:61140764-61144941	ENSG00000212978	2.25993	1.17628	0.000801777	0.0134563	yes	up	0.07	0.06	0.08	0.04	0.06	0.16	0.11	0.17	0.16	0.15	0.07	0.1	0.062	0.131429
chr12:114894631-114898529	ENSG00000283459	2.91373	1.54287	1.45691e-06	0.000104087	yes	up	0.25	0.15	0.17	0.17	0.11	0.41	0.32	0.31	0.56	0.73	0.39	0.44	0.17	0.451429
XR_002957693.1	ENSG00000258773	2.96961	1.57027	0.000703318	0.0122395	yes	up	0.07	0.08	0.1	0.03	0.07	0.35	0.31	0.26	0.11	0.15	0.09	0.09	0.07	0.194286
chr1:65279455-65306521	ENSG00000229294	2.06264	1.04449	2.76346e-15	3.78151e-12	yes	up	0.94	0.9	0.96	0.6	0.64	1.9	1.31	1.33	1.51	1.83	1.25	1.55	0.808	1.52571
ENST00000624853	ENSG00000280036	2.04873	1.03473	0.00145162	0.0204245	yes	up	0.27	0.45	0.57	0.22	0.3	0.68	0.9	0.57	0.66	0.92	0.36	0.63	0.362	0.674286
ENST00000660306	ENSG00000249740	2.65924	1.41101	3.68787e-06	0.000221319	yes	up	0.67	0.87	0.34	0.37	0.48	1.95	0.94	1.2	1.02	1.61	0.8	1.99	0.546	1.35857
ENST00000626826	ENSG00000281344	2.47239	1.30591	1.35711e-08	2.34459e-06	yes	up	0.13	0.07	0.1	0.07	0.07	0.14	0.13	0.23	0.23	0.3	0.14	0.25	0.088	0.202857
ENST00000616609	ENSG00000277675	2.05219	1.03716	0.00256727	0.0308787	yes	up	0.51	0.63	0.63	0.64	0.38	1.15	1.42	0.68	0.76	1.29	0.82	1.48	0.558	1.08571
ENST00000427048	ENSG00000233967	2.45328	1.29471	0.00338612	0.0373909	yes	up	0.07	0.22	0.19	0.09	0.16	0.17	0.24	0.24	0.4	0.67	0.29	0.3	0.146	0.33
XR_001755933.2	ENSG00000281091	2.07874	1.05571	0.000231179	0.00537739	yes	up	0.07	0.05	0.1	0.06	0.07	0.08	0.09	0.16	0.15	0.21	0.1	0.17	0.07	0.137143
chr4:91319033-91325306	ENSG00000249049	3.83215	1.93815	0.000136732	0.0036736	yes	up	0.07	0.07	0.06	0.02	0.03	0.12	0.12	0.11	0.28	0.27	0.15	0.07	0.05	0.16
ENST00000603915	ENSG00000270589	2.77195	1.4709	1.35693e-09	3.40469e-07	yes	up	0.81	0.75	0.65	0.48	0.52	1.5	1.29	1.59	2.06	1.92	1.44	1.45	0.642	1.60714
ENST00000515734	ENSG00000152931	0.298193	-1.74568	4.05308e-06	0.000237939	yes	down	1.06	2.35	2.28	0.87	1.12	0.53	0.39	0.39	0.21	0.22	0.22	1.11	1.536	0.438571
XR_001741711.1	ENSG00000250125	0.392176	-1.35043	0.00315106	0.0354896	yes	down	0.05	0.07	0.04	0.05	0.02	0.03	0.03	0.01	0.01	0.01	0.01	0.03	0.046	0.0185714
chr16:85986811-85995264	ENSG00000285012	2.82092	1.49617	0.00116688	0.0174757	yes	up	0.03	0.02	0.02	0.01	0.03	0.07	0.04	0.03	0.05	0.1	0.05	0.05	0.022	0.0557143
chr4:152942994-152943562	ENSG00000137460	55.841	5.80325	6.25305e-10	1.7262e-07	yes	up	0	0	0	0	0.68	4.16	9.8	10.82	8.47	15.32	2.8	6.34	0.136	8.24429
ENST00000434786	ENSG00000281195	2.44491	1.28978	6.07352e-11	2.19154e-08	yes	up	3.2	3.42	3.9	1.69	3.33	6.92	6.04	6.77	7.65	9.06	5.21	7.07	3.108	6.96
ENST00000669848	ENSG00000286467	3.70351	1.88889	5.16877e-07	4.63336e-05	yes	up	0.25	0.17	0.25	0.09	0.13	0.74	0.34	0.62	0.65	0.92	0.25	0.8	0.178	0.617143
NR_125377.1	ENSG00000257261	2.49931	1.32153	1.30773e-05	0.000604389	yes	up	0.08	0.09	0.07	0.04	0.08	0.1	0.14	0.1	0.23	0.24	0.14	0.17	0.072	0.16
ENST00000609111	ENSG00000272734	0.48508	-1.04371	1.63958e-05	0.00071849	yes	down	7.6	8.05	7.7	7.27	3.93	3.12	1.81	3.01	2.41	3.01	2.29	7.03	6.91	3.24
XR_001741477.1	ENSG00000287083	2.09814	1.06911	1.53605e-06	0.000108517	yes	up	0.02	0.02	0.02	0.01	0.02	0.04	0.04	0.03	0.03	0.04	0.03	0.03	0.018	0.0342857
ENST00000608442	ENSG00000272620	0.232053	-2.10747	0.000810047	0.013546	yes	down	0.14	0.17	0.15	0.06	0.04	0.04	0.02	0.02	0	0	0.01	0.07	0.112	0.0228571
ENST00000659525	ENSG00000275212	58.2806	5.86494	1.73542e-07	1.91744e-05	yes	up	0	0.1	0	0.04	0	1.68	1.71	0.69	1.77	2.27	1.36	0	0.028	1.35429
ENST00000669694	ENSG00000247121	2.05209	1.0371	4.9655e-05	0.00168595	yes	up	0.97	0.58	0.88	0.61	0.59	1.31	0.89	1.29	1.85	1.96	0.91	1.4	0.726	1.37286
ENST00000623570	ENSG00000279987	0.00744118	-7.07025	4.43156e-06	0.00025469	yes	down	1.62	0.91	1.03	0.41	0	0	0	0	0	0	0	0	0.794	0
ENST00000623575	ENSG00000275496	0.373605	-1.42041	0.00504694	0.0494271	yes	down	3.14	2.74	1.44	1.43	2.47	0.35	0.25	1.59	0.41	0.44	1.23	1.24	2.244	0.787143
ENST00000658101	ENSG00000262155	25.4848	4.67157	0.0050248	0.0492901	yes	up	0	0	0.13	0	0	0	0	1.65	0.36	0.59	0.88	0.56	0.026	0.577143
XR_001740618.1	ENSG00000231304	2.06993	1.04958	8.48628e-21	6.04775e-17	yes	up	0.06	0.06	0.06	0.04	0.05	0.12	0.1	0.09	0.09	0.11	0.07	0.13	0.054	0.101429
ENST00000414562	ENSG00000235097	0.0735601	-3.76493	0.000504466	0.00957729	yes	down	1.43	1.41	1.6	0.55	0.04	0.01	0	0.09	0.01	0	0.01	0.4	1.006	0.0742857
chr17:71829869-71871750	ENSG00000283517	2.20006	1.13755	0.000710774	0.0123132	yes	up	0.01	0.01	0.01	0.01	0.01	0.02	0.01	0.02	0.03	0.03	0.01	0.03	0.01	0.0214286
XR_924661.2	ENSG00000241767	3.95561	1.9839	0.000855476	0.0140433	yes	up	0	0	0.01	0.01	0	0	0.01	0.01	0.03	0.02	0.01	0.02	0.004	0.0142857
chr15:58857536-58868377	ENSG00000259353	2.22541	1.15407	6.2294e-05	0.0020202	yes	up	0.55	0.51	0.65	0.37	0.55	0.99	1.25	0.83	1.59	1.07	0.79	0.75	0.526	1.03857
chr15:47359999-47396605	ENSG00000259221	2.80815	1.48962	3.22989e-07	3.21203e-05	yes	up	0.64	0.64	0.67	0.37	0.28	1.5	1.3	1.01	1.5	1.71	1.23	0.68	0.52	1.27571
chr15:32637240-32641416	ENSG00000285948	3.65608	1.8703	0.000972184	0.015362	yes	up	0.03	0.06	0.12	0.04	0.06	0.26	0.33	0.22	0.22	0.19	0.09	0.04	0.062	0.192857
chr1:117527338-117528869	ENSG00000198162	3.54151e+07	25.0779	2.81983e-16	4.87164e-13	yes	up	0	0	0	0	0	0.11	15.64	0	8.54	0	2.55	0	0	3.83429
ENST00000417032	ENSG00000231419	0.171723	-2.54184	7.83677e-05	0.00241639	yes	down	2.81	3.55	2.96	2.86	2.06	0	0	0.54	0.35	0.51	0.72	1.16	2.848	0.468571
chr3:175773144-175776333	ENSG00000225552	3.55379	1.82936	1.96766e-05	0.000837167	yes	up	0.08	0.08	0.07	0.03	0.02	0.12	0.1	0.2	0.21	0.26	0.14	0.3	0.056	0.19
chr5:126386231-126394113	ENSG00000250602	2.36378	1.2411	9.91738e-08	1.22649e-05	yes	up	2.64	2.84	2.92	1.73	3.14	5.04	3.18	5.36	6.66	8.85	4.87	7.17	2.654	5.87571
NR_105018.1	ENSG00000249061	2.23234	1.15856	1.84696e-08	3.00559e-06	yes	up	6.69	6.98	7.24	5.12	5.77	13.57	8.52	13.43	16.15	19.3	10.22	10.43	6.36	13.0886
chr2:45674701-45675477	ENSG00000228481	2.20647	1.14174	9.02428e-07	7.18565e-05	yes	up	2.24	1.87	2.98	0.88	2.19	5.31	2.65	4.34	3.25	5.29	2.83	5.97	2.032	4.23429
XR_001739874.1	ENSG00000237525	2.77716	1.47361	0.00239085	0.029251	yes	up	0.01	0.01	0	0	0	0.02	0.01	0.02	0.01	0.03	0.01	0.01	0.004	0.0157143
ENST00000662817	ENSG00000234665	0.135903	-2.87935	0.00300175	0.0343895	yes	down	0.36	0.26	0.27	0.15	0.16	0.1	0.01	0	0	0	0	0.61	0.24	0.102857
XR_932260.2	ENSG00000259237	2.74288	1.45569	1.75108e-10	5.51436e-08	yes	up	0.05	0.03	0.03	0.02	0.03	0.1	0.05	0.07	0.06	0.1	0.05	0.13	0.032	0.08
ENST00000652374	ENSG00000204677	3.43351	1.77968	0.00129169	0.0187526	yes	up	0.08	0.04	0.04	0.08	0.02	0.2	0.05	0.18	0.26	0.18	0.11	0.22	0.052	0.171429
XR_001741912.1	ENSG00000250488	2.03426	1.0245	0.0015418	0.0213182	yes	up	0.03	0.04	0.02	0.03	0.03	0.05	0.06	0.07	0.09	0.08	0.03	0.04	0.03	0.06
ENST00000432045	ENSG00000226380	2.35462	1.23549	4.41324e-05	0.00154266	yes	up	1.4	1.32	1.38	0.88	2.2	2.42	2.56	3.15	4.21	3.66	3.15	2.51	1.436	3.09429
XR_932310.2	ENSG00000287915	2.22763	1.15551	0.000127333	0.00348802	yes	up	0.02	0.03	0.03	0.02	0.03	0.06	0.05	0.05	0.06	0.06	0.04	0.03	0.026	0.05
XR_930270.2	ENSG00000228714	2.07939	1.05616	8.60208e-18	2.45211e-14	yes	up	0.11	0.1	0.12	0.06	0.08	0.19	0.12	0.19	0.18	0.19	0.13	0.24	0.094	0.177143
ENST00000597154	ENSG00000239828	3.15713	1.65862	0.000342486	0.00722107	yes	up	1.58	1.5	1.05	0.36	0.26	3.19	3.74	1.65	2.59	3.28	1.88	1.37	0.95	2.52857
ENST00000432741	ENSG00000223745	3.91968	1.97074	0.000501303	0.00952677	yes	up	0.97	0	1.01	0.33	0.54	1.66	1	1.54	2.81	2.8	2.13	1.97	0.57	1.98714
XR_944921.2	ENSG00000269514	2.20782	1.14262	0.00105201	0.0163018	yes	up	0.05	0.05	0.01	0.03	0.04	0.11	0.05	0.09	0.11	0.08	0.04	0.08	0.036	0.08
chr5_GL339449v2_alt:1069426-1288202	ENSG00000249359	2.58894	1.37236	3.67448e-07	3.58102e-05	yes	up	0.01	0.02	0.02	0.01	0.01	0.03	0.02	0.03	0.03	0.04	0.02	0.04	0.014	0.03
XR_001741026.1	ENSG00000286003	2.11605	1.08138	1.98273e-10	6.14346e-08	yes	up	0.01	0.01	0.01	0.01	0.01	0.02	0.01	0.01	0.02	0.02	0.01	0.02	0.01	0.0157143
MSTRG.33339.1	ENSG00000233330	2.66044	1.41167	3.08209e-05	0.0011782	yes	up	0.28	0.35	0.25	0.24	0.39	1.05	0.65	1.28	0.62	1	0.41	0.39	0.302	0.771429
XR_001740431.1	ENSG00000243295	2.00325	1.00234	1.6691e-09	4.01515e-07	yes	up	0.1	0.1	0.11	0.08	0.08	0.2	0.17	0.18	0.18	0.23	0.14	0.14	0.094	0.177143
chr16:20743662-20766620	ENSG00000260510	2.19333	1.13312	3.85535e-09	8.23226e-07	yes	up	0.34	0.34	0.35	0.19	0.22	0.69	0.54	0.54	0.55	0.75	0.48	0.42	0.288	0.567143
chr5:53298336-53326635	ENSG00000285831	2.01711	1.01229	1.10448e-05	0.000531379	yes	up	0.09	0.12	0.1	0.06	0.05	0.2	0.14	0.14	0.14	0.25	0.1	0.13	0.084	0.157143
chr8:129719491-129726586	ENSG00000285108	2.57012	1.36184	0.00151696	0.0210933	yes	up	0.05	0.03	0.03	0.02	0.05	0.16	0.07	0.1	0.09	0.09	0.02	0.07	0.036	0.0857143
XR_932544.1	ENSG00000259986	2.70826	1.43737	0.000217686	0.00513901	yes	up	0.03	0.03	0.02	0.01	0.01	0.04	0.02	0.05	0.07	0.09	0.03	0.07	0.02	0.0528571
ENST00000430429	ENSG00000234378	0.16842	-2.56986	6.49402e-07	5.57586e-05	yes	down	2.16	2.72	3.47	2.67	3.33	0.58	0.37	0.28	0.14	0.22	0.17	6.75	2.87	1.21571
ENST00000622592	ENSG00000277693	0.00993593	-6.65313	2.98224e-05	0.00114726	yes	down	1.29	1.45	1.39	0.28	0	0	0	0	0	0	0	0	0.882	0
NR_158656.1	ENSG00000285803	2.69491	1.43024	0.000905398	0.0146499	yes	up	1	1.65	0.7	0.13	0.55	3.02	2.04	1.3	1.82	1.86	1.69	1.47	0.806	1.88571
ENST00000521244	ENSG00000213057	0.421733	-1.2456	0.00489069	0.0484497	yes	down	0.3	0.38	0.34	0.15	0.17	0.23	0.07	0.1	0.07	0.05	0.03	0.22	0.268	0.11
chr20:58811094-58850878	ENSG00000235590	2.1366	1.09532	0.00163765	0.022271	yes	up	0.02	0.02	0.02	0.01	0.01	0.04	0.04	0.03	0.03	0.03	0.03	0.01	0.016	0.03
XR_934326.2	ENSG00000265265	128.371	7.00418	6.90326e-08	9.0684e-06	yes	up	0	0	0	0	0	0.01	0	0.01	0.01	0.01	0	0.02	0	0.00857143
ENST00000400436	ENSG00000174365	147.295	7.20256	1.98536e-05	0.00084281	yes	up	0	0	0	0	0	0.4	0.58	0.39	0.11	0	0.29	0	0	0.252857
chr15:69037548-69043565	ENSG00000259265	6.544	2.71017	0.000284642	0.00629969	yes	up	0.01	0	0.01	0	0.09	0.19	0.11	0.13	0.15	0.17	0.17	0.24	0.022	0.165714
XR_932710.2	ENSG00000274294	2.26174	1.17744	0.00186112	0.0243866	yes	up	0.07	0.04	0.05	0.06	0.03	0.07	0.12	0.08	0.17	0.15	0.06	0.1	0.05	0.107143
ENST00000669855	ENSG00000288011	3.9532	1.98302	0.000586182	0.0106954	yes	up	0.1	0.08	0.01	0.03	0.06	0.18	0.16	0.16	0.22	0.51	0.11	0.12	0.056	0.208571
ENST00000662797	ENSG00000198590	0.290775	-1.78202	0.000705408	0.0122537	yes	down	0.57	0.72	0.44	0.87	0.48	0.01	0.29	0.27	0.19	0.09	0.08	0.23	0.616	0.165714
XR_002956674.1	ENSG00000282692	3.29753	1.72139	0.000107257	0.00307802	yes	up	0	0	0	0	0	0	0	0.01	0	0	0	0.01	0	0.00285714
XR_001754497.1	ENSG00000125899	2.58541	1.37039	0.00168302	0.0226784	yes	up	0.01	0.01	0.01	0.01	0.01	0.02	0.02	0.01	0.03	0.03	0.02	0.01	0.01	0.02
chr5:58846885-58866122	ENSG00000248733	2.5019	1.32302	0.000604557	0.0109426	yes	up	0.02	0.01	0.02	0.01	0.01	0.03	0.03	0.03	0.03	0.03	0.01	0.05	0.014	0.03
chr3:173910635-173920658	ENSG00000228213	10.4822	3.38988	2.28388e-22	2.60418e-18	yes	up	0.09	0.1	0.09	0.05	0.07	0.47	0.31	1	1.03	0.77	0.92	0.78	0.08	0.754286
XR_001745330.1	ENSG00000237813	2.19471	1.13403	0.00179107	0.0237195	yes	up	0.01	0.01	0.01	0.02	0.02	0.02	0.01	0.03	0.03	0.05	0.02	0.04	0.014	0.0285714
chr8:106520474-106657549	ENSG00000253582	2.0446	1.03182	1.36212e-06	9.94329e-05	yes	up	0.26	0.27	0.28	0.13	0.16	0.55	0.43	0.36	0.38	0.49	0.31	0.29	0.22	0.401429
NR_160672.1	ENSG00000283959	2.23595	1.16089	4.27774e-08	6.09706e-06	yes	up	0.09	0.1	0.1	0.08	0.11	0.3	0.2	0.16	0.16	0.24	0.09	0.27	0.096	0.202857
ENST00000577841	ENSG00000233098	0.271818	-1.87929	0.00427449	0.0441961	yes	down	1.22	0.45	1.3	0.78	0.85	0.62	0.39	0.09	0.24	0	0.03	0.21	0.92	0.225714
chr12:94168008-94186044	ENSG00000258035	3.76392	1.91224	4.94528e-06	0.000279702	yes	up	0.05	0.06	0.07	0.04	0.06	0.08	0.06	0.35	0.23	0.24	0.18	0.14	0.056	0.182857
chr2:28800169-28801043	ENSG00000213639	1.35773e+07	23.6947	1.08723e-14	1.21539e-11	yes	up	0	0	0	0	0	0	7.62	0	5.28	0	5.29	0	0	2.59857
chr4:64836283-64872321	ENSG00000286664	2.26453	1.17921	2.66546e-09	5.9828e-07	yes	up	0.63	0.78	0.77	0.44	0.49	1.46	1.24	1.19	1.4	1.72	0.98	0.96	0.622	1.27857
ENST00000598139	ENSG00000241570	3.01528	1.59229	0.000737718	0.0126721	yes	up	0.21	0.35	0.25	0.33	0.13	1.03	0.54	0.44	0.73	1.06	0.6	0.5	0.254	0.7
XR_001739959.1	ENSG00000224132	2.33894	1.22585	0.00177033	0.0235268	yes	up	0.01	0.02	0.02	0.01	0.01	0.05	0.02	0.03	0.01	0.03	0.04	0.04	0.014	0.0314286
ENST00000445330	ENSG00000229967	7.93206	2.9877	0.000461104	0.00896605	yes	up	0	0.26	0.06	0	0.2	0.7	0.55	0.43	0.4	1.09	0.35	2.91	0.104	0.918571
chr2:108044812-108067692	ENSG00000231221	2.58042	1.36761	0.00051296	0.00967949	yes	up	0.01	0.02	0.02	0	0.01	0.03	0.02	0.03	0.04	0.03	0.02	0.03	0.012	0.0285714
XR_001756691.1	ENSG00000250666	7.53693	2.91398	4.05597e-05	0.00146539	yes	up	0	0	0	0	0	0	0	0	0	0	0	0	0	0
chr5:145337931-145381670	ENSG00000250842	3.30761	1.72579	2.84499e-06	0.000180421	yes	up	0.01	0.01	0.01	0.02	0.01	0.03	0.02	0.05	0.05	0.07	0.03	0.03	0.012	0.04
ENST00000581718	ENSG00000175061	136.843	7.09638	0.000605549	0.0109492	yes	up	0	0	0	0	0	0	0	0.41	0.29	0.26	0.34	0	0	0.185714
ENST00000558258	ENSG00000259740	5.27731	2.3998	0.000860555	0.0141064	yes	up	0.51	0.35	0.99	0	0.2	1.56	1.52	1.64	2.5	2.52	2.08	0.29	0.41	1.73
ENST00000513843	ENSG00000248685	4.21318	2.07491	8.96305e-09	1.68647e-06	yes	up	0.31	0.16	0.24	0.11	0.12	0.87	0.96	0.65	0.62	0.69	0.48	0.6	0.188	0.695714
ENST00000430586	ENSG00000232034	2.2183	1.14945	0.000103204	0.00299273	yes	up	0.86	0.64	0.77	0.36	0.8	1.5	1.18	1.29	1.31	2.05	1.06	1.5	0.686	1.41286
ENST00000654283	ENSG00000230490	2.04868	1.0347	0.000773178	0.0131075	yes	up	1.07	0.59	1.08	0.45	0.53	1.53	1.44	1.45	1.76	1.34	1	0.88	0.744	1.34286
MSTRG.10917.7	ENSG00000165525	3.23486	1.6937	0.00453895	0.0460453	yes	up	184.73	136.55	177.4	335.12	229.88	403.82	1288.96	256.96	970.01	408.07	682.88	93.05	212.736	586.25
chr1:191221158-191228467	ENSG00000233882	2.20644	1.14172	0.00251876	0.030426	yes	up	0.06	0.05	0.07	0.04	0.08	0.11	0.13	0.1	0.16	0.2	0.12	0.07	0.06	0.127143
chr2:4113942-4137940	ENSG00000229550	2.71213	1.43943	8.04465e-09	1.55472e-06	yes	up	0.04	0.04	0.03	0.03	0.02	0.07	0.08	0.08	0.08	0.1	0.07	0.06	0.032	0.0771429
chr20:13238726-13249549	ENSG00000226263	2.92402	1.54795	4.63154e-07	4.25893e-05	yes	up	1.44	1.74	1.59	0.69	0.64	2.39	1.75	2.9	4.13	5.58	2.51	3.05	1.22	3.18714
chr15:80554608-80562944	ENSG00000259175	2.15189	1.1056	7.85781e-06	0.00040542	yes	up	0.14	0.12	0.18	0.12	0.16	0.44	0.23	0.36	0.24	0.41	0.12	0.29	0.144	0.298571
ENST00000430327	ENSG00000280109	2.55294	1.35216	0.000426385	0.00848187	yes	up	24.62	20.47	20.36	35.63	16.86	48.06	75.01	29.95	81.29	44.79	57.53	36.84	23.588	53.3529
ENST00000669182	ENSG00000260785	2.19894	1.13681	0.000799764	0.0134304	yes	up	0.28	0.57	0.59	0.31	0.29	1.08	0.69	0.62	0.68	1.42	0.41	1.05	0.408	0.85
ENST00000663118	ENSG00000215256	2.17285	1.11959	0.000491772	0.00940836	yes	up	0.56	0.46	0.41	0.28	0.46	0.75	0.93	1.12	0.63	1.51	0.6	0.53	0.434	0.867143
chr5:599150-612205	ENSG00000249650	2.43975	1.28673	0.000579187	0.0106142	yes	up	0.01	0.02	0.02	0.02	0.01	0.03	0.04	0.04	0.04	0.06	0.02	0.04	0.016	0.0385714
ENST00000657967	ENSG00000254860	2.3794	1.2506	1.3552e-05	0.000622103	yes	up	0.64	0.73	0.98	0.72	0.76	2.78	1.65	1.15	1.32	1.46	0.74	3.47	0.766	1.79571
ENST00000670244	ENSG00000287085	2.90348	1.53778	0.000121588	0.00337728	yes	up	0.16	0.31	0.29	0.16	0.25	0.61	0.34	1.01	0.67	1.16	0.33	0.37	0.234	0.641429
ENST00000457273	ENSG00000233008	2.05135	1.03658	0.000207957	0.00498164	yes	up	0.21	0.36	0.22	0.19	0.19	0.39	0.48	0.48	0.39	0.49	0.36	0.51	0.234	0.442857
XR_925378.2	ENSG00000283083	2.13808	1.09632	1.79792e-06	0.000123201	yes	up	0.38	0.37	0.43	0.27	0.25	0.82	0.75	0.5	0.61	0.87	0.58	0.44	0.34	0.652857
ENST00000573737	ENSG00000262094	3.2098	1.68248	0.00177254	0.0235484	yes	up	0.64	0.74	0.35	0.38	1.76	0.74	1.26	2.06	2.12	4.12	2.27	4.64	0.774	2.45857
ENST00000668116	ENSG00000259065	2.00572	1.00412	0.00192686	0.0250237	yes	up	0.13	0.21	0.19	0.14	0.16	0.36	0.34	0.34	0.28	0.37	0.13	0.36	0.166	0.311429
ENST00000610494	ENSG00000278291	0.48529	-1.04308	0.00493272	0.04868	yes	down	0.66	0.67	0.54	0.41	0.14	0.2	0.12	0.22	0.18	0.2	0.13	0.5	0.484	0.221429
ENST00000664834	ENSG00000286965	2.29745	1.20003	0.000793434	0.0133437	yes	up	0.37	0.25	0.35	0.16	0.35	0.8	0.72	0.56	0.62	0.71	0.59	0.24	0.296	0.605714
ENST00000668866	ENSG00000287686	2.06115	1.04345	0.00069491	0.0121187	yes	up	0.46	0.39	0.52	0.23	0.52	0.71	0.82	0.92	0.73	1.24	0.58	0.74	0.424	0.82
chr1:66042499-66050718	ENSG00000227466	2.73563	1.45187	0.00121324	0.0179567	yes	up	0.64	0.69	0.65	0.27	0.12	1.6	1.72	0.72	1.13	1.13	0.95	0.4	0.474	1.09286
ENST00000597755	ENSG00000236194	2.16139	1.11196	2.12801e-06	0.000142397	yes	up	6.96	7.29	8.15	4.44	5.25	12.38	12.9	10.66	15.9	16.11	9.42	9.2	6.418	12.3671
MSTRG.25664.1	ENSG00000206560	2.01264	1.00909	0.0044161	0.0451849	yes	up	58.76	43.11	54.1	52.84	62.75	79.32	109.24	88.86	131.57	93.39	110.28	48.44	54.312	94.4429
XR_001743995.2	ENSG00000286277	2.01515	1.01089	0.000716502	0.0124011	yes	up	0	0	0	0	0	0.01	0	0.01	0.01	0.01	0	0.01	0	0.00714286
chr2:101269301-101270297	ENSG00000158435	4.07071e+06	21.9568	8.17899e-13	4.80722e-10	yes	up	0	0	0	0	0	0	2.85	0	1.59	0	0	0	0	0.634286
chr6:160991511-161048699	ENSG00000272841	3.18206	1.66996	8.72955e-11	3.0163e-08	yes	up	0.45	0.45	0.47	0.21	0.4	0.98	0.76	1.23	1.34	1.71	1.08	0.84	0.396	1.13429
ENST00000568885	ENSG00000260816	2.52729	1.33759	0.00327901	0.0365265	yes	up	0.24	0.15	0.18	0.02	0.11	0.38	0.43	0.26	0.3	0.39	0.2	0.18	0.14	0.305714
XR_242157.4	ENSG00000287032	247.51	7.95134	0.00440594	0.0451053	yes	up	0	0	0	0	0	0.47	0	0	0.24	0.27	0.01	0	0	0.141429
XR_001741928.1	ENSG00000250131	2.25489	1.17306	2.45886e-07	2.59121e-05	yes	up	0.07	0.1	0.09	0.06	0.09	0.17	0.13	0.21	0.21	0.23	0.11	0.13	0.082	0.17
ENST00000657557	ENSG00000287355	2.28821	1.19422	0.0009863	0.0155163	yes	up	0.35	0.62	0.48	0.27	0.44	0.79	0.43	1.16	1.32	1.06	0.86	0.63	0.432	0.892857
ENST00000659334	ENSG00000287566	11.659	3.54337	0.00216455	0.0272599	yes	up	0.15	0.03	0	0	0	0.32	0.23	0.52	0.51	0.67	0.23	0	0.036	0.354286
ENST00000668374	ENSG00000249267	9.31679	3.21983	3.98536e-06	0.000234482	yes	up	0.04	0	0.08	0.03	0.2	0.51	0.68	0.46	0.62	0.76	0.68	0.28	0.07	0.57
XR_001745862.2	ENSG00000253490	0.456398	-1.13163	8.53547e-05	0.00257634	yes	down	0.02	0.02	0.03	0.02	0.03	0.01	0.01	0.01	0.01	0.02	0	0.01	0.024	0.01
ENST00000621103	ENSG00000233006	0.408034	-1.29324	0.000113014	0.00318968	yes	down	0.51	1.01	0.96	0.58	0.62	0.55	0.14	0.34	0.23	0.2	0.14	0.46	0.736	0.294286
XR_002956512.1	ENSG00000236529	2.70709	1.43674	7.91063e-05	0.00243521	yes	up	0.03	0.03	0.02	0.04	0.02	0.08	0.1	0.05	0.1	0.08	0.06	0.03	0.028	0.0714286
chr3:85799986-85828050	ENSG00000241648	2.0286	1.02048	0.000197607	0.0048104	yes	up	0.07	0.05	0.05	0.03	0.03	0.08	0.06	0.09	0.09	0.1	0.08	0.06	0.046	0.08
chr11:58917014-58928689	ENSG00000255523	2.44051	1.28718	0.000510345	0.00964404	yes	up	0.04	0.02	0.04	0.02	0.01	0.07	0.06	0.06	0.06	0.1	0.03	0.07	0.026	0.0642857
ENST00000523671	ENSG00000214548	466.669	8.86626	0.00156736	0.021553	yes	up	0	0	0	0	0	0	1.35	0	2.25	1.25	1.01	0	0	0.837143
ENST00000660829	ENSG00000230590	2.20416	1.14023	0.000877448	0.0143215	yes	up	0.68	0.62	0.52	0.33	0.19	1.65	0.93	0.73	0.99	0.78	0.64	0.76	0.468	0.925714
chr10:74120254-74120863	ENSG00000035403	3.50273	1.80848	6.50153e-05	0.00209652	yes	up	0.73	0.23	0.8	1	0.65	2.2	1.3	1.69	3.83	3.06	1.15	2.44	0.682	2.23857
MSTRG.27200.2	ENSG00000144893	2.02956	1.02117	0.00026121	0.00589786	yes	up	1.05	1.02	1.21	0.47	0.77	1.65	1.39	1.12	2.37	1.74	1.24	1.93	0.904	1.63429
chr1:16004053-16014658	ENSG00000233078	2.12172	1.08523	0.000378068	0.00774781	yes	up	0.05	0.06	0.03	0.04	0.07	0.16	0.08	0.09	0.08	0.08	0.07	0.15	0.05	0.101429
chr4:78913229-78916363	ENSG00000138756	180.698	7.49744	0.00350234	0.0383264	yes	up	0	0	0	0	0	0	0.47	0	0.85	0	0.27	0	0	0.227143
ENST00000439622	ENSG00000226310	2.10104	1.07111	0.00294373	0.0339614	yes	up	0.77	0.76	0.51	0.39	0.46	1.65	1.35	0.98	0.64	1.5	0.78	0.93	0.578	1.11857
NR_136199.1	ENSG00000237125	2.21247	1.14566	0.000589337	0.0107344	yes	up	0.06	0.05	0.04	0.02	0.05	0.1	0.1	0.07	0.05	0.08	0.04	0.22	0.044	0.0942857
NR_165252.1	ENSG00000231476	2.5352	1.3421	6.97567e-05	0.00221435	yes	up	0.03	0.04	0.04	0.02	0.02	0.08	0.05	0.06	0.1	0.1	0.03	0.05	0.03	0.0671429
XR_001740968.1	ENSG00000244265	2.62557	1.39263	0.000650865	0.0115563	yes	up	0.14	0.16	0.18	0.1	0.13	0.14	0.39	0.37	0.31	0.43	0.31	0.38	0.142	0.332857
ENST00000438049	ENSG00000231419	0.290781	-1.78199	0.000613002	0.0110561	yes	down	1.82	1.93	1.79	1.81	0.9	0.12	0.05	0.55	0.39	0.68	0.42	1.05	1.65	0.465714
ENST00000590435	ENSG00000163597	0.322335	-1.63337	0.000348955	0.0073025	yes	down	5.44	4.02	4.74	3.04	3.24	2.39	0.35	1.01	0.33	0.64	1.23	3.25	4.096	1.31429
ENST00000572950	ENSG00000262999	3.56987	1.83587	0.00483385	0.0481149	yes	up	0.04	0.05	0.06	0	0.18	0.31	0.35	0.23	0.17	0.32	0.11	0.14	0.066	0.232857
XR_001754502.1	ENSG00000226263	3.35522	1.74641	9.75996e-07	7.65016e-05	yes	up	0.44	0.65	0.55	0.51	0.19	1.51	0.85	1.08	1.81	2.32	1.49	0.81	0.468	1.41
ENST00000612143	ENSG00000274922	0.464189	-1.10722	0.000392614	0.00798563	yes	down	0.66	0.54	0.79	0.41	0.31	0.19	0.19	0.33	0.14	0.27	0.1	0.49	0.542	0.244286
chr12:102809279-102824399	ENSG00000258169	3.62152	1.8566	1.85645e-08	3.00682e-06	yes	up	0.04	0.06	0.05	0.02	0.08	0.23	0.2	0.14	0.13	0.17	0.1	0.31	0.05	0.182857
ENST00000656336	ENSG00000258081	0.090334	-3.46859	0.000207851	0.00498164	yes	down	0.59	0.42	0.69	0.1	0.02	0.06	0.05	0	0.04	0.03	0	0.01	0.364	0.0271429
ENST00000610193	ENSG00000273489	2.87949	1.52581	0.00472822	0.0474162	yes	up	0.03	0.09	0.06	0.03	0.02	0.1	0.06	0.29	0.11	0.18	0.08	0.07	0.046	0.127143
chr14:51636704-51651755	ENSG00000273888	2.06864	1.04868	6.60247e-05	0.00211948	yes	up	0.07	0.06	0.05	0.03	0.05	0.14	0.09	0.08	0.1	0.13	0.07	0.08	0.052	0.0985714
chr19:7388910-7395049	ENSG00000267852	2.08233	1.0582	0.000135454	0.00364796	yes	up	0.08	0.11	0.1	0.06	0.11	0.17	0.12	0.23	0.15	0.29	0.11	0.2	0.092	0.181429
chr18:76008117-76015861	ENSG00000264108	2.40985	1.26894	0.000809639	0.0135443	yes	up	0.05	0.08	0.05	0.04	0.03	0.1	0.08	0.12	0.15	0.13	0.07	0.06	0.05	0.101429
ENST00000434256	ENSG00000232729	3.22093	1.68748	0.000188077	0.00463782	yes	up	2.12	2.88	2.64	2.11	1.08	13.4	9.93	2.36	3.73	3.87	2.06	10.87	2.166	6.60286
chr1:71794232-71837013	ENSG00000228853	2.1585	1.11003	8.26103e-09	1.57518e-06	yes	up	0.06	0.06	0.08	0.05	0.06	0.13	0.11	0.11	0.12	0.17	0.11	0.1	0.062	0.121429
XR_001744183.1	ENSG00000225096	2.00704	1.00507	1.39031e-06	0.000101103	yes	up	0.02	0.01	0.01	0.01	0.01	0.04	0.02	0.02	0.02	0.03	0.01	0.02	0.012	0.0228571
ENST00000666796	ENSG00000254349	2.70579	1.43605	0.00294095	0.0339481	yes	up	0.16	0.1	0.2	0.07	0.04	0.1	0.09	0.34	0.28	0.31	0.32	0.42	0.114	0.265714
ENST00000638356	ENSG00000283907	0.377947	-1.40374	0.00169384	0.0227812	yes	down	426.56	261.1	201.16	367.32	416.97	65.33	62.87	37.58	101.4	154.46	190.24	211.16	334.622	117.577
chr2:85581578-85582014	ENSG00000118640	2.21323	1.14616	0.000156185	0.00404378	yes	up	39.78	29.11	37.96	29	37.87	60.01	94.13	60.66	70.55	72.85	73.46	39.61	34.744	67.3243
chr14:79661665-79791263	ENSG00000258637	2.80627	1.48866	4.51007e-06	0.000258941	yes	up	0.18	0.19	0.19	0.09	0.1	0.24	0.21	0.43	0.51	0.46	0.44	0.24	0.15	0.361429
ENST00000624350	ENSG00000279278	2.29246	1.1969	0.000936337	0.0149824	yes	up	0.24	0.19	0.27	0.08	0.18	0.69	0.53	0.33	0.29	0.26	0.14	0.64	0.192	0.411429
ENST00000608721	ENSG00000272841	3.16371	1.66162	1.32801e-05	0.000612063	yes	up	1.08	1.23	1.02	0.76	0.82	1.73	0.94	3.87	3.01	3.91	4.05	1.94	0.982	2.77857
MSTRG.27475.1	ENSG00000242808	2.31452	1.21072	0.00208165	0.0265086	yes	up	0.04	0.04	0.03	0.03	0.05	0.1	0.05	0.13	0.09	0.07	0.05	0.09	0.038	0.0828571
ENST00000660348	ENSG00000229989	2.56453	1.3587	0.000141216	0.00375164	yes	up	0.71	0.55	0.52	0.12	0.4	0.93	1.21	1.21	0.91	1.62	0.75	0.72	0.46	1.05
ENST00000593604	ENSG00000268388	0.443692	-1.17237	0.00149613	0.0208858	yes	down	0.57	0.66	0.55	0.39	0.35	0.19	0.26	0.16	0.11	0.12	0.12	0.54	0.504	0.214286
XR_940344.2	ENSG00000287686	2.6782	1.42127	2.48239e-05	0.000991079	yes	up	0.54	0.23	0.37	0.1	0.38	0.6	0.69	0.8	0.91	0.83	0.74	0.93	0.324	0.785714
XR_933771.2	ENSG00000260876	2.07644	1.05411	7.096e-10	1.92646e-07	yes	up	0.01	0.01	0.01	0.01	0.01	0.02	0.02	0.02	0.01	0.02	0.01	0.02	0.01	0.0171429
ENST00000642329	ENSG00000285159	3.58726	1.84288	0.000189507	0.00466099	yes	up	0.01	0.05	0.07	0.04	0.06	0.16	0.07	0.25	0.14	0.22	0.14	0.13	0.046	0.158571
ENST00000431813	ENSG00000236709	2.88322	1.52768	3.78732e-06	0.000225154	yes	up	3	2.18	2.39	1.51	1.94	4.33	3.86	5.4	8.28	8.53	5.31	3.59	2.204	5.61429
ENST00000671133	ENSG00000267879	3.34187	1.74066	0.000606567	0.0109587	yes	up	0.06	0.04	0.04	0.05	0.05	0.19	0.08	0.09	0.13	0.24	0.2	0.1	0.048	0.147143
ENST00000652651	ENSG00000286248	2.11003	1.07726	0.000107874	0.00308839	yes	up	0.21	0.22	0.21	0.14	0.11	0.39	0.22	0.41	0.4	0.45	0.28	0.26	0.178	0.344286
XR_951862.2	ENSG00000226777	2.62792	1.39392	0.00134824	0.0193715	yes	up	0	0	0	0.01	0	0.01	0.01	0.01	0.01	0	0.01	0.01	0.002	0.00857143
NR_171677.1	ENSG00000249740	2.2853	1.19238	0.00153857	0.0212854	yes	up	1.42	0.61	0.74	0.6	0.63	2.72	2.31	1.04	1.69	1.41	0.76	1.65	0.8	1.65429
ENST00000668012	ENSG00000257259	3.19288	1.67486	0.000152707	0.00397722	yes	up	0.26	0.23	0.19	0.13	0.11	0.5	0.25	0.97	0.51	0.91	0.37	0.26	0.184	0.538571
chr1:174990878-174999623	ENSG00000287697	4.18441	2.06503	8.54533e-05	0.00257634	yes	up	0.32	0.32	0.32	0.14	0.15	0.74	2.02	0.39	1.2	0.46	0.83	0.29	0.25	0.847143
ENST00000612706	ENSG00000251095	2.77831	1.47421	8.46796e-15	9.6555e-12	yes	up	2.53	2.19	2.76	1.25	1.82	5.53	5.32	4.55	5.38	6.69	4.42	5.13	2.11	5.28857
XR_427020.3	ENSG00000227292	2.67908	1.42174	0.000185315	0.00459756	yes	up	0.89	0.71	0.71	0.73	0.23	0.86	1.65	1.59	1.67	2.25	1.75	1.01	0.654	1.54
chr1:228357047-228358397	ENSG00000287315	0.312863	-1.6764	8.05999e-08	1.028e-05	yes	down	0.68	0.74	1.22	0.73	0.65	0.29	0.19	0.32	0.18	0.19	0.12	0.39	0.804	0.24
chr11:125824516-125887336	ENSG00000260209	2.08845	1.06243	0.000377895	0.00774706	yes	up	0.02	0.06	0.05	0.02	0.05	0.06	0.05	0.08	0.06	0.12	0.05	0.12	0.04	0.0771429
chr9:16388789-16406299	ENSG00000205549	2.3686	1.24403	0.00138032	0.0196983	yes	up	0.01	0.01	0.01	0.02	0.01	0.04	0.02	0.02	0.02	0.02	0.03	0.04	0.012	0.0271429
ENST00000665220	ENSG00000231607	2.43074	1.2814	8.59846e-06	0.000437692	yes	up	0.41	0.3	0.39	0.11	0.19	0.6	0.67	0.86	0.57	0.54	0.35	0.7	0.28	0.612857
ENST00000514568	ENSG00000249790	2.54024	1.34497	0.000312617	0.00675622	yes	up	0.44	0.5	0.59	0.65	0.48	0.71	0.46	1.97	1.74	1.23	1.31	1.48	0.532	1.27143
chr15:80896189-80948867	ENSG00000259546	4.23381	2.08196	5.15455e-07	4.62789e-05	yes	up	0.16	0.16	0.17	0.12	0.15	1.6	0.88	0.38	0.36	0.56	0.2	0.32	0.152	0.614286
ENST00000602594	ENSG00000269930	3.07171	1.61904	7.64063e-05	0.00237388	yes	up	0.64	0.21	0.47	0.12	0.5	0.95	0.75	1.5	1.09	1.53	0.87	0.98	0.388	1.09571
ENST00000512519	ENSG00000249740	2.1203	1.08427	1.69349e-06	0.000117891	yes	up	1.3	1.71	1.54	1.41	1.36	4.54	3.26	2.55	1.95	2.96	1.84	3.41	1.464	2.93
ENST00000660252	ENSG00000275212	11.5517	3.53004	5.13412e-19	1.95138e-15	yes	up	0.56	0.52	0.51	0.53	0.59	8.48	5.6	5.01	6.4	8.23	5.24	1.29	0.542	5.75
chr5:63957892-63981043	ENSG00000248285	2.08243	1.05827	5.76189e-07	5.07723e-05	yes	up	0.09	0.11	0.1	0.07	0.07	0.18	0.16	0.16	0.15	0.27	0.13	0.14	0.088	0.17
chr3:17042741-17044192	ENSG00000226441	2.43874	1.28614	6.76003e-06	0.000362221	yes	up	2.21	2.41	3.43	1.29	1.51	4.05	2.5	4.89	5.95	7.73	3.88	4.37	2.17	4.76714
ENST00000657120	ENSG00000258038	3.96148	1.98604	0.000964012	0.0152965	yes	up	0.29	0.16	0.51	0.1	0	0.97	0.62	0.44	0.93	0.91	0.25	1.19	0.212	0.758571
ENST00000409590	ENSG00000222030	0.454822	-1.13663	0.00324129	0.0362107	yes	down	0.46	0.41	0.52	0.28	0.24	0.08	0.14	0.12	0.23	0.12	0.11	0.3	0.382	0.157143
XR_002958820.1	ENSG00000226985	7.00505	2.8084	0.000969639	0.0153457	yes	up	0	0.01	0	0	0.1	0.09	0.12	0.17	0.16	0.25	0.13	0.28	0.022	0.171429
XR_001737944.1	ENSG00000285823	2.38974	1.25686	0.000117548	0.00328833	yes	up	0.02	0.01	0.01	0.01	0.01	0.03	0.01	0.03	0.02	0.03	0.01	0.02	0.012	0.0214286
ENST00000648513	ENSG00000260586	2.63557	1.39812	0.000723081	0.0124884	yes	up	0.41	0.24	0.48	0.21	0.39	1.5	0.99	0.59	0.97	0.87	0.41	0.7	0.346	0.861429
ENST00000453517	ENSG00000224063	3.01638	1.59282	0.000279713	0.00620706	yes	up	1.03	1.73	0.98	0.62	0.22	2.77	1.26	2.36	3.46	2.83	2.5	1.41	0.916	2.37
ENST00000619110	ENSG00000278601	2.26614	1.18024	0.0027349	0.0322286	yes	up	0.84	0.51	0.59	0.64	0.82	1.09	0.77	1.02	2.2	1.99	1.18	1.8	0.68	1.43571
XR_943300.2	ENSG00000229720	2.0104	1.00748	3.26366e-08	4.83293e-06	yes	up	0.22	0.19	0.21	0.15	0.11	0.31	0.3	0.31	0.34	0.42	0.23	0.35	0.176	0.322857
XR_001741929.1	ENSG00000250131	2.353	1.2345	1.90953e-06	0.000129727	yes	up	0.08	0.08	0.09	0.05	0.06	0.15	0.08	0.17	0.18	0.24	0.14	0.1	0.072	0.151429
ENST00000618132	ENSG00000251562	2.57753	1.36599	2.68883e-05	0.00105575	yes	up	67.02	71.93	81.96	49.88	55.32	191.77	169.38	110.1	182.85	192.9	131.93	55.21	65.222	147.734
chr7:91264363-91268712	ENSG00000157240	0.364654	-1.4554	2.07297e-10	6.38835e-08	yes	down	15.09	14.75	14	9.76	8.6	5.94	2.62	4.33	2.32	4.09	2.59	9.13	12.44	4.43143
XR_001740468.1	ENSG00000288557	113.526	6.82688	0.00123499	0.0181311	yes	up	0	0	0	0	0	0.12	0.25	0	0.05	0	0.14	0	0	0.08
XR_001738575.1	ENSG00000229255	0.0190659	-5.71286	1.73533e-07	1.91744e-05	yes	down	0.43	0.73	0.55	0.29	0.08	0	0	0.04	0	0	0	0	0.416	0.00571429
MSTRG.36752.4	ENSG00000253106	2.07495	1.05308	0.00195457	0.0253029	yes	up	1.21	1.03	0.96	0.52	0.75	1.68	1.29	1.73	2.11	2.87	1.06	0.98	0.894	1.67429
XR_001746558.2	ENSG00000227355	2.04247	1.03031	1.64402e-06	0.000114864	yes	up	0.14	0.12	0.16	0.12	0.12	0.28	0.26	0.22	0.29	0.27	0.19	0.18	0.132	0.241429
XR_944271.3	ENSG00000226777	2.79796	1.48437	0.000122026	0.00338372	yes	up	0.01	0.01	0	0	0	0.02	0.01	0	0.01	0.01	0.01	0.01	0.004	0.01
ENST00000667012	ENSG00000277693	0.00732484	-7.09299	3.45759e-09	7.52458e-07	yes	down	1.27	1.12	1.58	0.42	0.03	0	0	0.03	0	0	0	0	0.884	0.00428571
chr3:29264194-29290727	ENSG00000235904	2.29399	1.19786	8.12908e-07	6.63976e-05	yes	up	0.43	0.4	0.44	0.13	0.21	0.74	0.61	0.67	0.68	0.76	0.57	0.57	0.322	0.657143
XR_937583.3	ENSG00000224905	2.43951	1.28659	1.79585e-16	3.41283e-13	yes	up	0.08	0.07	0.07	0.04	0.06	0.14	0.1	0.16	0.14	0.17	0.1	0.22	0.064	0.147143
chr4:135866982-135913680	ENSG00000248330	2.19172	1.13206	0.000990217	0.0155607	yes	up	0.03	0.02	0.03	0.01	0.02	0.05	0.04	0.03	0.04	0.06	0.04	0.03	0.022	0.0414286
MSTRG.15688.2	ENSG00000189152	3.36171	1.74919	0.00209393	0.0266162	yes	up	2.61	1.2	1.14	2.65	0.78	5.28	10.7	2.02	5.99	4.19	4.43	1.29	1.676	4.84286
ENST00000651392	ENSG00000230590	43.9474	5.45771	4.30343e-05	0.00152012	yes	up	0.02	0	0	0	0	0	0.1	0.05	0.27	0.3	0.21	0.21	0.004	0.162857
XR_928533.2	ENSG00000253796	12.0282	3.58834	7.72209e-10	2.06691e-07	yes	up	0.04	0.08	0.07	0.03	0.05	1.23	0.74	0.47	0.45	0.78	0.42	0.16	0.054	0.607143
XR_922706.2	ENSG00000233296	2.09368	1.06604	3.76189e-05	0.00138727	yes	up	0.04	0.05	0.02	0.02	0.02	0.07	0.04	0.05	0.07	0.09	0.04	0.05	0.03	0.0585714
ENST00000668063	ENSG00000206573	260.308	8.02408	5.77619e-14	4.91511e-11	yes	up	0	0	0	0	0	0.58	0.64	0.34	0.28	1.6	0.94	0.74	0	0.731429
chr3:29526250-29642792	ENSG00000203506	2.11644	1.08164	1.23756e-05	0.000581182	yes	up	0.7	0.7	0.76	0.24	0.32	1.16	0.92	1.06	1.05	1.28	0.83	0.81	0.544	1.01571
chr2:134449388-134454621	ENSG00000152127	0.495679	-1.01252	6.55247e-08	8.68766e-06	yes	down	21.31	22.03	20.59	20.41	14.06	10.87	4.36	10.41	6.58	11.35	7.56	14.92	19.68	9.43571
NR_037853.1	ENSG00000234006	2.14403	1.10032	0.000465251	0.0090313	yes	up	0.29	0.42	0.24	0.35	0.34	0.9	0.28	1.19	0.43	0.74	0.52	0.83	0.328	0.698571
ENST00000669895	ENSG00000242759	2.09222	1.06503	0.00203471	0.0260334	yes	up	1.36	0.87	1.28	0.89	0.55	1.55	1.52	1.39	2.57	2.67	1.67	1.52	0.99	1.84143
ENST00000564214	ENSG00000260409	2.7395	1.45391	0.0008522	0.0140218	yes	up	0.4	0.26	0.18	0.08	0.33	1.02	1.01	0.5	0.34	0.67	0.36	0.61	0.25	0.644286
XR_001750730.1	ENSG00000258526	2.29301	1.19725	3.78448e-05	0.00139201	yes	up	0.01	0.02	0.01	0.01	0.02	0.03	0.03	0.03	0.04	0.03	0.03	0.05	0.014	0.0342857
XR_001749778.1	ENSG00000276476	2.63506	1.39783	1.67073e-05	0.000730456	yes	up	0.16	0.12	0.16	0.11	0.11	0.44	0.42	0.19	0.33	0.35	0.27	0.13	0.132	0.304286
XR_001742501.1	ENSG00000286441	5.17619	2.37189	0.00165975	0.0224551	yes	up	0	0.01	0.01	0.01	0	0.01	0.02	0.02	0.01	0.01	0.03	0.02	0.006	0.0171429
XR_001754057.1	ENSG00000268240	2.28072	1.18949	3.18272e-06	0.000195954	yes	up	0.01	0.01	0.01	0.01	0.01	0.03	0.02	0.03	0.01	0.03	0.01	0.04	0.01	0.0242857
XR_945197.3	ENSG00000258100	28.5732	4.83659	8.29996e-07	6.74071e-05	yes	up	0	0	0	0	0.03	0.17	0.12	0.14	0.13	0.15	0.28	0.31	0.006	0.185714
XR_001740416.1	ENSG00000189229	2.35439	1.23535	0.000246062	0.00563167	yes	up	0.07	0.16	0.33	0.09	0.1	0.24	0.2	0.36	0.31	0.49	0.23	0.4	0.15	0.318571
ENST00000656674	ENSG00000288068	6.53872	2.70901	0.00118321	0.0176359	yes	up	0.02	0.04	0	0.03	0.37	0.61	0.37	0.57	0.61	1.02	0.38	0.85	0.092	0.63
chr15:47397500-47399554	ENSG00000259360	3.38738	1.76017	1.09671e-05	0.000528089	yes	up	0.24	0.3	0.39	0.3	0.2	0.95	0.99	0.57	1.03	1.14	0.95	0.35	0.286	0.854286
MSTRG.25664.5	ENSG00000206560	1.5175e+07	23.8552	7.18779e-15	8.49029e-12	yes	up	0	0	0	0	0	0	90.43	0	31.25	0	14.45	0	0	19.4471
XR_001738544.1	ENSG00000237845	2.07472	1.05292	7.97949e-05	0.00244994	yes	up	0.03	0.05	0.04	0.04	0.06	0.1	0.06	0.08	0.08	0.12	0.04	0.14	0.044	0.0885714
chr20:62637241-62651348	ENSG00000167046	0.33819	-1.5641	8.05994e-07	6.60221e-05	yes	down	0.11	0.11	0.1	0.08	0.1	0.04	0.02	0.04	0.02	0.01	0.03	0.06	0.1	0.0314286
MSTRG.32714.3	ENSG00000277797	2.01693	1.01216	0.00213317	0.0269899	yes	up	0.05	0.06	0.05	0.02	0.03	0.09	0.04	0.09	0.06	0.13	0.05	0.11	0.042	0.0814286
ENST00000655245	ENSG00000233828	2.06621	1.04699	0.004497	0.0457827	yes	up	0.07	0.11	0.27	0.06	0.1	0.19	0.24	0.27	0.16	0.23	0.26	0.27	0.122	0.231429
ENST00000655242	ENSG00000287320	5.98344	2.58098	1.88812e-08	3.04084e-06	yes	up	0.04	0.1	0.09	0.03	0.01	0.5	0.25	0.25	0.25	0.36	0.19	0.24	0.054	0.291429
ENST00000595310	ENSG00000269514	2.16969	1.11749	1.55688e-07	1.74729e-05	yes	up	0.46	0.36	0.59	0.28	0.45	1.04	0.76	0.99	0.74	0.94	0.8	0.69	0.428	0.851429
ENST00000666451	ENSG00000286273	2.1323	1.09241	0.000492559	0.00941394	yes	up	0.82	1.12	1.22	0.51	0.84	1.93	1.67	0.99	2.04	2.5	1.53	1.34	0.902	1.71429
XR_001740591.2	ENSG00000229642	3.65386	1.86942	3.05494e-09	6.77697e-07	yes	up	0.06	0.06	0.07	0.03	0.03	0.17	0.13	0.23	0.2	0.21	0.17	0.07	0.05	0.168571
ENST00000433673	ENSG00000236682	2.44885	1.2921	0.00244574	0.029756	yes	up	0.21	0.35	0.52	0.08	0.58	0.86	0.31	0.96	0.73	1.01	0.56	1.37	0.348	0.828571
chr6:79274174-79313346	ENSG00000286042	2.18478	1.12749	4.63177e-13	3.04939e-10	yes	up	0.33	0.36	0.37	0.2	0.31	0.68	0.49	0.54	0.62	0.77	0.44	0.98	0.314	0.645714
ENST00000658225	ENSG00000225138	8.78161	3.13449	0.000181377	0.0045215	yes	up	0	0.08	0	0	0.13	0.54	0.52	0.46	0.2	0.41	0.26	0.12	0.042	0.358571
XR_002958904.1	ENSG00000226777	2.12515	1.08756	0.000918993	0.014782	yes	up	0	0	0.01	0	0	0.01	0.01	0	0.01	0.01	0	0.01	0.002	0.00714286
ENST00000634281	ENSG00000226476	2.43609	1.28456	0.000383923	0.00784525	yes	up	0.12	0.2	0.13	0.04	0.07	0.2	0.21	0.34	0.16	0.2	0.21	0.4	0.112	0.245714
chr5:148430158-148430807	ENSG00000251330	2.44089	1.28741	1.98066e-07	2.13114e-05	yes	up	1.75	1.22	0.96	0.82	1.19	3.62	1.72	2.79	2.32	3.7	1.77	3.23	1.188	2.73571
ENST00000514877	ENSG00000248685	4.15502	2.05485	1.65845e-06	0.00011573	yes	up	0.25	0.18	0.12	0.07	0.05	0.59	0.27	0.53	0.47	0.33	0.37	1	0.134	0.508571
ENST00000619915	ENSG00000183822	2.28726	1.19362	0.00267982	0.0317469	yes	up	11.61	11.17	11.98	12.08	9.15	43.92	47.15	15.17	11.59	12.61	14.86	19.47	11.198	23.5386
XR_001742775.1	ENSG00000249664	2.64744	1.4046	0.00448989	0.0457266	yes	up	0.06	0.06	0.06	0.02	0.03	0.04	0.04	0.17	0.13	0.14	0.15	0.11	0.046	0.111429
chr6:4341661-4347150	ENSG00000231811	5.688	2.50792	0.000307147	0.00667136	yes	up	0.01	0.01	0.02	0	0.01	0.05	0.01	0.16	0.08	0.05	0.07	0.04	0.01	0.0657143
chr21:21933314-21975681	ENSG00000227075	2.15376	1.10686	0.00421274	0.043792	yes	up	0.01	0.01	0	0	0.01	0.01	0.01	0.01	0.01	0.02	0.01	0.01	0.006	0.0114286
ENST00000501211	ENSG00000253284	2.13801	1.09627	1.29273e-07	1.51027e-05	yes	up	1.08	1.07	1.22	0.43	0.53	2.14	1.33	1.44	1.58	2.09	1.27	1.87	0.866	1.67429
ENST00000655198	ENSG00000196756	11.4591	3.51842	0.00150168	0.0209324	yes	up	0.28	0.07	0	0	0	0.27	1.35	0.33	0.69	1.02	0.45	0.05	0.07	0.594286
NR_171000.1	ENSG00000227782	2.02184	1.01567	1.45554e-07	1.67643e-05	yes	up	0.31	0.3	0.3	0.19	0.44	0.73	0.47	0.68	0.52	0.66	0.36	0.82	0.308	0.605714
XR_941877.2	ENSG00000274317	2.06135	1.04359	4.09192e-05	0.00147469	yes	up	0.04	0.04	0.03	0.02	0.03	0.05	0.03	0.07	0.08	0.08	0.05	0.07	0.032	0.0614286
ENST00000619452	ENSG00000277595	2.17458	1.12074	0.000267508	0.00599496	yes	up	0.98	1.31	1.81	0.74	0.76	2.78	1.88	2.77	2.03	2.85	1.66	1.44	1.12	2.20143
ENST00000513892	ENSG00000249258	2.0383	1.02737	1.74194e-06	0.000119797	yes	up	2.14	1.99	1.87	0.99	1.05	2.67	1.93	2.59	2.98	3.92	2.26	4.77	1.608	3.01714
XR_938207.2	ENSG00000286592	2.1532	1.10648	0.00011491	0.00323039	yes	up	0.03	0.05	0.04	0.04	0.02	0.08	0.03	0.08	0.07	0.08	0.07	0.05	0.036	0.0657143
chr9:27937617-27946459	ENSG00000260412	2.5787	1.36664	0.00357941	0.0389149	yes	up	0.02	0.02	0.01	0.01	0.01	0.06	0.02	0.05	0.03	0.07	0.02	0.03	0.014	0.04
chrX:151904431-151913969	ENSG00000229967	2.14119	1.09841	0.00289471	0.0335911	yes	up	0.04	0.06	0.02	0.03	0.02	0.11	0.05	0.07	0.04	0.09	0.04	0.1	0.034	0.0714286
ENST00000604491	ENSG00000270562	2.05028	1.03582	0.00423351	0.0439397	yes	up	0.14	0.12	0.2	0.15	0.23	0.19	0.3	0.5	0.24	0.43	0.31	0.33	0.168	0.328571
ENST00000671262	ENSG00000234265	2.49015	1.31623	0.00393923	0.041647	yes	up	1.35	1.31	1.95	0.88	0.76	0.81	1.08	3.04	4.11	4.76	3.05	2.18	1.25	2.71857
chr16:33043608-33091589	ENSG00000286473	2.15134	1.10523	3.69606e-11	1.38632e-08	yes	up	0.09	0.08	0.09	0.05	0.06	0.14	0.12	0.15	0.14	0.17	0.13	0.15	0.074	0.142857
ENST00000450854	ENSG00000227292	3.16561	1.66248	3.7882e-05	0.00139231	yes	up	2	2.8	1.99	1.8	1.81	4.52	5.47	5.13	8.46	8.68	6.14	1.98	2.08	5.76857
ENST00000425296	ENSG00000224822	2.60028	1.37867	1.0095e-08	1.84851e-06	yes	up	0.37	0.44	0.32	0.26	0.31	0.71	0.79	0.9	0.76	0.82	0.79	0.96	0.34	0.818571
XR_109769.3	ENSG00000281091	93.232	6.54275	0.00185022	0.0242829	yes	up	0	0	0	0	0	0.05	0	0	0	0.04	0.04	0.01	0	0.02
ENST00000664294	ENSG00000248736	2.0325	1.02326	0.00101614	0.0158806	yes	up	1.13	0.94	1.05	0.38	0.37	1.09	0.93	1.92	0.93	2.13	0.9	2.24	0.774	1.44857
ENST00000559977	ENSG00000259668	8.91153	3.15567	0.00154207	0.0213182	yes	up	0.02	0.08	0.1	0	0.01	0.29	0.18	0	0.7	0.77	0.41	0.22	0.042	0.367143
ENST00000502479	ENSG00000249267	3.92177	1.9715	9.36263e-06	0.000464967	yes	up	0.35	0.34	0.3	0.27	0.17	0.7	0.46	0.68	1.46	2.37	0.96	0.46	0.286	1.01286
ENST00000531609	ENSG00000255002	2.65695	1.40977	0.00107334	0.0165031	yes	up	0.24	0.09	0.1	0.16	0.06	0.38	0.21	0.23	0.34	0.47	0.27	0.35	0.13	0.321429
chrX:39398761-39434825	ENSG00000234191	2.34522	1.22972	0.000174208	0.00438304	yes	up	0.02	0.01	0.01	0	0.01	0.03	0.02	0.03	0.02	0.03	0.01	0.03	0.01	0.0242857
XR_002956588.1	ENSG00000232053	3.36418	1.75026	2.42332e-08	3.70397e-06	yes	up	0.03	0.03	0.02	0.02	0.02	0.07	0.08	0.05	0.09	0.13	0.06	0.06	0.024	0.0771429
chr19:35608284-35612666	ENSG00000267626	2.17449	1.12068	3.33219e-06	0.000203653	yes	up	0.22	0.29	0.24	0.18	0.23	0.65	0.27	0.7	0.46	0.57	0.25	0.48	0.232	0.482857
XR_940579.2	ENSG00000229642	3.61612	1.85444	2.36091e-09	5.36256e-07	yes	up	0.08	0.07	0.08	0.04	0.03	0.2	0.19	0.21	0.22	0.23	0.2	0.08	0.06	0.19
chr12:10358463-10361045	ENSG00000256155	2.56394	1.35836	0.00266442	0.0316335	yes	up	0.16	0.12	0.13	0.04	0.07	0.1	0.14	0.26	0.27	0.22	0.3	0.34	0.104	0.232857
chr3:154826082-154861018	ENSG00000243969	3.25384	1.70215	1.17511e-05	0.000556442	yes	up	0.04	0.05	0.05	0.02	0.03	0.06	0.03	0.12	0.12	0.22	0.09	0.12	0.038	0.108571
ENST00000615574	ENSG00000262117	208.318	7.70265	0.000233792	0.0054249	yes	up	0	0	0	0	0	4.29	7.45	0	11.52	0	3.93	0	0	3.88429
chr4:169721189-169723183	ENSG00000109572	398.137	8.63712	3.50333e-09	7.59436e-07	yes	up	0	0	0	0	0	0.14	0.85	0.41	2.14	1.53	1.11	0	0	0.882857
ENST00000647995	ENSG00000285571	3.89389	1.96121	0.000451599	0.00882451	yes	up	0.14	0.21	0.17	0.06	0.12	0.2	0.21	0.47	0.86	0.66	0.31	0.66	0.14	0.481429
chr4:166198270-166497718	ENSG00000249675	2.10996	1.07721	2.18165e-16	4.01227e-13	yes	up	0.06	0.07	0.06	0.04	0.05	0.14	0.1	0.1	0.1	0.13	0.08	0.11	0.056	0.108571
chr15:47600160-47606401	ENSG00000259588	3.18087	1.66942	2.59584e-06	0.000167604	yes	up	1.16	1.12	1.31	0.61	0.55	3.15	2.26	2.19	3.27	3.38	3.06	0.93	0.95	2.60571
ENST00000422780	ENSG00000249790	2.19296	1.13288	0.00105225	0.0163018	yes	up	1.98	1.74	1.73	2.47	1.29	4.42	5.01	5.56	2.3	1.79	3.57	3.44	1.842	3.72714
XR_939961.2	ENSG00000236213	2.19477	1.13407	0.00119717	0.017802	yes	up	0.01	0.01	0.01	0	0.01	0.01	0.01	0.03	0.01	0.02	0.01	0.03	0.008	0.0171429
ENST00000398275	ENSG00000214401	0.300701	-1.7336	0.00117912	0.0175886	yes	down	9.57	7.75	8.45	6.82	1.36	0.44	1.26	1.93	1.75	0.93	3.15	2.55	6.79	1.71571
XR_005647051.1	ENSG00000230613	156.384	7.28895	0.00451752	0.0458769	yes	up	0	0	0	0	0	0.36	0	0	0.08	0	0	0.47	0	0.13
ENST00000605886	ENSG00000272405	0.473107	-1.07976	0.00380658	0.0407092	yes	down	0.84	0.7	0.96	0.62	0.22	0.51	0.18	0.22	0.2	0.25	0.15	0.64	0.668	0.307143
XR_002959395.1	ENSG00000237638	2.44047	1.28716	0.000590796	0.010747	yes	up	0.16	0.15	0.27	0.06	0.21	0.42	0.37	0.22	0.41	0.4	0.26	0.61	0.17	0.384286
ENST00000360737	ENSG00000197182	0.446283	-1.16397	0.000110698	0.00314611	yes	down	2.15	2.46	2.46	1.76	1.1	1.18	0.97	0.92	0.43	0.46	0.39	1.58	1.986	0.847143
ENST00000583516	ENSG00000265992	0.488422	-1.0338	0.000779204	0.0131822	yes	down	0.93	1.13	1.06	0.86	0.48	0.5	0.27	0.45	0.19	0.46	0.2	0.94	0.892	0.43
ENST00000610061	ENSG00000272871	2.48695	1.31438	7.65184e-05	0.00237439	yes	up	0.54	0.77	0.8	0.58	0.63	1.34	1.53	1.22	1.86	2.38	1.24	0.87	0.664	1.49143
chr1:158132039-158146893	ENSG00000231666	2.34561	1.22996	2.91716e-06	0.000183974	yes	up	0.32	0.25	0.35	0.2	0.27	0.67	0.62	0.52	0.74	0.77	0.44	0.35	0.278	0.587143
chr2:119266737-119270715	ENSG00000229867	2.52009	1.33348	0.000226881	0.00530338	yes	up	0.09	0.04	0.07	0.03	0.08	0.15	0.1	0.14	0.11	0.17	0.14	0.22	0.062	0.147143
MSTRG.19355.2	ENSG00000232677	0.416466	-1.26373	0.00099835	0.0156583	yes	down	3.4	3.63	3.7	2.55	2.04	1.93	1.95	0.95	0.54	0.56	0.76	1.37	3.064	1.15143
XR_001743045.1	ENSG00000245060	2.22711	1.15517	0.00232697	0.0286472	yes	up	0.17	0.13	0.16	0.09	0.1	0.15	0.09	0.44	0.34	0.34	0.27	0.18	0.13	0.258571
chr12:14498936-14502893	ENSG00000171681	2.71071	1.43867	0.00183101	0.024114	yes	up	0.97	0.65	0.72	0.85	1.43	2.4	4.06	2.21	3.03	1.65	1.85	0.63	0.924	2.26143
ENST00000667709	ENSG00000247311	2.4694	1.30416	0.000781441	0.0132004	yes	up	0.31	0.27	0.26	0.33	0.2	0.6	0.66	0.76	0.66	0.49	0.5	0.48	0.274	0.592857
XR_001741873.2	ENSG00000248346	2.05578	1.03968	0.000421689	0.00841489	yes	up	0.02	0.02	0.01	0	0.01	0.02	0.02	0.03	0.01	0.02	0.02	0.03	0.012	0.0214286
chr1:162525371-162529601	ENSG00000152332	3.25327	1.70189	0.0046769	0.047043	yes	up	0.44	0.42	0.13	0.73	1.53	0.88	2.72	1.58	3.57	1.92	2.06	1.1	0.65	1.97571
ENST00000594579	ENSG00000235257	2.53273	1.3407	0.000821665	0.0136693	yes	up	0.79	0.72	0.51	0.31	0.33	1.24	0.62	0.93	1.74	1.46	0.68	1.81	0.532	1.21143
ENST00000552905	ENSG00000257337	2.03883	1.02774	0.000543159	0.0100967	yes	up	0.26	0.21	0.35	0.22	0.23	0.7	0.27	0.56	0.53	0.73	0.26	0.42	0.254	0.495714
ENST00000538077	ENSG00000255874	0.472839	-1.08058	0.000303203	0.00660283	yes	down	1.26	1.51	1.75	0.95	0.75	0.89	0.34	0.69	0.22	0.5	0.26	1.14	1.244	0.577143
chr4:37454851-37474340	ENSG00000288073	2.07224	1.05119	9.47199e-11	3.23364e-08	yes	up	3.63	3.51	3.56	2.01	2.1	6.04	4.33	4.64	6.04	7.3	4.28	6.61	2.962	5.60571
ENST00000663097	ENSG00000233016	0.20709	-2.27167	0.00470336	0.0472424	yes	down	0.76	0.46	0.09	0.4	0.08	0.1	0	0.13	0	0.12	0.07	0.09	0.358	0.0728571
ENST00000652496	ENSG00000230590	2.51277	1.32928	0.000902646	0.0146189	yes	up	0.31	0.31	0.42	0.1	0.14	0.61	0.56	0.43	0.76	0.76	0.45	0.33	0.256	0.557143
ENST00000577614	ENSG00000283294	2.93103	1.55141	2.90944e-10	8.63921e-08	yes	up	1.33	1.18	1.1	0.69	0.79	2.45	1.27	2.76	2.72	4.23	1.75	4.64	1.018	2.83143
ENST00000605836	ENSG00000271553	2.0392	1.028	0.00168093	0.0226657	yes	up	1.07	0.89	0.93	0.42	0.73	1.33	0.8	1.33	1.96	2.33	1.37	1.26	0.808	1.48286
ENST00000601034	ENSG00000236778	2.16321	1.11318	0.000563766	0.010395	yes	up	0.32	0.24	0.29	0.07	0.28	0.34	0.42	0.54	0.49	0.54	0.33	0.69	0.24	0.478571
chr21:8254591-8255514	ENSG00000281383	0.355369	-1.49261	0.00510033	0.049712	yes	down	3.89	2.66	1.61	5.35	5.12	0.91	0.46	0.45	0.89	1.7	2.12	2.56	3.726	1.29857
ENST00000659809	ENSG00000242759	2.8428	1.50731	0.000639882	0.0114146	yes	up	0.43	0.37	0.38	0.32	0.24	0.53	0.64	0.76	1.2	1.54	0.93	0.5	0.348	0.871429
chr21:17835015-17885608	ENSG00000231755	2.09671	1.06813	6.6566e-08	8.80525e-06	yes	up	2.51	2.52	2.64	1.45	2.18	4.06	2.83	3.92	5.12	6.46	3.33	4.92	2.26	4.37714
MSTRG.36643.2	ENSG00000253582	2.54072	1.34524	0.00117391	0.0175477	yes	up	0.06	0.05	0.03	0.04	0.02	0.14	0.12	0.12	0.06	0.1	0.05	0.09	0.04	0.0971429
ENST00000608064	ENSG00000272760	0.360342	-1.47256	0.00269669	0.0319102	yes	down	1.21	1.48	1.14	0.85	1.26	0.29	0.09	0.54	0.07	0.81	0.26	0.96	1.188	0.431429
ENST00000605573	ENSG00000270959	0.44305	-1.17446	0.00313261	0.0353656	yes	down	0.69	0.71	0.76	0.34	0.24	0.43	0.08	0.24	0.11	0.24	0.1	0.47	0.548	0.238571
ENST00000569267	ENSG00000260645	4.14705	2.05209	0.000183248	0.00456016	yes	up	0.08	0.06	0.18	0.03	0.09	0.16	0.26	0.25	0.46	0.5	0.34	0.17	0.088	0.305714
ENST00000658011	ENSG00000239828	3.47615	1.79749	1.611e-10	5.15992e-08	yes	up	0.48	0.86	0.93	0.49	0.45	2.22	2.77	1.56	1.93	2.17	1.6	1.65	0.642	1.98571
chr2:216385288-216412697	ENSG00000235042	2.08919	1.06295	0.000244726	0.00561011	yes	up	0.02	0.03	0.02	0.03	0.01	0.06	0.03	0.05	0.05	0.06	0.03	0.05	0.022	0.0471429
XR_945498.2	ENSG00000275212	13.7745	3.78393	7.9183e-20	4.10398e-16	yes	up	0.37	0.33	0.34	0.23	0.31	4.67	3.73	3.08	4.73	6.81	3.42	0.75	0.316	3.88429
chr3:112346484-112409202	ENSG00000243081	2.04654	1.03318	1.41228e-10	4.57483e-08	yes	up	1.79	1.84	1.85	1.01	1.32	2.8	2.23	2.74	3.22	3.88	2.39	3.23	1.562	2.92714
ENST00000610778	ENSG00000274422	2.03634	1.02598	0.00196946	0.0254149	yes	up	0.71	0.52	0.58	0.2	0.59	0.56	0.55	1.44	1.14	1.18	0.83	1.08	0.52	0.968571
XR_925936.2	ENSG00000244968	2.11751	1.08237	4.30628e-07	4.01754e-05	yes	up	0.14	0.14	0.13	0.1	0.11	0.4	0.29	0.19	0.18	0.22	0.13	0.35	0.124	0.251429
ENST00000649584	ENSG00000285904	0.111168	-3.16918	0.000312735	0.00675622	yes	down	0.37	0.4	0.27	0.2	0.06	0.01	0	0.04	0	0.01	0.02	0.14	0.26	0.0314286
chr16:3152175-3158742	ENSG00000261889	2.86362	1.51784	0.000229423	0.00534746	yes	up	0.4	0.41	0.31	0.27	0.45	0.51	0.62	1.36	1.54	1.42	0.84	0.37	0.368	0.951429
XR_939801.2	ENSG00000231204	2.58361	1.36939	1.12124e-06	8.54598e-05	yes	up	0.01	0.01	0.01	0.01	0.01	0.02	0.02	0.02	0.02	0.02	0.01	0.01	0.01	0.0171429
chr4:182772564-182773931	ENSG00000248694	4.77913	2.25675	9.95052e-05	0.00290774	yes	up	0.05	0.11	0.19	0	0.04	0.45	0.35	0.3	0.39	0.43	0.17	0.25	0.078	0.334286
ENST00000669506	ENSG00000223745	2.49735	1.3204	0.000706713	0.0122623	yes	up	0.51	0.34	0.46	0.49	0.43	1.59	0.63	0.74	1.55	1.6	0.67	0.5	0.446	1.04
ENST00000663009	ENSG00000224397	2.60832	1.38312	0.000615872	0.0110949	yes	up	0.07	0.14	0.08	0.11	0.09	0.1	0.16	0.31	0.31	0.19	0.21	0.45	0.098	0.247143
chr2:102873338-102895722	ENSG00000277527	2.06078	1.04319	2.25559e-05	0.000925022	yes	up	0.8	0.89	0.91	0.67	0.67	1.9	1.8	1.13	1.48	1.55	1.42	0.92	0.788	1.45714
MSTRG.3279.1	ENSG00000261573	2.44649	1.29071	0.00247769	0.0300642	yes	up	0.22	0.17	0.16	0.08	0.08	0.16	0.21	0.38	0.39	0.45	0.38	0.15	0.142	0.302857
XR_933611.3	ENSG00000260041	2.48449	1.31295	0.0035133	0.0384306	yes	up	0.05	0.04	0.02	0.01	0.01	0.09	0.03	0.07	0.05	0.04	0.02	0.11	0.026	0.0585714
ENST00000644559	ENSG00000285190	2.49643	1.31987	0.00172332	0.0230527	yes	up	0.11	0.27	0.14	0.07	0.11	0.49	0.18	0.38	0.13	0.34	0.41	0.32	0.14	0.321429
NR_148507.1	ENSG00000234199	2.02596	1.0186	0.000190962	0.00468466	yes	up	0.28	0.27	0.3	0.23	0.15	0.75	0.45	0.38	0.42	0.6	0.35	0.24	0.246	0.455714
ENST00000665504	ENSG00000215386	2.06458	1.04585	0.0031397	0.0354176	yes	up	0.09	0.35	0.36	0.17	0.26	0.53	0.62	0.45	0.39	0.4	0.26	0.69	0.246	0.477143
XR_002958739.1	ENSG00000189295	2.1335	1.09322	0.00222569	0.0278069	yes	up	0.04	0.04	0.05	0.02	0.04	0.03	0.04	0.08	0.09	0.1	0.05	0.07	0.038	0.0657143
MSTRG.21712.4	ENSG00000175701	3.70564	1.88972	4.87262e-06	0.000276416	yes	up	0.08	0.04	0.04	0.02	0.02	0.15	0.13	0.18	0.08	0.11	0.08	0.25	0.04	0.14
ENST00000667367	ENSG00000166770	2.0266	1.01906	0.00448085	0.0456754	yes	up	0.06	0.14	0.08	0.06	0.18	0.22	0.23	0.16	0.18	0.24	0.11	0.32	0.104	0.208571
chr7:94832134-95214332	ENSG00000236197	2.13397	1.09354	5.87585e-12	2.63775e-09	yes	up	0.2	0.2	0.22	0.11	0.16	0.45	0.32	0.32	0.34	0.42	0.26	0.31	0.178	0.345714
chr2:186641338-186695287	ENSG00000227227	2.09917	1.06982	2.65774e-12	1.29507e-09	yes	up	0.52	0.56	0.55	0.31	0.46	1.24	0.85	0.93	0.9	1.12	0.67	0.82	0.48	0.932857
ENST00000667400	ENSG00000233396	98.6847	6.62476	7.49022e-05	0.00234211	yes	up	0	0	0	0	0	0.29	0.06	0.09	0	0.16	0	0.37	0	0.138571
ENST00000670109	ENSG00000206337	0.437153	-1.19379	0.00145663	0.0204807	yes	down	0.47	0.73	0.56	0.56	0.26	0.41	0.28	0.23	0.17	0.18	0.08	0.13	0.516	0.211429
chr2:81983271-82005700	ENSG00000231781	2.67891	1.42165	0.000396825	0.00805118	yes	up	0.01	0.01	0.01	0.01	0	0.02	0.01	0.03	0.02	0.02	0.01	0.02	0.008	0.0185714
XR_923645.3	ENSG00000272800	2.61352	1.38599	3.52546e-05	0.00131368	yes	up	0.08	0.06	0.05	0.02	0.03	0.12	0.08	0.1	0.14	0.12	0.08	0.14	0.048	0.111429
chr3:97800747-97822583	ENSG00000282527	2.05586	1.03975	1.42868e-07	1.65402e-05	yes	up	0.2	0.26	0.19	0.17	0.17	0.45	0.38	0.39	0.37	0.4	0.32	0.27	0.198	0.368571
MSTRG.22592.3	ENSG00000183308	3.04176	1.60491	0.00119424	0.0177655	yes	up	0.12	0.07	0.14	0.03	0.12	0.35	0.26	0.15	0.51	0.21	0.15	0.14	0.096	0.252857
ENST00000670606	ENSG00000287474	2.12436	1.08703	1.27847e-08	2.2222e-06	yes	up	1.85	1.68	1.58	1.04	1.15	3.04	2.28	2.56	2.96	4.28	2.19	2.58	1.46	2.84143
NR_134287.1	ENSG00000249937	2.23498	1.16026	1.95061e-06	0.000131763	yes	up	0.02	0.01	0.01	0.01	0.02	0.03	0.02	0.04	0.04	0.04	0.02	0.03	0.014	0.0314286
chr7:1091627-1093809	ENSG00000164850	2.67368	1.41883	0.00380998	0.0407303	yes	up	0.69	0.36	0.57	0.58	0.98	0.36	1	3.39	1.45	1.64	2.12	1.25	0.636	1.60143
ENST00000661416	ENSG00000227165	4.06623	2.02369	0.00299765	0.034366	yes	up	0.03	0.03	0.06	0	0	0.08	0.05	0.09	0.07	0.17	0.04	0.11	0.024	0.0871429
ENST00000485974	ENSG00000244151	0.472084	-1.08289	0.000645636	0.0114956	yes	down	0.73	0.64	0.83	0.39	0.46	0.26	0.18	0.26	0.33	0.33	0.18	0.31	0.61	0.264286
ENST00000641360	ENSG00000230590	2.36583	1.24235	7.07322e-06	0.000375798	yes	up	1.13	1.47	1.31	0.82	0.9	2.87	3.28	2.23	2.71	2.64	1.56	1.38	1.126	2.38143
ENST00000650501	ENSG00000285668	0.0063005	-7.31032	9.90931e-07	7.73903e-05	yes	down	2.71	3.22	3.79	2.72	0	0	0	0	0	0	0	0	2.488	0
ENST00000667394	ENSG00000287411	13.9826	3.80556	3.32519e-05	0.0012563	yes	up	0.02	0.07	0.07	0.05	0.16	0.04	0.02	1.25	1.51	1.41	0.88	1.94	0.074	1.00714
XR_002958423.1	ENSG00000268555	0.015418	-6.01924	6.10399e-05	0.00199199	yes	down	0	0.2	0.31	0.04	0.15	0	0	0	0	0	0	0.01	0.14	0.00142857
chr5:162548891-162556130	ENSG00000254186	2.32966	1.22012	0.00231888	0.0285662	yes	up	0.08	0.1	0.1	0.07	0.07	0.27	0.21	0.27	0.04	0.25	0.12	0.14	0.084	0.185714
ENST00000671383	ENSG00000271147	2.45671	1.29673	3.34452e-05	0.00126177	yes	up	0.31	0.28	0.25	0.29	0.41	0.92	0.76	0.51	0.83	0.81	0.54	0.61	0.308	0.711429
chr3:175234860-175271096	ENSG00000226779	2.42281	1.27668	1.77441e-17	4.39838e-14	yes	up	0.12	0.11	0.12	0.07	0.1	0.25	0.19	0.22	0.25	0.3	0.16	0.27	0.104	0.234286
XR_001750820.1	ENSG00000259146	2.14842	1.10328	0.000210998	0.00502483	yes	up	0.03	0.04	0.03	0.02	0.02	0.1	0.07	0.06	0.04	0.05	0.03	0.05	0.028	0.0571429
ENST00000412162	ENSG00000229989	2.60586	1.38176	0.00392604	0.0415612	yes	up	1.66	1.6	1.5	0.8	1.27	1.53	0.52	4.8	2.86	7.47	3	3.07	1.366	3.32143
ENST00000621248	ENSG00000275481	2.378	1.24975	1.57984e-06	0.000111151	yes	up	0.55	0.72	0.78	0.35	0.63	1.75	1.68	1.04	1.27	1.33	1.01	1.04	0.606	1.30286
ENST00000504081	ENSG00000248268	6.76391	2.75786	0.00102524	0.0159921	yes	up	0.13	0.26	0.27	0.14	0.14	0.29	0	1.39	1.84	1.85	1.39	0.98	0.188	1.10571
ENST00000661176	ENSG00000226476	2.45543	1.29598	0.00221703	0.0277245	yes	up	0.07	0.18	0.16	0.05	0.04	0.22	0.23	0.19	0.23	0.32	0.14	0.2	0.1	0.218571
ENST00000581665	ENSG00000196295	14.1082	3.81847	0.000308945	0.00669034	yes	up	0	0	0	0	0.08	0.27	0.07	0.57	0.38	0.19	0.11	0.37	0.016	0.28
ENST00000514980	ENSG00000251034	2.04976	1.03546	0.000670907	0.0118251	yes	up	0.65	0.67	0.53	0.26	0.98	1.23	1.19	0.89	1.24	1.16	0.92	1.67	0.618	1.18571
XR_001755800.1	ENSG00000231216	0.0635966	-3.97491	2.08455e-18	6.99086e-15	yes	down	1.36	1.38	1.43	0.83	0.07	0.08	0.04	0.07	0.06	0.07	0.03	0.06	1.014	0.0585714
XR_002957871.1	ENSG00000260071	2.6706	1.41716	0.00420167	0.0437047	yes	up	0.02	0.01	0.02	0	0.01	0.05	0.02	0.01	0.02	0.04	0.03	0.01	0.012	0.0257143
ENST00000502659	ENSG00000250387	5.52827	2.46683	0.00141546	0.0200724	yes	up	0.03	0.07	0.01	0.03	0.03	0.5	0.35	0.03	0.09	0.12	0.14	0.07	0.034	0.185714
XR_001738341.1	ENSG00000230426	2.19456	1.13393	3.9976e-08	5.76187e-06	yes	up	0.09	0.1	0.1	0.07	0.08	0.23	0.21	0.14	0.18	0.19	0.14	0.14	0.088	0.175714
chr16:57622033-57631647	ENSG00000261633	0.46694	-1.09869	0.000363632	0.00751682	yes	down	0.49	0.51	0.55	0.56	0.6	0.3	0.15	0.19	0.21	0.18	0.12	0.62	0.542	0.252857
ENST00000610851	ENSG00000251562	2.05798	1.04123	8.22899e-07	6.70216e-05	yes	up	516.56	519.25	592.24	339.25	455.09	982.61	936	826.41	1043.96	1067.84	725.49	643.24	484.478	889.364
ENST00000661723	ENSG00000260288	7.20989	2.84998	0.0005278	0.00988208	yes	up	0	0	0.1	0	0.04	0.21	0.16	0.12	0.2	0.17	0.21	0.21	0.028	0.182857
chr6:170207757-170262733	ENSG00000230960	2.05545	1.03946	0.0013441	0.0193217	yes	up	0.02	0.01	0.01	0.01	0.01	0.03	0.01	0.02	0.02	0.04	0.01	0.02	0.012	0.0214286
XR_940635.2	ENSG00000228956	2.43152	1.28186	2.59175e-06	0.000167529	yes	up	0.04	0.04	0.03	0.02	0.03	0.11	0.1	0.06	0.07	0.07	0.04	0.04	0.032	0.07
XR_001743940.1	ENSG00000285424	2.76638	1.468	0.00310771	0.035196	yes	up	1.21	0.41	0.47	1.33	0.86	1.5	1.64	2.34	3.73	1.95	2.5	1.47	0.856	2.16143
ENST00000589395	ENSG00000267143	2.76313	1.4663	0.00225099	0.0280204	yes	up	3.42	3.46	3.53	1	4.45	7.89	6.83	7.59	13.96	10.31	3.77	3.26	3.172	7.65857
ENST00000670157	ENSG00000268621	0.123162	-3.02138	1.88313e-07	2.04497e-05	yes	down	0.56	0.55	0.74	0.57	0.83	0.05	0	0.11	0.1	0	0.13	0.12	0.65	0.0728571
chr1:248485151-248499287	ENSG00000229255	0.159255	-2.65059	2.82396e-06	0.000179287	yes	down	0.32	0.33	0.31	0.15	0.07	0.01	0	0.04	0.04	0.05	0.02	0.08	0.236	0.0342857
ENST00000619449	ENSG00000251562	85.6386	6.42019	0.00147385	0.0206607	yes	up	4.48	0	1.04	0	0	0.16	0.06	98.43	81.25	168.32	11	261.79	1.104	88.7157
chr12:111893513-111895198	ENSG00000089022	2.31145	1.2088	0.00262182	0.0312971	yes	up	0.19	0.17	0.19	0.28	0.29	0.63	0.29	0.82	0.57	0.66	0.18	0.43	0.224	0.511429
chr13:43607312-43629464	ENSG00000287842	2.06142	1.04364	1.39191e-05	0.000634335	yes	up	0.08	0.07	0.09	0.04	0.06	0.15	0.14	0.11	0.13	0.15	0.11	0.1	0.068	0.127143
ENST00000668102	ENSG00000225746	154.323	7.26981	0.00427839	0.0442204	yes	up	0	0	0	0	0	0.66	0	0	0	0.33	0	0.62	0	0.23
XR_001756345.2	ENSG00000226777	4.84977	2.27792	0.000361818	0.00749333	yes	up	0	0	0	0	0	0	0.01	0	0.01	0	0	0	0	0.00285714
XR_001744269.1	ENSG00000271860	2.09018	1.06363	4.02041e-12	1.86351e-09	yes	up	0.02	0.02	0.02	0.01	0.01	0.03	0.02	0.02	0.03	0.04	0.02	0.05	0.016	0.03
ENST00000665299	ENSG00000286966	0.425412	-1.23307	0.00136713	0.0195576	yes	down	1.93	1.28	1.76	0.97	0.77	0.4	0.38	0.77	0.24	0.41	0.34	1.37	1.342	0.558571
ENST00000671258	ENSG00000287811	2.24139	1.16439	0.000164998	0.00421076	yes	up	0.74	0.61	0.7	0.24	0.59	0.86	1.17	1.05	1.16	1.89	0.68	1.48	0.576	1.18429
XR_923596.1	ENSG00000229066	2.25894	1.17565	1.36159e-09	3.40469e-07	yes	up	0.08	0.07	0.08	0.06	0.06	0.12	0.08	0.18	0.17	0.2	0.12	0.19	0.07	0.151429
ENST00000647388	ENSG00000231721	2.12573	1.08796	0.00042257	0.00842952	yes	up	3.41	3.64	3.88	2.27	6.38	6.06	6.31	7.43	9.98	9.37	7.86	6.65	3.916	7.66571
chr9:5719020-5720244	ENSG00000225408	2.26182	1.17749	8.41417e-05	0.00255164	yes	up	0.42	0.46	0.7	0.3	0.26	1.13	0.85	0.85	1.07	0.9	0.46	0.94	0.428	0.885714
ENST00000461286	ENSG00000225465	0.358323	-1.48067	0.000905536	0.0146499	yes	down	0.13	0.14	0.16	0.11	0.04	0.06	0.02	0.04	0.04	0.03	0.01	0.08	0.116	0.04
ENST00000642407	ENSG00000275212	15.7185	3.97439	9.51882e-08	1.19272e-05	yes	up	0	0.08	0	0.07	0.03	0.81	0.57	0.73	0.4	0.78	0.57	0.09	0.036	0.564286
ENST00000612267	ENSG00000273840	7.22665	2.85333	0.000754644	0.0128814	yes	up	0.22	0.11	0.2	0.05	0.01	0.05	0.02	1.11	1.02	0.97	0.86	1.28	0.118	0.758571
ENST00000509760	ENSG00000250208	0.453601	-1.1405	0.0024262	0.0295747	yes	down	1.88	1.66	1.88	1.92	0.52	0.64	0.29	0.61	0.3	1.12	0.57	1.32	1.572	0.692857
ENST00000671098	ENSG00000244968	87.5833	6.45258	0.00263949	0.0314159	yes	up	0	0	0	0	0	0	0.05	0	0.29	0.17	0.3	0	0	0.115714
XR_001741764.1	ENSG00000251095	3.094	1.62947	1.23506e-10	4.07013e-08	yes	up	0.41	0.41	0.39	0.26	0.31	0.7	0.46	1.1	1.3	1.31	0.96	1.24	0.356	1.01
XR_243528.3	ENSG00000262898	2.78806	1.47926	0.00121799	0.0179943	yes	up	0.03	0.03	0.06	0.06	0.08	0.06	0.06	0.22	0.19	0.23	0.09	0.15	0.052	0.142857
MSTRG.28130.2	ENSG00000249207	2.0937	1.06605	2.86686e-05	0.00111112	yes	up	0.18	0.14	0.18	0.14	0.08	0.23	0.26	0.29	0.3	0.38	0.22	0.22	0.144	0.271429
NR_164142.1	ENSG00000262061	0.198391	-2.33358	4.39438e-05	0.00153879	yes	down	1.75	1.79	1.67	1.72	0.41	0.16	0	0.4	0.13	0.43	0.36	0.36	1.468	0.262857
XR_001748146.1	ENSG00000254966	2.5219	1.33451	1.66434e-07	1.85327e-05	yes	up	0.04	0.06	0.03	0.03	0.03	0.09	0.08	0.07	0.09	0.1	0.07	0.07	0.038	0.0814286
ENST00000451108	ENSG00000232896	5.98329	2.58094	7.03996e-06	0.000374405	yes	up	0.19	0.46	0.12	0.05	0.59	1.22	1.38	1.4	1.88	2.33	1.76	0.85	0.282	1.54571
ENST00000669963	ENSG00000226985	0.00761825	-7.03632	4.04207e-07	3.84718e-05	yes	down	0.4	0.74	0.33	0.46	0	0	0.01	0	0	0	0	0	0.386	0.00142857
XR_001742769.2	ENSG00000248112	0.113731	-3.1363	0.000317577	0.00684009	yes	down	0.81	0.37	1.09	0.92	0.1	0.13	0.04	0	0.05	0	0.02	0.29	0.658	0.0757143
XR_001740418.1	ENSG00000189229	5.22828	2.38634	1.23798e-07	1.47349e-05	yes	up	0.21	0.14	0.1	0.06	0.1	0.96	0.71	0.28	0.73	0.53	0.51	0.13	0.122	0.55
XR_002956241.1	ENSG00000251629	2.76267	1.46606	1.2499e-05	0.000585531	yes	up	0.73	0.89	1.03	0.33	0.45	1	1.06	1.76	2.19	2.76	1.56	1.32	0.686	1.66429
ENST00000366408	ENSG00000203601	2.08214	1.05807	0.0042558	0.0441004	yes	up	0.5	0.45	0.26	0.41	0.38	1.34	0.46	1.14	0.94	0.71	0.45	0.52	0.4	0.794286
XR_002959668.1	ENSG00000233987	2.04103	1.0293	0.00320686	0.0359618	yes	up	0.17	0.12	0.08	0.13	0.12	0.35	0.17	0.12	0.16	0.22	0.14	0.64	0.124	0.257143
chr11:58611118-58612642	ENSG00000269570	2.09517	1.06707	0.000372153	0.0076624	yes	up	0.52	0.45	0.58	0.3	0.39	0.68	0.67	0.85	1.16	0.6	0.76	1.25	0.448	0.852857
NR_120546.1	ENSG00000183242	2.05105	1.03636	0.00108515	0.0166301	yes	up	0.07	0.07	0.05	0.05	0.07	0.11	0.07	0.11	0.09	0.13	0.05	0.29	0.062	0.121429
MSTRG.30396.1	ENSG00000164308	2.27754	1.18747	0.00011215	0.00317158	yes	up	0.32	0.44	0.33	0.21	0.2	0.61	0.35	0.58	0.82	0.87	0.49	0.68	0.3	0.628571
XR_001751797.1	ENSG00000261632	2.31376	1.21024	1.29568e-06	9.6059e-05	yes	up	5.31	5.44	5.45	3.13	3.8	8.31	4.01	10.32	11.46	15.91	7.26	12.54	4.626	9.97286
ENST00000618925	ENSG00000251562	4.39208e+07	25.3884	1.20907e-16	2.37694e-13	yes	up	0	0	0	0	0	0	0	0	101.63	0	39.75	45.61	0	26.7129
chr18:71216703-71237102	ENSG00000265484	2.05034	1.03586	0.000733306	0.0126153	yes	up	0.04	0.02	0.02	0.02	0.02	0.05	0.05	0.05	0.05	0.05	0.04	0.03	0.024	0.0457143
XR_937632.3	ENSG00000223563	5.61507	2.4893	2.35853e-05	0.000952298	yes	up	0.02	0.02	0.03	0.01	0.02	0.05	0.02	0.09	0.19	0.16	0.14	0.02	0.02	0.0957143
chr21:17763314-17792523	ENSG00000240770	2.11019	1.07737	6.75042e-09	1.35512e-06	yes	up	4.65	4.65	4.82	2.94	3.91	7.62	5.45	7.25	9.16	12.2	6.64	8.85	4.194	8.16714
ENST00000453478	ENSG00000172965	4.34052	2.11787	0.000107908	0.00308839	yes	up	0.33	0.21	0.08	0.15	0.11	0.95	1.35	0.49	0.36	0.66	0.35	0.68	0.176	0.691429
XR_923924.2	ENSG00000228909	2.07181	1.05089	0.000418831	0.00837008	yes	up	0.03	0.03	0.05	0.03	0.02	0.09	0.08	0.04	0.07	0.07	0.05	0.03	0.032	0.0614286
XR_947430.2	ENSG00000238242	2.72007	1.44364	6.355e-06	0.000346378	yes	up	0.08	0.07	0.07	0.03	0.04	0.12	0.1	0.1	0.16	0.25	0.11	0.14	0.058	0.14
ENST00000653906	ENSG00000286619	2.02436	1.01746	0.000569244	0.0104757	yes	up	0.53	0.45	0.51	0.2	0.27	0.52	0.57	0.68	0.91	1.1	0.47	0.72	0.392	0.71
ENST00000667414	ENSG00000228794	2.02352	1.01687	0.00140108	0.0199148	yes	up	0.58	0.48	0.61	0.43	0.25	0.77	0.66	0.85	1.12	1.1	0.84	0.57	0.47	0.844286
chr14:49894416-49897054	ENSG00000165527	4.66929e+06	22.1548	5.04789e-13	3.27035e-10	yes	up	0	0	0	0	0	0	0.81	0	1.24	0	0	0	0	0.292857
chr6:122711886-122718744	ENSG00000287818	2.05349	1.03808	9.15992e-05	0.00272276	yes	up	2.98	3.18	3.06	1.63	1.01	4.74	3.59	2.99	5.19	5.78	3.58	4.3	2.372	4.31
chr9:129147508-129148138	ENSG00000119383	165.197	7.36804	0.000634403	0.0113488	yes	up	0	0	0	0	0	0.66	4.05	0	4.03	0	0.65	0	0	1.34143
ENST00000651374	ENSG00000286177	0.493265	-1.01956	2.9518e-06	0.000185543	yes	down	1.45	1.63	1.49	1.3	1.91	0.61	0.44	0.95	0.62	0.81	0.56	1.23	1.556	0.745714
chr3:133015004-133037053	ENSG00000249725	2.74243	1.45545	9.43999e-05	0.00278856	yes	up	0.01	0.01	0.01	0.01	0.01	0.02	0.02	0.02	0.01	0.02	0.01	0.03	0.01	0.0185714
ENST00000507251	ENSG00000249572	3.85649	1.94729	0.00282409	0.0330203	yes	up	0.13	0.35	0	0.53	0.68	2.84	1.16	1.91	0.5	1.25	1.17	0.76	0.338	1.37
chr14:103713566-103714249	ENSG00000126214	0.344876	-1.53585	0.00326653	0.0364231	yes	down	1.43	2.24	1.38	1.2	1.03	0.35	0.13	0.58	0.07	0.53	0.36	1.45	1.456	0.495714
XR_001745845.2	ENSG00000253643	2.09093	1.06415	3.34631e-05	0.00126177	yes	up	0.01	0.01	0.01	0.01	0.01	0.02	0.01	0.03	0.02	0.03	0.02	0.03	0.01	0.0228571
XR_001753318.1	ENSG00000263551	2.33999	1.2265	0.000871715	0.0142443	yes	up	0.11	0.11	0.1	0.03	0.09	0.12	0.11	0.27	0.2	0.24	0.19	0.14	0.088	0.181429
ENST00000602730	ENSG00000272815	10.3586	3.37275	6.68783e-07	5.6877e-05	yes	up	0.08	0.07	0.04	0.04	0.04	1.33	0.67	0.12	0.18	0.15	0.16	1.18	0.054	0.541429
ENST00000499966	ENSG00000246898	0.473171	-1.07957	0.00459944	0.0464935	yes	down	0.48	0.4	0.46	0.2	0.12	0.16	0.14	0.19	0.12	0.11	0.09	0.18	0.332	0.141429
chr14:79611417-79633311	ENSG00000259106	2.6983	1.43205	1.01042e-05	0.000494898	yes	up	0.07	0.08	0.09	0.04	0.05	0.15	0.09	0.17	0.24	0.19	0.17	0.1	0.066	0.158571
XR_001741790.1	ENSG00000286136	2.44185	1.28798	0.000689322	0.0120514	yes	up	0.12	0.05	0.11	0.09	0.07	0.29	0.14	0.29	0.22	0.3	0.07	0.1	0.088	0.201429
chr7:3060656-3084542	ENSG00000228334	2.1029	1.07238	0.00114883	0.017309	yes	up	0.02	0.02	0.02	0.01	0.01	0.03	0.03	0.03	0.03	0.04	0.02	0.03	0.016	0.03
ENST00000424460	ENSG00000229970	2.00114	1.00082	1.31676e-06	9.69908e-05	yes	up	0.88	0.57	0.71	0.4	0.55	1.13	0.78	1.41	1.1	1.41	0.74	1.6	0.622	1.16714
ENST00000665473	ENSG00000245060	5.44039	2.44371	0.000252076	0.00573936	yes	up	2.81	3.19	3.44	2.49	2.4	2.11	1.35	20.57	22.31	21.43	23	3.03	2.866	13.4
ENST00000671366	ENSG00000259664	3.03064	1.59962	0.000372995	0.00766954	yes	up	0.08	0.14	0.08	0.02	0.05	0.2	0.23	0.2	0.09	0.28	0.19	0.17	0.074	0.194286
ENST00000535199	ENSG00000230212	2.20778	1.14259	2.03382e-05	0.000857636	yes	up	0.31	0.39	0.62	0.4	0.42	0.93	0.69	0.83	0.64	1.2	0.77	1.19	0.428	0.892857
XR_001739869.1	ENSG00000286965	2.13587	1.09482	1.62479e-05	0.000714205	yes	up	0.1	0.13	0.11	0.12	0.13	0.28	0.19	0.24	0.29	0.31	0.15	0.24	0.118	0.242857
ENST00000664190	ENSG00000226686	5.21407	2.38241	0.00289932	0.0336205	yes	up	0.02	0.08	0.07	0	0	0.32	0.2	0.05	0.12	0.08	0.08	0.24	0.034	0.155714
MSTRG.27200.1	ENSG00000144893	2.21698	1.14859	3.95621e-06	0.000233249	yes	up	0.9	0.75	0.7	0.53	0.75	1.46	0.86	1.49	1.9	2.3	0.95	1.56	0.726	1.50286
ENST00000666621	ENSG00000273143	2.12553	1.08782	0.00162015	0.0220871	yes	up	0.34	0.23	0.21	0.18	0.48	0.54	0.49	0.55	0.77	0.81	0.37	0.55	0.288	0.582857
ENST00000666785	ENSG00000228549	5.23685	2.3887	0.00020857	0.00498992	yes	up	1.5	0.8	0.85	0.36	2.23	1.65	1	14.52	6.01	10.02	4.64	2.38	1.148	5.74571
XR_001738109.1	ENSG00000287870	2.24248	1.16509	0.00471526	0.0473369	yes	up	0.02	0.02	0.03	0.01	0.01	0.02	0.04	0.05	0.03	0.05	0.02	0.03	0.018	0.0342857
XR_001750724.1	ENSG00000258526	2.19915	1.13694	1.34785e-06	9.85643e-05	yes	up	0.02	0.02	0.02	0.01	0.01	0.03	0.03	0.04	0.04	0.05	0.02	0.03	0.016	0.0342857
ENST00000517653	ENSG00000177335	0.324481	-1.6238	0.00511036	0.0497782	yes	down	0.74	1.24	1.47	0.66	0.29	0.83	0.22	0.06	0.19	0.14	0.09	0.33	0.88	0.265714
ENST00000666245	ENSG00000251629	2.97813	1.57441	0.000300134	0.00654933	yes	up	0.54	0.4	0.89	0.38	0.42	1.48	0.83	1.6	2.23	2.29	0.99	0.48	0.526	1.41429
ENST00000664668	ENSG00000273492	3.60715	1.85086	1.24422e-05	0.00058383	yes	up	0.07	0.04	0.08	0.07	0.07	0.3	0.17	0.21	0.25	0.36	0.11	0.2	0.066	0.228571
XR_001743941.1	ENSG00000285424	3.43665	1.781	2.18565e-11	8.59368e-09	yes	up	0.77	0.42	0.85	0.34	0.7	1.87	1.45	2.14	1.9	2.86	1.63	1.84	0.616	1.95571
chr5:177595260-177596909	ENSG00000184840	1.51137e+07	23.8494	7.29714e-15	8.49029e-12	yes	up	0	0	0	0	0	0	4.84	0	4.56	0	0.61	0	0	1.43
XR_938982.2	ENSG00000251095	2.51006	1.32772	1.87544e-08	3.02896e-06	yes	up	1.04	1.21	1.27	0.51	0.84	1.86	1.71	2.06	2.69	2.89	2.06	1.98	0.974	2.17857
chr12:27798526-27800727	ENSG00000256512	122.928	6.94166	0.00107071	0.0164748	yes	up	0	0	0	0	0	0	0.25	0.13	0.8	0.59	0	0	0	0.252857
ENST00000669121	ENSG00000225484	0.127418	-2.97236	0.00426836	0.044165	yes	down	1.3	0.68	0.49	0.75	0.11	0.27	0	0.14	0.16	0.01	0	0	0.666	0.0828571
ENST00000618736	ENSG00000276564	2.2074	1.14235	0.000235442	0.00545207	yes	up	1.11	1	0.82	0.37	0.62	1.19	1.22	1.58	2.34	1.83	1.26	1.23	0.784	1.52143
ENST00000659827	ENSG00000189229	4.00539	2.00194	3.8753e-06	0.000229666	yes	up	0.38	0.25	0.36	0.06	0.26	0.84	0.86	1.04	1.2	0.84	1.02	0.49	0.262	0.898571
NR_147172.1	ENSG00000229335	47.4953	5.56971	0.00348312	0.0382031	yes	up	0	0	0	0	0	0	0	0.06	0.04	0.12	0.06	0	0	0.04
XR_931126.2	ENSG00000255418	2.46543	1.30184	0.0029152	0.0337396	yes	up	0.02	0.02	0.02	0.02	0.01	0.06	0.08	0.02	0.03	0.06	0.01	0.03	0.018	0.0414286
ENST00000638985	ENSG00000230590	2.14188	1.09888	2.02241e-05	0.00085472	yes	up	0.83	1.01	0.89	0.75	0.56	2.45	1.04	1.65	1.01	1.72	0.88	3.16	0.808	1.70143
XR_949569.3	ENSG00000254260	3.43288	1.77942	4.02007e-07	3.83265e-05	yes	up	0.35	0.33	0.44	0.2	0.24	0.7	0.58	0.88	1.2	1.78	0.94	0.53	0.312	0.944286
ENST00000649004	ENSG00000248538	80.6846	6.33422	0.000229076	0.00534155	yes	up	0	0	0	0	0	0	0.47	0.43	0.84	0.18	0.49	0	0	0.344286
ENST00000413234	ENSG00000225420	4.34486	2.11931	0.000947196	0.0151122	yes	up	0.08	0.09	0.07	0.06	0.03	0.08	0.09	0.5	0.32	0.34	0.29	0.13	0.066	0.25
ENST00000413238	ENSG00000231419	0.253735	-1.97861	0.00017649	0.00443263	yes	down	2.21	2.36	2.44	2.36	1.17	0.13	0.06	0.74	0.4	0.58	0.36	1.44	2.108	0.53
chr3:155158369-155183285	ENSG00000240666	2.13474	1.09406	1.15454e-06	8.75282e-05	yes	up	0.26	0.23	0.29	0.17	0.27	0.64	0.57	0.38	0.49	0.47	0.39	0.39	0.244	0.475714
ENST00000411861	ENSG00000130600	4.53533	2.18121	0.00236178	0.0289881	yes	up	17.52	11.67	10.94	32.5	51.12	48.57	170.08	27.74	193.33	41.59	181.1	16.04	24.75	96.9214
ENST00000659474	ENSG00000228980	2.92411	1.548	0.000276673	0.0061592	yes	up	0.21	0.19	0.1	0.1	0.21	0.85	0.36	0.35	0.19	0.57	0.46	0.4	0.162	0.454286
chr7:96955140-97014065	ENSG00000231764	2.01354	1.00973	1.77192e-05	0.000765118	yes	up	0.02	0.02	0.01	0.01	0.02	0.03	0.02	0.03	0.03	0.03	0.03	0.03	0.016	0.0285714
ENST00000445442	ENSG00000224417	0.476278	-1.07012	5.27355e-08	7.29747e-06	yes	down	1.01	1.11	1.02	1	1	0.41	0.4	0.5	0.34	0.43	0.39	0.8	1.028	0.467143
ENST00000426468	ENSG00000230266	5.6601	2.50083	0.000103445	0.00299273	yes	up	0.88	0	0.16	0.22	0.86	3	2.87	2.3	1.23	1.44	1.55	3.89	0.424	2.32571
ENST00000652012	ENSG00000286208	8.62586	3.10867	0.00157706	0.0216445	yes	up	0.06	0.06	0.07	0.09	0.11	1.94	2.18	0.02	0.06	0.08	0.06	0.27	0.078	0.658571
XR_002957496.1	ENSG00000231428	2.1115	1.07827	0.0028544	0.033252	yes	up	0.18	0.19	0.22	0.07	0.12	0.16	0.09	0.32	0.3	0.49	0.25	0.49	0.156	0.3
XR_926409.2	ENSG00000285424	3.06946	1.61798	2.84269e-05	0.00110475	yes	up	0.52	0.76	0.25	0.47	0.21	0.61	1.28	1.5	1.06	1.58	1.23	1.21	0.442	1.21
XR_001747600.1	ENSG00000234952	2.31283	1.20966	0.000160576	0.00412376	yes	up	0.02	0.01	0.02	0.01	0.02	0.05	0.03	0.04	0.03	0.05	0.01	0.05	0.016	0.0371429
XR_001739705.1	ENSG00000231731	2.09265	1.06533	0.000843704	0.0139343	yes	up	0.17	0.07	0.17	0.09	0.15	0.26	0.2	0.26	0.2	0.32	0.27	0.2	0.13	0.244286
ENST00000606343	ENSG00000272068	0.281656	-1.82799	0.000108281	0.00309346	yes	down	0.17	0.31	0.26	0.21	0.06	0.08	0.04	0.03	0.04	0.05	0.06	0.08	0.202	0.0542857
ENST00000614771	ENSG00000278709	0.336245	-1.57241	0.000218389	0.00515347	yes	down	0.29	0.23	0.22	0.17	0.16	0.04	0.02	0.11	0.04	0.08	0.05	0.15	0.214	0.07
XR_244325.4	ENSG00000286549	2.14169	1.09875	0.000817713	0.013634	yes	up	0.02	0.03	0.03	0.02	0.02	0.09	0.03	0.05	0.03	0.05	0.05	0.04	0.024	0.0485714
chr4:133152268-133152779	ENSG00000138650	0.387616	-1.3673	0.00190468	0.0247922	yes	down	9.3	8.17	10.22	5.65	3.46	6.56	2.76	2.85	0.64	1.54	0.98	3.8	7.36	2.73286
NR_026714.2	ENSG00000175170	2.33162	1.22133	0.00494221	0.0487483	yes	up	0.05	0.06	0.11	0.05	0.08	0.33	0.1	0.16	0.1	0.26	0.06	0.09	0.07	0.157143
ENST00000518152	ENSG00000246366	2.36041	1.23903	9.03069e-05	0.00269017	yes	up	1.43	1.14	0.49	0.98	0.65	2.33	1.39	2.37	2.32	2.54	1.83	1.54	0.938	2.04571
XR_923862.2	ENSG00000230695	4.27765	2.09682	5.37829e-08	7.40645e-06	yes	up	0	0	0	0	0	0.01	0.01	0.01	0.01	0.01	0	0	0	0.00714286
XR_001756803.1	ENSG00000224730	0.45916	-1.12293	0.00466522	0.0469586	yes	down	0.73	0.72	0.54	0.46	0.35	0.2	0.18	0.32	0.28	0.14	0.05	0.54	0.56	0.244286
ENST00000442411	ENSG00000224057	0.0923649	-3.43651	4.81781e-06	0.000273579	yes	down	5.08	5.06	5.04	2.98	0.44	0.15	0.05	0.47	0.04	0.1	0.17	1.49	3.72	0.352857
XR_001749777.1	ENSG00000276476	3.02821	1.59847	0.000674031	0.0118495	yes	up	0.04	0.06	0.04	0.05	0.05	0.15	0.22	0.04	0.18	0.1	0.13	0.04	0.048	0.122857
XR_942759.2	ENSG00000234426	0.12104	-3.04645	0.00029244	0.00642641	yes	down	0.41	0.36	0.38	0.28	0.2	0	0	0.03	0.03	0	0.03	0.47	0.326	0.08
XR_945195.2	ENSG00000258100	7.13901	2.83572	9.51337e-05	0.00280008	yes	up	0.01	0.03	0.01	0.01	0.08	0.15	0.06	0.1	0.21	0.17	0.28	0.42	0.028	0.198571
chr15:45252018-45279220	ENSG00000259520	6.92355	2.79151	9.87968e-06	0.000487283	yes	up	0.01	0.02	0.01	0.01	0.01	0.19	0.18	0.02	0.03	0.04	0.02	0.05	0.012	0.0757143
chrX:130981590-131058147	ENSG00000228659	2.11419	1.08011	1.12074e-10	3.73658e-08	yes	up	0.07	0.08	0.07	0.05	0.05	0.17	0.11	0.13	0.1	0.15	0.1	0.09	0.064	0.121429
MSTRG.36690.1	ENSG00000254278	2.13442	1.09385	8.878e-05	0.00265697	yes	up	0.11	0.24	0.19	0.1	0.16	0.34	0.25	0.24	0.33	0.49	0.23	0.29	0.16	0.31
NR_028325.1	ENSG00000238035	0.454255	-1.13843	0.000768163	0.0130457	yes	down	6.16	5.86	5.41	4.46	4.09	1.57	0.59	4	1.98	2.55	1.21	4.36	5.196	2.32286
ENST00000643866	ENSG00000285106	2.16767	1.11615	0.000423711	0.00844636	yes	up	0.47	0.49	0.45	0.3	0.78	0.66	0.88	0.89	1.22	1.15	1.09	1.07	0.498	0.994286
NR_146925.1	ENSG00000270154	2.91173	1.54187	0.000101138	0.00294364	yes	up	0.05	0.06	0.05	0.02	0.09	0.08	0.09	0.16	0.11	0.14	0.09	0.43	0.054	0.157143
ENST00000620420	ENSG00000276542	3.25534	1.70281	0.00096624	0.0153165	yes	up	0.17	0.19	0.2	0.1	0.1	0.22	0.34	0.43	0.53	0.67	0.48	0.42	0.152	0.441429
ENST00000666294	ENSG00000231074	0.00526955	-7.5681	5.01999e-07	4.53565e-05	yes	down	0.48	0.21	0.23	0.25	0	0	0	0	0	0	0	0	0.234	0
chr11:9577500-9578016	ENSG00000166483	2.02784	1.01995	2.54768e-05	0.00101218	yes	up	6.01	4.8	4.8	2.02	3.01	7.97	7.74	5.51	7.34	8.14	6.28	8.91	4.128	7.41286
MSTRG.30301.2	ENSG00000285190	2.15682	1.10891	1.11089e-06	8.49081e-05	yes	up	2.03	1.89	1.82	1.09	1.31	2.82	1.81	3.16	3.92	4.6	2.85	3.19	1.628	3.19286
XR_001741398.1	ENSG00000288659	2.18993	1.13089	0.00157548	0.021628	yes	up	0.02	0.01	0.02	0.03	0.01	0.05	0.04	0.04	0.03	0.05	0.01	0.03	0.018	0.0357143
chr4:182697901-182708042	ENSG00000248816	2.30745	1.2063	3.11461e-07	3.12074e-05	yes	up	0.44	0.42	0.52	0.32	0.41	1.12	0.85	0.92	0.94	1.1	0.8	0.51	0.422	0.891429
chr1:23549138-23550915	ENSG00000235052	2.01728	1.01241	0.00306885	0.0349225	yes	up	0.33	0.47	0.37	0.25	0.46	0.79	0.61	1.11	0.6	1.18	0.35	0.43	0.376	0.724286
ENST00000605901	ENSG00000244041	0.363087	-1.46161	0.00387428	0.0412167	yes	down	0.87	0.74	0.58	0.34	0.13	0.16	0.27	0.08	0.12	0.11	0.15	0.31	0.532	0.171429
chr18:60630166-60902726	ENSG00000267098	2.4399	1.28682	4.37812e-05	0.00153879	yes	up	0.02	0.01	0.01	0.01	0.01	0.03	0.02	0.03	0.03	0.03	0.01	0.02	0.012	0.0242857
XR_001755029.1	ENSG00000224269	2.19236	1.13248	0.00247005	0.0300134	yes	up	0.01	0.02	0.01	0.01	0	0.02	0.01	0.02	0.01	0.03	0.01	0.04	0.01	0.02
ENST00000636069	ENSG00000283352	2.09157	1.06459	1.25106e-13	9.6386e-11	yes	up	38.03	37.2	37.64	31.1	22.44	69.83	53.21	54.4	65.46	64.3	48.75	93.87	33.282	64.26
ENST00000602964	ENSG00000249669	0.347679	-1.52417	0.00355486	0.0387292	yes	down	4.84	4.85	5.15	2.41	1.7	1.72	0.75	1.44	0.32	0.48	0.28	4.37	3.79	1.33714
ENST00000464131	ENSG00000241593	3.16053	1.66017	0.0025102	0.0303588	yes	up	0.28	0.45	0.3	0.29	0	0.43	0.43	0.71	0.79	0.63	0.98	1.17	0.264	0.734286
ENST00000530248	ENSG00000255310	2.36533	1.24204	9.69547e-06	0.000479459	yes	up	0.24	0.38	0.48	0.22	0.24	0.91	0.41	1.13	0.47	0.68	0.42	0.92	0.312	0.705714
chr2:149170742-149184465	ENSG00000286335	2.30235	1.2031	9.25488e-08	1.16623e-05	yes	up	0.21	0.21	0.19	0.15	0.11	0.38	0.33	0.38	0.37	0.45	0.34	0.25	0.174	0.357143
XR_001746629.1	ENSG00000237153	2.14722	1.10247	7.93728e-05	0.0024421	yes	up	0.02	0.04	0.03	0.03	0.04	0.08	0.06	0.08	0.07	0.07	0.04	0.04	0.032	0.0628571
ENST00000657327	ENSG00000230590	2.83385	1.50276	0.00321658	0.0360353	yes	up	2	3	3.91	0.18	1.64	9.81	2.6	2.94	6.96	7.08	3.98	4.32	2.146	5.38429
XR_938985.2	ENSG00000251095	3.94811	1.98116	0.000214995	0.00509234	yes	up	0.04	0.04	0.01	0.05	0.02	0.04	0.1	0.12	0.23	0.09	0.09	0.12	0.032	0.112857
chr2:190933411-190935288	ENSG00000115419	2.16311	1.11311	0.000156173	0.00404378	yes	up	0.76	0.4	0.5	0.34	0.48	1.06	1.03	1.03	0.91	0.86	0.4	1.84	0.496	1.01857
XR_001752225.1	ENSG00000260186	4.43096	2.14762	0.000785357	0.0132352	yes	up	0.01	0.01	0.01	0	0.01	0.05	0.04	0.03	0.03	0.03	0	0.04	0.008	0.0314286
ENST00000534849	ENSG00000275212	6.46064	2.69168	0.000589513	0.0107344	yes	up	0.28	0	0.13	0.17	0.34	2.65	1.12	1.06	0.85	0.95	1.45	0.05	0.184	1.16143
chr5:76606608-76608971	ENSG00000249713	2.42871	1.28019	7.74946e-06	0.000401648	yes	up	0.86	0.76	0.92	0.52	0.33	1.52	1.75	0.99	1.61	1.77	1.24	1.23	0.678	1.44429
XR_001753428.1	ENSG00000286328	2.174	1.12035	0.000231933	0.00538833	yes	up	0.01	0	0	0	0.01	0.01	0.01	0.01	0.01	0.01	0.01	0.01	0.004	0.01
ENST00000590040	ENSG00000237298	2.2655	1.17983	0.00260898	0.0311961	yes	up	0.46	0.75	0.67	0.51	0.27	0.95	1.69	1.57	0.86	0.86	0.78	0.79	0.532	1.07143
chr3:25873760-25978839	ENSG00000230891	2.07103	1.05035	0.000173957	0.00437866	yes	up	0.06	0.06	0.06	0.03	0.02	0.06	0.04	0.09	0.09	0.11	0.05	0.14	0.046	0.0828571
MSTRG.10937.9	ENSG00000282885	6.33128	2.6625	0.00365581	0.0395044	yes	up	6.04	6.33	5.11	12.68	6.21	11.41	131.02	6.14	88.33	5.69	11.08	2.28	7.274	36.5643
MSTRG.29776.7	ENSG00000145623	2.53987	1.34476	2.81441e-12	1.34836e-09	yes	up	0.2	0.2	0.17	0.12	0.12	0.53	0.38	0.34	0.36	0.3	0.26	0.5	0.162	0.381429
chr4:176866614-176875458	ENSG00000249458	2.45798	1.29748	0.00396202	0.0417951	yes	up	0.02	0.01	0.04	0.02	0.01	0.07	0.05	0.07	0.05	0.04	0.03	0.03	0.02	0.0485714
NR_152867.1	ENSG00000269987	7.52029e+07	26.1643	1.39512e-17	3.68961e-14	yes	up	0	0	0	0	0	0	2.53	0	3.58	0	1.28	0	0	1.05571
ENST00000665595	ENSG00000286274	2.34973	1.23249	8.538e-05	0.00257634	yes	up	0.25	0.27	0.3	0.09	0.17	0.38	0.55	0.39	0.47	0.61	0.35	0.38	0.216	0.447143
XR_933062.3	ENSG00000283221	2.36692	1.24301	0.00184325	0.0242192	yes	up	0.09	0.16	0.1	0.09	0.21	0.34	0.26	0.48	0.25	0.46	0.09	0.23	0.13	0.301429
ENST00000655379	ENSG00000238197	0.0492667	-4.34324	0.000486435	0.00933445	yes	down	0.08	0.11	0.22	0.31	0.19	0.08	0	0	0	0	0	0	0.182	0.0114286
ENST00000595842	ENSG00000268170	2.34067	1.22692	3.19342e-07	3.18415e-05	yes	up	0.37	0.4	0.64	0.32	0.27	0.98	0.66	0.82	0.94	0.84	0.74	1.01	0.4	0.855714
ENST00000456514	ENSG00000235180	3.39795	1.76466	0.00020052	0.00485437	yes	up	0.27	0.38	0.37	0.05	0.42	0.8	0.83	0.77	1.16	1.61	0.68	0.5	0.298	0.907143
ENST00000666564	ENSG00000285637	3.77762	1.91748	0.000188696	0.00464906	yes	up	0.07	0.03	0.05	0.02	0.13	0.25	0.17	0.42	0.09	0.21	0.13	0.33	0.06	0.228571
ENST00000535917	ENSG00000257083	2.40195	1.26421	0.0050379	0.0493761	yes	up	1.08	0.66	0.56	0.59	0.42	1.06	1.13	1.15	2.26	2.46	1.1	0.6	0.662	1.39429
XR_246378.5	ENSG00000228971	4.05605	2.02008	0.00275314	0.0324101	yes	up	0	0.05	0.05	0.02	0.02	0.02	0.06	0.14	0.1	0.14	0.07	0.19	0.028	0.102857
ENST00000647623	ENSG00000247151	2.15613	1.10844	0.00145377	0.0204496	yes	up	0.26	0.25	0.19	0.2	0.17	0.68	0.22	0.56	0.47	0.73	0.16	0.32	0.214	0.448571
ENST00000605249	ENSG00000271204	2.02696	1.01932	0.00049881	0.0094952	yes	up	2.99	3.05	2.72	1.89	4.91	5.09	5.21	5.17	7.42	7.02	5.57	5.26	3.112	5.82
XR_934690.2	ENSG00000264622	3.43558	1.78055	1.30574e-12	6.89285e-10	yes	up	0.01	0.02	0.02	0.01	0.02	0.04	0.03	0.05	0.05	0.06	0.03	0.05	0.016	0.0442857
MSTRG.5236.1	ENSG00000270589	3.20006	1.6781	2.29538e-06	0.000152345	yes	up	1.47	1.3	1.31	0.9	1.55	3.22	3.24	4.14	5.77	5.56	2.6	1.96	1.306	3.78429
ENST00000606756	ENSG00000272472	2.13023	1.09101	2.65456e-05	0.00104735	yes	up	3.19	3.38	3.21	1.93	1.16	6.05	4.85	4.07	5.47	6.76	3.06	4.14	2.574	4.91429
XR_952172.3	ENSG00000184856	3.45386	1.78821	0.000139047	0.00371828	yes	up	1.21	0.93	0.87	0.35	0.44	0.89	0.54	2.77	2.37	4.83	2.1	3.2	0.76	2.38571
ENST00000591866	ENSG00000267666	0.403713	-1.3086	0.00491966	0.0486352	yes	down	0.55	0.43	0.35	0.42	0.08	0.16	0.06	0.11	0.15	0.22	0.06	0.25	0.366	0.144286
MSTRG.38061.1	ENSG00000204148	2.38993	1.25697	0.00125697	0.0183656	yes	up	0.19	0.17	0.17	0.06	0.04	0.17	0.16	0.27	0.37	0.37	0.24	0.25	0.126	0.261429
chr2:118942262-118992451	ENSG00000259094	2.04392	1.03134	1.42886e-06	0.000102856	yes	up	0.06	0.08	0.08	0.05	0.06	0.11	0.08	0.14	0.14	0.17	0.11	0.11	0.066	0.122857
NR_073566.1	ENSG00000240288	2.75754	1.46338	7.56654e-08	9.78194e-06	yes	up	0.11	0.19	0.1	0.09	0.06	0.44	0.28	0.39	0.24	0.24	0.14	0.26	0.11	0.284286
chr5:181207461-181217800	ENSG00000286644	2.55781	1.35491	1.93791e-05	0.000825739	yes	up	0.49	0.55	0.46	0.63	0.66	0.99	1.62	1.59	1.82	1.31	1.06	0.81	0.558	1.31429
ENST00000660265	ENSG00000261326	2.18582	1.12817	0.00267206	0.0316846	yes	up	0.77	0.43	0.22	0.46	0.44	1	1.28	0.41	0.89	1.27	0.74	0.92	0.464	0.93
ENST00000650240	ENSG00000231817	2.07076	1.05016	0.00257748	0.0309558	yes	up	0.28	0.15	0.51	0.37	0.26	0.58	0.54	0.56	0.61	0.61	0.32	1.06	0.314	0.611429
NR_125379.1	ENSG00000257261	4.09702	2.03457	1.79657e-08	2.96029e-06	yes	up	0.04	0.03	0.1	0.02	0.06	0.32	0.14	0.11	0.17	0.16	0.2	0.22	0.05	0.188571
MSTRG.15948.13	ENSG00000196712	2.35332	1.2347	4.31673e-05	0.00152199	yes	up	0.66	0.56	0.57	0.4	0.34	0.91	0.93	1.12	1.49	1.44	0.8	0.75	0.506	1.06286
ENST00000661733	ENSG00000174365	11.7385	3.55318	0.00219983	0.0275701	yes	up	0.05	0	0	0.07	0	0.43	0.27	0.4	0.33	0	0.06	0.46	0.024	0.278571
chr20:58863527-58888826	ENSG00000225806	2.91465	1.54332	9.5338e-09	1.77049e-06	yes	up	0.3	0.32	0.34	0.14	0.19	0.76	0.65	0.55	0.75	0.81	0.68	0.41	0.258	0.658571
XR_001743859.1	ENSG00000226149	12.096	3.59646	0.00122817	0.0180847	yes	up	0	0	0.06	0	0	0.05	0.06	0.18	0.15	0.08	0.19	0.07	0.012	0.111429
XR_935093.2	ENSG00000266602	2.23597	1.1609	1.29878e-12	6.89285e-10	yes	up	0.28	0.31	0.29	0.16	0.17	0.62	0.46	0.4	0.48	0.56	0.39	0.49	0.242	0.485714
ENST00000627127	ENSG00000280623	3.28187	1.71452	2.26367e-05	0.000927128	yes	up	0.12	0.2	0.21	0.07	0.06	0.36	0.28	0.69	0.26	0.66	0.31	0.21	0.132	0.395714
ENST00000421737	ENSG00000232316	0.435241	-1.20011	0.000374581	0.00769572	yes	down	9.32	8.97	8.6	8.06	8.85	1.58	2.44	2.44	4.2	3.44	3	8.1	8.76	3.6
ENST00000447563	ENSG00000231419	0.196414	-2.34803	0.000308982	0.00669034	yes	down	0.69	0.71	0.97	0.72	0.44	0.06	0	0.27	0.12	0.04	0.09	0.38	0.706	0.137143
ENST00000566804	ENSG00000261734	12.5106	3.64508	0.000480369	0.00924917	yes	up	0	0.06	0	0.02	0	0.19	0.15	0.05	0.45	0.21	0.21	0.04	0.016	0.185714
NR_109814.1	ENSG00000237339	3.0444	1.60616	5.64938e-06	0.000313615	yes	up	0	0	0	0.01	0	0.01	0.01	0.01	0.01	0.01	0.01	0.01	0.002	0.01
ENST00000616315	ENSG00000245532	1.8884e+07	24.1707	3.16257e-15	4.19313e-12	yes	up	0	0	0	0	0	0	0	0	43.62	12.92	0	0	0	8.07714
NR_036522.1	ENSG00000166770	2.14198	1.09895	4.22723e-05	0.00150157	yes	up	0.07	0.06	0.04	0.05	0.08	0.17	0.1	0.12	0.11	0.14	0.06	0.15	0.06	0.121429
ENST00000667365	ENSG00000257621	166.324	7.37785	0.000575581	0.010565	yes	up	0	0	0	0	0	0.46	0	0.39	0.11	1.75	0	0	0	0.387143
chr15:71547279-71549832	ENSG00000278408	2.34953	1.23237	8.09167e-07	6.61868e-05	yes	up	0.45	0.32	0.44	0.23	0.29	1.2	0.79	0.63	0.49	0.83	0.41	1.03	0.346	0.768571
ENST00000590421	ENSG00000267280	0.271592	-1.88048	0.00013949	0.00372662	yes	down	1.37	1.84	2.03	1.71	0.73	0.31	0.41	0.37	0.13	0.25	0.15	1.27	1.536	0.412857
XR_939507.2	ENSG00000250131	2.24947	1.16959	3.41344e-05	0.001282	yes	up	0.1	0.08	0.1	0.05	0.09	0.14	0.11	0.18	0.21	0.24	0.19	0.12	0.084	0.17
chr5:149983058-149986193	ENSG00000155850	2.55815	1.3551	0.000129872	0.0035334	yes	up	4.4	4.07	2.87	1.23	3.46	4.85	3.11	10.78	7.72	13.44	6.45	6.45	3.206	7.54286
ENST00000430027	ENSG00000231764	2.37497	1.24791	0.000914166	0.0147291	yes	up	0.24	0.26	0.23	0.13	0.5	0.42	0.35	0.56	0.92	0.73	0.6	0.64	0.272	0.602857
chr22:45262236-45269096	ENSG00000273287	2.0428	1.03055	0.000290949	0.00641189	yes	up	0.04	0.07	0.09	0.06	0.07	0.14	0.11	0.17	0.11	0.17	0.07	0.12	0.066	0.127143
XR_947588.3	ENSG00000287406	2.68618	1.42555	0.000468972	0.00908306	yes	up	0.01	0.01	0.01	0.01	0.01	0.02	0.02	0.02	0.02	0.03	0.02	0.03	0.01	0.0228571
XR_001748409.1	ENSG00000255422	2.34764	1.23121	0.000299376	0.00654198	yes	up	0.05	0.02	0.09	0.05	0.02	0.13	0.07	0.12	0.07	0.12	0.07	0.18	0.046	0.108571
MSTRG.35933.1	ENSG00000253457	2.17123	1.11851	0.00254932	0.0307342	yes	up	0.08	0.06	0.06	0.09	0.06	0.22	0.12	0.16	0.14	0.2	0.07	0.11	0.07	0.145714
ENST00000575034	ENSG00000263069	0.272246	-1.87702	0.00348268	0.0382031	yes	down	0.13	0.09	0.16	0.08	0.11	0.07	0.01	0	0.03	0.01	0.03	0.06	0.114	0.03
chr21:5232667-5243833	ENSG00000279669	2.09853	1.06938	0.000121927	0.00338263	yes	up	0.46	0.55	0.53	0.14	0.47	0.79	0.73	0.97	0.89	1.05	0.63	0.64	0.43	0.814286
XR_426720.3	ENSG00000237505	2.09298	1.06556	3.08334e-05	0.0011782	yes	up	0.01	0.02	0.01	0.01	0.01	0.02	0.02	0.02	0.03	0.03	0.01	0.02	0.012	0.0214286
ENST00000343999	ENSG00000188511	0.370426	-1.43274	0.000818025	0.013634	yes	down	0.35	0.4	0.21	0.24	0.18	0.24	0.1	0.06	0.04	0.06	0.06	0.11	0.276	0.0957143
ENST00000661223	ENSG00000230438	0.158855	-2.65421	1.90705e-19	8.1296e-16	yes	down	0.6	0.54	0.41	0.55	0.41	0.07	0.05	0.06	0.07	0.08	0.07	0.11	0.502	0.0728571
ENST00000418954	ENSG00000281903	0.239474	-2.06206	0.00424671	0.0440367	yes	down	15	15.23	13.45	7.94	3.03	1.64	0.78	1.48	0.36	0.55	0.97	13.31	10.93	2.72714
ENST00000441095	ENSG00000233922	2.03132	1.02242	0.00146637	0.0205913	yes	up	0.12	0.08	0.09	0.11	0.08	0.24	0.13	0.27	0.19	0.27	0.08	0.12	0.096	0.185714
chr7:150225178-150237784	ENSG00000286912	2.32774	1.21893	0.00488347	0.0484134	yes	up	0.02	0.02	0.02	0.01	0.02	0.06	0.02	0.03	0.04	0.07	0.02	0.03	0.018	0.0385714
NR_104321.1	ENSG00000281131	2.16595	1.115	4.31276e-05	0.00152199	yes	up	0.03	0.04	0.03	0.02	0.04	0.06	0.08	0.05	0.07	0.07	0.05	0.05	0.032	0.0614286
ENST00000415530	ENSG00000225532	4.13308	2.04722	0.000656929	0.0116349	yes	up	0.78	0.31	0.79	1.4	1.21	1.8	1.1	6.41	4.45	4.8	4.51	1.39	0.898	3.49429
chr15:48725137-48729844	ENSG00000259469	2.17284	1.11958	0.000299858	0.00654933	yes	up	0.12	0.14	0.11	0.12	0.14	0.35	0.22	0.27	0.27	0.4	0.15	0.16	0.126	0.26
ENST00000642131	ENSG00000284708	2.06273	1.04456	0.00271054	0.0320327	yes	up	0.15	0.15	0.18	0.06	0.15	0.33	0.24	0.24	0.21	0.38	0.13	0.32	0.138	0.264286
ENST00000642139	ENSG00000284703	2.88081	1.52647	1.03256e-05	0.000504419	yes	up	0.29	0.43	0.42	0.27	0.31	0.89	0.49	1.25	1.23	1.68	0.37	0.63	0.344	0.934286
MSTRG.16069.2	ENSG00000270240	2.69069	1.42797	0.0020633	0.0263219	yes	up	0.61	0.38	0.47	0.48	0.41	2.18	1.83	0.85	1.14	1.34	0.56	0.26	0.47	1.16571
chr4:47556731-47560260	ENSG00000248254	2.15885	1.11027	2.32884e-10	7.10009e-08	yes	up	2.23	2.36	2.21	1.45	1.92	5.04	3.58	3.64	3.82	5.35	3.49	3.3	2.034	4.03143
NR_144567.1	ENSG00000251562	584.121	9.19012	0.000220117	0.00518996	yes	up	0.16	0	0	0	0.7	0.39	249.77	0.41	216.24	0.42	130.64	0	0.172	85.41
XR_945927.2	ENSG00000285662	2.05341	1.03802	0.00236893	0.0290415	yes	up	0	0.01	0.01	0.01	0	0.01	0.01	0.01	0.01	0.01	0	0.01	0.006	0.00857143
NR_148504.1	ENSG00000214870	2.62988	1.395	1.41694e-05	0.000643172	yes	up	0.02	0.03	0.02	0.02	0.03	0.06	0.03	0.07	0.08	0.05	0.04	0.08	0.024	0.0585714
XR_001741892.1	ENSG00000280241	3.17871	1.66844	0.00229768	0.0284015	yes	up	0	0.01	0	0	0	0.01	0.01	0	0.01	0.01	0	0	0.002	0.00571429
ENST00000498714	ENSG00000242094	2.57907	1.36685	9.17218e-06	0.000458329	yes	up	0.88	0.95	0.98	0.47	0.46	1.23	1.67	1.47	2.36	2.41	1.46	1.18	0.748	1.68286
chr14:99691444-99693648	ENSG00000258672	2.14459	1.1007	0.00101014	0.0158171	yes	up	0.21	0.16	0.21	0.11	0.12	0.37	0.23	0.49	0.35	0.36	0.13	0.31	0.162	0.32
chr7:30069658-30075116	ENSG00000231519	2.34676	1.23067	3.93794e-08	5.72729e-06	yes	up	0.79	0.65	0.72	0.42	0.53	1.13	0.83	1.32	1.71	1.83	1.08	1.41	0.622	1.33
ENST00000620193	ENSG00000275212	5.46086	2.44913	2.85559e-07	2.92367e-05	yes	up	0.91	0.86	0.7	0.68	0.32	4.97	3.32	3.86	2.99	4.03	3.69	0.55	0.694	3.34429
XR_001749251.1	ENSG00000258100	5.14348	2.36274	0.00115955	0.0173969	yes	up	0.07	0.11	0.03	0.22	1.31	1.84	2.33	1.58	1.74	1.68	1.56	2.44	0.348	1.88143
NR_046469.1	ENSG00000258399	8.46797e+06	23.0136	6.11978e-14	5.05654e-11	yes	up	0	0	0	0	0	0.26	0	0	0	0	0	0.31	0	0.0814286
ENST00000414890	ENSG00000223525	2.28425	1.19172	0.00161365	0.0220208	yes	up	0.58	1.04	0.97	0.7	0.58	1.63	1.62	0.79	2.28	2.15	1.26	1.36	0.774	1.58429
chr12:93707790-93737823	ENSG00000258274	2.08606	1.06078	5.97871e-11	2.17107e-08	yes	up	0.53	0.5	0.53	0.24	0.34	0.9	0.59	0.77	0.8	1.09	0.62	0.99	0.428	0.822857
ENST00000608834	ENSG00000272563	2.15548	1.10801	0.000845039	0.0139483	yes	up	0.12	0.09	0.13	0.07	0.19	0.24	0.21	0.38	0.19	0.28	0.19	0.22	0.12	0.244286
chr4:75082001-75122014	ENSG00000260265	2.11106	1.07797	2.00738e-05	0.000850892	yes	up	0.09	0.09	0.08	0.03	0.05	0.13	0.1	0.12	0.14	0.2	0.1	0.11	0.068	0.128571
ENST00000667422	ENSG00000228334	2.17198	1.11901	0.00184149	0.0242073	yes	up	0.12	0.13	0.2	0.12	0.18	0.39	0.24	0.41	0.34	0.51	0.12	0.22	0.15	0.318571
ENST00000671400	ENSG00000287417	2.24037	1.16374	2.89219e-05	0.00111815	yes	up	0.7	1.33	1.33	1.04	0.95	2.42	1.9	1.74	2.33	3.44	1.93	1.63	1.07	2.19857
ENST00000448490	ENSG00000232229	0.354524	-1.49604	2.58145e-05	0.00102346	yes	down	1.47	1.54	1.51	0.76	0.53	0.73	0.45	0.43	0.17	0.25	0.14	0.55	1.162	0.388571
ENST00000663970	ENSG00000227733	2.97417	1.57249	1.43479e-07	1.65588e-05	yes	up	0.39	0.46	0.37	0.26	0.34	1.4	1.03	0.53	0.69	0.89	0.75	1.82	0.364	1.01571
ENST00000534271	ENSG00000255089	0.371426	-1.42885	0.00509522	0.0496986	yes	down	2.95	3.62	4.14	3.39	0.94	1.99	0.76	1.58	0.43	0.75	0.8	0.84	3.008	1.02143
ENST00000670665	ENSG00000260289	0.331192	-1.59426	0.00209869	0.0266482	yes	down	0.69	0.61	0.4	0.19	0.55	0.26	0.12	0.15	0	0.18	0.09	0.33	0.488	0.161429
chr4:154754755-154781873	ENSG00000249041	2.04974	1.03544	8.76448e-05	0.00263267	yes	up	0.07	0.06	0.1	0.03	0.06	0.14	0.12	0.09	0.11	0.16	0.1	0.1	0.064	0.117143
XR_426819.4	ENSG00000232527	0.405001	-1.304	0.00121131	0.0179421	yes	down	4.32	3.82	4.25	1.74	2.12	1.32	0.7	1.65	0.62	0.87	0.4	3.59	3.25	1.30714
ENST00000567832	ENSG00000260855	3.03646	1.60239	2.54617e-18	8.06458e-15	yes	up	1.12	0.95	0.95	0.57	0.64	2.91	1.97	1.99	2.56	3.08	1.5	2.53	0.846	2.36286
ENST00000569473	ENSG00000261441	2.72967	1.44872	0.00409144	0.0428159	yes	up	0.54	0.72	0.45	0.42	0.98	0.88	0.62	3.6	1.43	3.01	1.24	0.7	0.622	1.64
XR_001748399.1	ENSG00000257067	2.19031	1.13114	0.000308195	0.00668416	yes	up	0.01	0	0.01	0	0.01	0.01	0.01	0.02	0.01	0.01	0.01	0.01	0.006	0.0114286
ENST00000649837	ENSG00000248538	0.365093	-1.45366	0.000456261	0.00889534	yes	down	0.86	0.74	0.81	0.88	1.09	0.5	0.18	0.15	0.11	0.49	0.23	0.54	0.876	0.314286
MSTRG.24184.1	ENSG00000244676	2.19857	1.13657	7.61227e-05	0.00237024	yes	up	4.38	4.19	4.77	2.3	3.65	5.34	4.47	6.61	11.03	11.58	7.09	7.12	3.858	7.60571
ENST00000446192	ENSG00000231840	3.08059	1.6232	1.5026e-07	1.70311e-05	yes	up	0.18	0.23	0.41	0.16	0.2	0.77	0.68	0.81	0.56	0.68	0.59	0.54	0.236	0.661429
chr3:32897083-32897826	ENSG00000206557	0.344944	-1.53556	0.000367536	0.00758378	yes	down	0.98	0.95	1.19	0.7	0.67	0.19	0.28	0.29	0.03	0.36	0.19	0.67	0.898	0.287143
ENST00000629990	ENSG00000242086	2.26899	1.18205	0.00278695	0.0326799	yes	up	0.64	2.02	2.25	1.13	1.23	2.74	1.26	4.55	3.64	4.72	2.49	1.87	1.454	3.03857
ENST00000649017	ENSG00000275216	0.398625	-1.3269	0.00382283	0.0408502	yes	down	1.45	0.81	1.55	0.79	0.81	0.9	0.62	0.23	0.12	0.43	0.23	0.26	1.082	0.398571
XR_001742854.1	ENSG00000249150	2.30637	1.20562	0.000308725	0.00668987	yes	up	0.02	0.01	0.02	0.01	0.02	0.05	0.02	0.05	0.04	0.04	0.03	0.02	0.016	0.0357143
