# Supplementary material for: Immune Dysfunction Mediated by the ceRNA Regulatory Network in Human Placenta Tissue of Intrahepatic Cholestasis Pregnancy
Source: Front Immunol. 2022 Jun 24;13:883971. doi: 10.3389/fimmu.2022.883971 (PMC9263217; doi:10.3389/fimmu.2022.883971)
Supplement: Supplementary file 1 [file DataSheet_1.zip › supplementary Table/supplementary Table 4 The information of DEcircRNA.xlsx]

## Sheet: supplementary Table 4 The infor
circRNA id	Host gene id	FC(ICP/NC)	Log2FC(ICP/NC)	Pvalue	Padjust	Significant	Regulate	NC_A	NC_B	NC_C	NC_E	NC_F	ICP_A	ICP_B	ICP_C	ICP_D	ICP_E	ICP_F	ICP_G	NC	ICP
10_126017098_126019825	ENSG00000148848	3.01338	1.59138	2.79485e-17	1.13209e-14	yes	up	0.0695657	0.0422523	0.0428275	0.0858648	0.0913593	0.0781535	0.215694	0.2416	0.295202	0.0796466	0.345021	0.0602006	0.0663739	0.187931
10_126064806_126071654	ENSG00000148848	0.192255	-2.3789	1.00811e-05	0.00067334	yes	down	0.0289857	0	0.0267672	0.0572432	0.0483667	0	0.0170285	0.0109818	0	0.0122533	0	0	0.0322726	0.00575194
10_132404626_132406289	ENSG00000171813	0.187409	-2.41574	1.40641e-06	0.000132784	yes	down	0	0.0369708	0.0535343	0.0400702	0.0537408	0.0120236	0.0170285	0	0.0173648	0	0	0	0.0368632	0.00663099
10_17704431_17705741	ENSG00000136738	2.89632	1.53422	1.02603e-06	9.76052e-05	yes	up	0.0173914	0.0158446	0.037474	0.0228973	0.0268704	0.0240472	0.0681138	0.0768727	0.138919	0.0735199	0.0535377	0.0301003	0.0240956	0.0664443
10_30450258_30450519	ENSG00000107968	31.8595	4.99365	1.26256e-05	0.000786583	yes	up	0	0	0	0	0	0	0.0283808	0.0274545	0.0115766	0.0245066	0.0237945	0	0	0.0165304
10_68468123_68470163	ENSG00000138346	3.49229	1.80417	3.67898e-06	0.000285166	yes	up	0.0173914	0	0.0107069	0.0228973	0.0214963	0.030059	0.0624377	0.0658909	0.0636711	0.0122533	0.0416404	0.0541805	0.0144984	0.0471618
10_7243558_7285954	ENSG00000198879	2.53242	1.34052	3.85616e-08	5.38021e-06	yes	up	0.04058	0.0211262	0.037474	0.0457946	0.069863	0.0841653	0.0964946	0.0878545	0.127342	0.0980266	0.118973	0.114381	0.0429676	0.103891
10_7276892_7285954	ENSG00000198879	2.13345	1.09319	3.9726e-16	1.42525e-13	yes	up	0.115943	0.116194	0.101715	0.137384	0.295574	0.19839	0.573291	0.258073	0.364662	0.251193	0.267688	0.270903	0.153362	0.312028
11_100516680_100533929		0.0209602	-5.57621	1.48117e-06	0.000138799	yes	down	0.0289857	0.0211262	0.0160603	0.0400702	0	0	0	0	0	0	0	0	0.0212485	0
11_120476661_120477526	ENSG00000196914	3.22215	1.68802	3.35737e-08	4.84603e-06	yes	up	0.0115943	0.0316893	0.037474	0	0.0376185	0.0420826	0.130551	0.104327	0.109977	0.01838	0.0951781	0.0120401	0.0236752	0.0732196
11_14771937_14789242	ENSG00000152270	9.75696	3.28643	1.47945e-09	2.81477e-07	yes	up	0	0.0105631	0	0.0114486	0	0.0601181	0.0510854	0.0384363	0.040518	0.0490133	0	0.0481605	0.00440235	0.0410474
11_2951259_2979237	ENSG00000205531	0.018964	-5.7206	4.11563e-07	4.41709e-05	yes	down	0	0	0	0	0.112856	0	0	0	0	0	0	0	0.0225711	0
11_2969803_2979237	ENSG00000205531	0.0955784	-3.38717	9.51525e-07	9.26225e-05	yes	down	0	0.0264077	0.037474	0.0286216	0.0429926	0	0.0170285	0	0	0	0	0	0.0270992	0.00243264
11_309013_314356		425.324	8.73242	2.99115e-48	3.75598e-45	yes	up	0	0	0	0	0	0	0	0.658909	0	0.398233	0	0.493645	0	0.221541
11_62520769_62520906	ENSG00000124942	44.6033	5.47908	1.87418e-07	2.15474e-05	yes	up	0	0	0	0	0	0.0240472	0.0340569	0.0329454	0	0	0.0178459	0.0541805	0	0.0232966
11_86250296_86257596	ENSG00000074266	0.0884985	-3.4982	2.46401e-07	2.76255e-05	yes	down	0.0173914	0.0264077	0.0214137	0.0572432	0.0268704	0	0.0170285	0	0	0	0	0	0.0298653	0.00243264
12_10240086_10260326	ENSG00000134539	2.3407	1.22694	3.20159e-08	4.786e-06	yes	up	0.0463772	0.0316893	0.0642412	0.0801405	0.0483667	0.0781535	0.170285	0.1208	0.162072	0.0673933	0.214151	0.0240802	0.054163	0.119562
12_2686166_2742180		36.6384	5.19528	2.54688e-06	0.000213207	yes	up	0	0	0	0	0	0.0180354	0.0113523	0.0658909	0	0	0.0356918	0	0	0.0187101
12_46651790_46652552		31.8595	4.99365	1.26256e-05	0.000786583	yes	up	0	0	0	0	0	0	0	0	0.040518	0.0428866	0.0356918	0	0	0.0170138
12_52471421_52490733		0.0153171	-6.02872	1.81331e-08	2.81107e-06	yes	down	0	0	0	0.148832	0	0	0	0	0	0	0	0	0.0297665	0
12_6578846_6581349	ENSG00000111642	39.8243	5.31558	8.89385e-07	8.725e-05	yes	up	0	0	0	0	0	0	0	0.0878545	0.0520945	0	0	0	0	0.0199927
14_102830334_102830472	ENSG00000131323	55.7541	5.80101	5.40625e-09	9.18339e-07	yes	up	0	0	0	0	0	0.0541062	0.0567615	0.0713818	0	0.01838	0	0	0	0.0286614
14_22909483_22911403	ENSG00000100461	2.73576	1.45194	3.13881e-06	0.000247887	yes	up	0.0347829	0.0369708	0.0160603	0.0114486	0.0268704	0.0721417	0.0964946	0.0604	0.0984008	0.05514	0.0594863	0.0180602	0.0252266	0.0657319
14_34575756_34609742	ENSG00000129515	2.08312	1.05875	1.80003e-06	0.000163789	yes	up	0.0289857	0.0369708	0.0535343	0.0858648	0.0806111	0.0480944	0.113523	0.170218	0.162072	0.0918999	0.184408	0.0180602	0.0571934	0.112611
14_63998914_64016631	ENSG00000140009,ENSG00000054654	0.0612682	-4.02872	1.03953e-07	1.29242e-05	yes	down	0.0115943	0.0211262	0.0428275	0.0343459	0.0322445	0	0	0.0109818	0	0	0	0	0.0284277	0.00156883
14_63998914_64022863	ENSG00000140009,ENSG00000054654	0.308317	-1.69751	2.15625e-10	4.58916e-08	yes	down	0.115943	0.121475	0.112422	0.0801405	0.0806111	0.0120236	0.0283808	0	0	0.0306333	0.0237945	0.120401	0.102118	0.0307476
14_65455621_65458207	ENSG00000033170	0.305038	-1.71294	5.55319e-06	0.000405415	yes	down	0.0231886	0.0528154	0.0321206	0.0457946	0.102107	0.0240472	0.0794661	0	0	0	0	0	0.0512053	0.0147876
14_68789591_68789725	ENSG00000185650	10.3543	3.37216	8.4784e-06	0.000575477	yes	up	0	0	0.0107069	0	0	0	0	0.0219636	0	0.03676	0.0118973	0.0842808	0.00214137	0.0221288
14_75622079_75624752	ENSG00000119686	6.17277	2.62592	1.64141e-05	0.000988499	yes	up	0	0	0	0	0.0214963	0.030059	0.0283808	0	0.0752477	0.0245066	0.0237945	0	0.00429926	0.0259984
14_88478920_88480352	ENSG00000070778	0.113784	-3.13563	1.39986e-05	0.000853302	yes	down	0.0521743	0.0105631	0.0267672	0.0286216	0	0	0.0170285	0	0	0	0	0	0.0236252	0.00243264
15_20661960_20671268		7.56662	2.91965	4.63228e-07	4.92945e-05	yes	up	0	0	0	0	0.0214963	0.0180354	0.0454092	0.0439272	0.0347297	0.0122533	0.0178459	0.0481605	0.00429926	0.0314802
15_94440176_94458246	ENSG00000140563	36.6384	5.19528	2.54688e-06	0.000213207	yes	up	0	0	0	0	0	0.0120236	0.0170285	0.0274545	0.0231531	0.0245066	0.0118973	0.0180602	0	0.0191605
16_25054819_25111996		95.5784	6.57861	3.71471e-14	1.1377e-11	yes	up	0	0	0	0	0	0.13226	0.0397331	0.0109818	0.0520945	0.0490133	0.0475891	0.0240802	0	0.0508217
16_75234889_75235986	ENSG00000050820,ENSG00000168925	0.0199122	-5.65021	7.78853e-07	7.82404e-05	yes	down	0	0	0	0	0.107482	0	0	0	0	0	0	0	0.0214963	0
16_8915254_8917156	ENSG00000187555	3.41351	1.77126	2.74505e-06	0.000226774	yes	up	0	0.0105631	0.0267672	0.0114486	0.0268704	0.0420826	0.0624377	0.054909	0.0578828	0.0428866	0.0356918	0.0541805	0.0151299	0.0500102
17_31252938_31265339	ENSG00000196712	33.4524	5.06404	7.38128e-06	0.000517803	yes	up	0	0	0	0	0	0	0.0283808	0.0329454	0.0115766	0.0122533	0.0178459	0.0180602	0	0.0172946
17_39684597_39686019	ENSG00000141736,ENSG00000161395	0.486276	-1.04015	1.04804e-05	0.000687704	yes	down	0.0869572	0.0845047	0.139189	0.0973134	0.112856	0.0420826	0.0624377	0.0494181	0.0578828	0.03676	0.0356918	0.0541805	0.104164	0.0483505
17_42610108_42659552		275.584	8.10635	5.31696e-34	5.13578e-31	yes	up	0	0	0	0	0	0.162319	0.136228	0.164727	0.16786	0.14704	0.231997	0	0	0.14431
17_42727635_42730918	ENSG00000108799	2.38946	1.25668	1.1881e-05	0.00076117	yes	up	0	0.0422523	0.0267672	0.0515189	0.0376185	0.030059	0.0964946	0.0933454	0.115766	0.0735199	0.0594863	0.0361203	0.0316314	0.072113
17_47169917_47172064	ENSG00000004897	7.96487	2.99365	5.78797e-06	0.000418533	yes	up	0	0	0.0160603	0	0	0	0.0454092	0.0274545	0.0173648	0.0122533	0.0297432	0.0421404	0.00321206	0.0249094
17_59353215_59353526	ENSG00000175155	2.19982	1.13739	2.96894e-06	0.000238981	yes	up	0.0463772	0.0739416	0.0321206	0.0400702	0.0376185	0.0721417	0.141904	0.0439272	0.144707	0.0612666	0.142767	0.0722407	0.0460256	0.0969935
17_63872577_63895219		0.222072	-2.1709	0	0	yes	down	55.4207	0	0	0	83.0456	0	0	0	0	42.7273	0	0	27.6933	6.10391
17_63873179_63881148		0.204811	-2.28764	2.14754e-06	0.000184658	yes	down	0	0	0	0	0.188093	0	0	0	0	0	0	0.0541805	0.0376185	0.00774007
17_63873179_63895850		4.38849	2.13372	1.63553e-30	1.20808e-27	yes	up	0.295654	0	0	0	0	0.312614	0.357598	0.214145	0.295202	0.159293	0.297432	0	0.0591309	0.233755
17_63873179_63918136		0.374107	-1.41848	2.71524e-06	0.000225797	yes	down	0.0347829	0.195417	0.0481809	0.0400702	0.0376185	0.0180354	0.0340569	0.0219636	0.040518	0.0306333	0.0237945	0.0120401	0.0712139	0.0258631
17_63873605_63918506		10.3543	3.37216	8.4784e-06	0.000575477	yes	up	0	0	0	0.0114486	0	0	0	0.0439272	0	0	0.107075	0	0.00228973	0.0215718
17_63895473_63909908		76.4627	6.25668	9.79619e-12	2.46022e-09	yes	up	0	0	0	0	0	0	0	0	0	0	0.285534	0	0	0.0407906
17_63896502_63910924		0.207871	-2.26624	0	0	yes	down	4.15076	4.01925	3.30842	4.97443	4.3745	1.89973	2.0945	1.65276	0	0	0	0	4.16547	0.806713
17_63896502_63918506		7.10201	2.82823	5.30626e-32	4.75934e-29	yes	up	0.0173914	0	0.0267672	0.0629675	0.0268704	0.030059	0.0397331	0	0.0115766	1.13956	0.0356918	0.0481605	0.0267993	0.186397
18_63280887_63281214	ENSG00000171791	2.07546	1.05343	1.90467e-11	4.6896e-09	yes	up	0.110146	0.0897862	0.0749481	0.148832	0.150474	0.102201	0.431388	0.164727	0.289414	0.20218	0.285534	0.102341	0.114837	0.225398
19_20544619_20545976	ENSG00000237440	0.343313	-1.5424	2.86411e-06	0.00023203	yes	down	0.0521743	0.0686601	0.0642412	0.0858648	0.0483667	0	0.0113523	0.0439272	0.0173648	0.0122533	0.0118973	0.0481605	0.0638614	0.0207079
19_21033456_21034184	ENSG00000118620	5.44266	2.44431	1.93528e-06	0.000171136	yes	up	0	0	0	0	0.0322445	0.0240472	0.0510854	0	0.0636711	0.01838	0.0416404	0.0421404	0.00644889	0.0344235
19_36626130_36627546	ENSG00000161298	0.0663739	-3.91324	4.08786e-07	4.41709e-05	yes	down	0.0173914	0	0.0321206	0.0286216	0.0537408	0	0	0	0	0	0	0.0120401	0.0263749	0.00172002
19_39885673_39899697	ENSG00000275395	0.322077	-1.63452	4.26135e-18	1.78366e-15	yes	down	0.278263	0.221825	0.369387	0.125935	0.0107482	0.0360708	0.0283808	0	0.109977	0.0490133	0.214151	0	0.201232	0.0625133
19_42732784_42755266		0.230562	-2.11677	2.52057e-06	0.000213207	yes	down	0.0521743	0.0369708	0.0588878	0.0629675	0	0	0.0283808	0	0.0347297	0	0	0	0.0422001	0.00901578
19_42738724_42758280		194.343	7.60246	1.50744e-25	8.60407e-23	yes	up	0	0	0	0	0	0	0	0	0	0.747453	0	0	0	0.106779
19_42763916_42848301	ENSG00000124467	3.21763	1.686	7.21884e-55	1.29496e-51	yes	up	0	0	0.942204	0	0	0.805582	0.788985	0	0.677229	0	0.904192	1.01739	0.188441	0.599054
19_42868101_42944102	ENSG00000231924,ENSG00000221878	0.477623	-1.06606	1.65794e-84	4.16375e-81	yes	down	4.86381	0	5.01617	0	0	0	0	5.84781	0	0	0	0	1.97599	0.835402
19_42917729_42935769		0.341351	-1.55067	9.72866e-07	9.3254e-05	yes	down	0.36522	0	0	0	0	0.0721417	0.0851423	0	0	0	0	0	0.073044	0.0224691
19_43018770_43066600		0.0948199	-3.39867	1.993e-10	4.31484e-08	yes	down	0.0463772	0.0316893	0.0428275	0.0801405	0.0322445	0	0.0170285	0	0	0.0122533	0	0	0.0466558	0.00418311
19_43018770_43071954		2.21868	1.1497	6.95002e-65	1.45452e-61	yes	up	3.08408	0	0	0.0286216	0.0214963	0.0120236	0	2.47091	0	2.39552	0	3.99732	0.62684	1.26797
19_43072351_43170138		0.443613	-1.17263	9.52354e-06	0.000639503	yes	down	0	0.132039	0.0749481	0.0629675	0.155848	0	0	0	0.0463063	0.0490133	0	0.168562	0.0851605	0.0376973
19_43194995_43258456		0.113308	-3.14168	1.01792e-48	1.58278e-45	yes	down	0.707252	0.0475339	0.578171	0	0	0	0	0	0	0	0.202253	0	0.266591	0.0288934
19_43197997_43258456		0.0199122	-5.65021	7.78853e-07	7.82404e-05	yes	down	0	0.105631	0	0	0	0	0	0	0	0	0	0	0.0211262	0
19_43203886_43262138		63.7189	5.99365	4.58953e-10	9.14773e-08	yes	up	0	0	0	0	0	0	0	0.219636	0	0	0	0	0	0.0313766
19_43203886_43267314		0.0234261	-5.41574	5.44098e-06	0.000401896	yes	down	0	0.0316893	0.0267672	0.0343459	0	0	0	0	0	0	0	0	0.0185605	0
19_43205473_43268107		0.199122	-2.32828	5.2888e-09	9.18339e-07	yes	down	0.0347829	0.0792231	0.0428275	0.0457946	0.0806111	0	0	0.0109818	0	0	0	0.0662206	0.0566478	0.0110289
19_43205473_43268149		20.4382	4.35319	1.06878e-269	4.47356e-266	yes	up	0.0985515	0.0739416	0.0588878	0.0629675	0	0.120236	0.119199	1.44411	2.23428	1.88089	2.15935	0	0.0588697	1.13687
19_46329207_46331273	ENSG00000124440	41.4173	5.37216	5.2782e-07	5.52319e-05	yes	up	0	0	0	0	0	0.0180354	0.0170285	0.0329454	0.0173648	0.0490133	0.0178459	0	0	0.0217476
19_49048725_49055008		0.0234261	-5.41574	5.44098e-06	0.000401896	yes	down	0	0.0264077	0.0428275	0.0228973	0	0	0	0	0	0	0	0	0.0184265	0
1_100424222_100442996	ENSG00000079335	3.74349	1.90438	1.2995e-05	0.000803832	yes	up	0	0	0.0107069	0.0114486	0.0322445	0.0480944	0.0454092	0.0164727	0.0578828	0.03676	0.0594863	0.0120401	0.01088	0.0394494
1_110375458_110377161	ENSG00000168679	0.0199122	-5.65021	7.78853e-07	7.82404e-05	yes	down	0	0	0.107069	0	0	0	0	0	0	0	0	0	0.0214137	0
1_117442231_117502970	ENSG00000198162	0.0692597	-3.85184	8.11475e-07	8.08706e-05	yes	down	0	0.0158446	0.0214137	0.0286216	0.0591148	0	0	0.0109818	0	0	0	0	0.024999	0.00156883
1_13773078_13782831	ENSG00000116731	0.443613	-1.17263	9.52354e-06	0.000639503	yes	down	0.0637686	0.110912	0.037474	0.0744162	0.1451	0.030059	0.0283808	0.0384363	0.0289414	0.0245066	0.0178459	0.0903009	0.0863342	0.0369244
1_150553773_150555565	ENSG00000143384,ENSG00000143382	0.0137325	-6.18626	2.92269e-09	5.24288e-07	yes	down	0	0	0.15525	0	0	0	0	0	0	0	0	0	0.0310499	0
1_150576427_150577491	ENSG00000143384,ENSG00000143382	0.0995609	-3.32828	1.86728e-06	0.000168686	yes	down	0	0.0264077	0.0160603	0.0114486	0.0752371	0	0.0170285	0	0	0	0	0	0.0258307	0.00243264
1_151423397_151430841	ENSG00000143442	10.3543	3.37216	8.4784e-06	0.000575477	yes	up	0.0115943	0	0	0	0	0.0180354	0.0170285	0.0219636	0.0231531	0.03676	0.0237945	0.0120401	0.00231886	0.021825
1_194159280_194167715		4.69927	2.23244	6.29229e-08	8.23044e-06	yes	up	0.0231886	0.0105631	0	0	0.0214963	0	0	0.0768727	0.0868242	0.0612666	0.118973	0	0.0110496	0.0491337
1_22489880_22491533	ENSG00000184677	10.3543	3.37216	8.4784e-06	0.000575477	yes	up	0	0	0	0.0114486	0	0.0541062	0.0283808	0.0164727	0.0289414	0	0.0118973	0.0120401	0.00228973	0.0216912
1_231795242_231818517	ENSG00000162946	2.17468	1.1208	2.31351e-11	5.58669e-09	yes	up	0.115943	0.0739416	0.0963618	0.0801405	0.123604	0.168331	0.431388	0.197673	0.266261	0.0796466	0.17251	0.0903009	0.0979981	0.200873
1_28987431_28987905	ENSG00000159023	31.8595	4.99365	1.26256e-05	0.000786583	yes	up	0	0	0	0	0	0	0	0.0109818	0.0520945	0	0.0118973	0.0421404	0	0.0167306
1_31915891_31919658	ENSG00000184007	7.43388	2.89411	1.64527e-05	0.000988499	yes	up	0	0	0	0.017173	0	0.0180354	0.0454092	0.0164727	0.0115766	0.0306333	0.0297432	0.0120401	0.00343459	0.0234158
1_33294937_33295305	ENSG00000160094	2.57687	1.36562	1.50709e-07	1.76865e-05	yes	up	0.0521743	0.0528154	0.0160603	0.0515189	0.0161222	0.0240472	0.141904	0.0988363	0.0868242	0.116407	0.13087	0.0421404	0.0377382	0.0915755
1_51823664_51834170	ENSG00000078618,ENSG00000117859	5.04442	2.33469	8.15678e-06	0.000565882	yes	up	0	0	0	0	0.0322445	0.0240472	0.0397331	0.0384363	0.0636711	0.0245066	0.0178459	0.0120401	0.00644889	0.0314686
1_56172556_56183620		0.0758559	-3.7206	3.20259e-06	0.000251343	yes	down	0.0463772	0	0.0267672	0.0457946	0	0	0	0	0	0	0	0.0120401	0.0237878	0.00172002
20_49092046_49094963	ENSG00000124207	31.8595	4.99365	1.26256e-05	0.000786583	yes	up	0	0	0	0	0	0.030059	0.0170285	0	0.040518	0	0.0178459	0.0120401	0	0.0167845
20_56381433_56384324	ENSG00000087586	35.0454	5.13115	4.32911e-06	0.000333501	yes	up	0	0	0	0	0	0.0240472	0.0397331	0	0.0173648	0.0245066	0	0.0240802	0	0.0185331
20_60180050_60180913		11.9473	3.57861	9.70868e-07	9.3254e-05	yes	up	0	0	0	0	0.0107482	0.0120236	0.0283808	0	0.0231531	0.05514	0.0237945	0.0361203	0.00214963	0.025516
21_14853274_14857708		0.331008	-1.59506	3.27098e-08	4.8322e-06	yes	down	0.0927543	0.142602	0.0963618	0.0744162	0.0161222	0.0180354	0.0113523	0.0329454	0.0231531	0	0.0118973	0.0903009	0.0844512	0.0268121
22_27873738_27897892	ENSG00000180957	11.5491	3.5297	1.66989e-06	0.000154182	yes	up	0	0	0	0.0114486	0	0	0.0227046	0.0439272	0.0347297	0.0122533	0.0237945	0.0301003	0.00228973	0.02393
2_152575136_152581049	ENSG00000157827	2.95169	1.56154	1.11939e-05	0.000724546	yes	up	0.0173914	0	0.0160603	0.0228973	0.0376185	0.030059	0.0964946	0.0439272	0.0636711	0.0490133	0.065435	0.0180602	0.0187935	0.0523801
2_188995046_188996496	ENSG00000168542	50.9752	5.67172	6.71406e-29	4.43729e-26	yes	up	0	0.0105631	0	0	0	0	0.726547	0	0	0	0	0	0.00211262	0.103792
2_215373322_215391814	ENSG00000115414	0.237251	-2.07551	2.35287e-07	2.66171e-05	yes	down	0.0521743	0.0633785	0.0535343	0.0572432	0.0322445	0	0	0	0.0173648	0	0	0.0662206	0.051715	0.0119408
2_215382212_215404655	ENSG00000115414	0.0173149	-5.85184	1.16533e-07	1.40702e-05	yes	down	0	0	0	0	0.123604	0	0	0	0	0	0	0	0.0247207	0
2_215422091_215422192	ENSG00000115414	0.176997	-2.4982	1.53215e-08	2.40491e-06	yes	down	0.0347829	0.0686601	0.0588878	0.0858648	0	0.0180354	0.0170285	0.0219636	0	0	0	0	0.0496391	0.00814678
2_45697941_45701491	ENSG00000171132	4.19966	2.07027	3.11483e-07	3.42972e-05	yes	up	0	0.0158446	0	0.0114486	0.0322445	0.0360708	0.102171	0	0.0926125	0.03676	0.0713836	0	0.0119075	0.0484282
2_63856306_63859391	ENSG00000169764	0.0110623	-6.4982	4.6563e-11	1.08276e-08	yes	down	0.12174	0	0	0.0858648	0	0	0	0	0	0	0	0	0.041521	0
2_72718103_72721164	ENSG00000144036	38.2314	5.25668	1.50286e-06	0.000139788	yes	up	0	0	0	0	0	0	0.0340569	0.0274545	0.0115766	0	0.0416404	0.0240802	0	0.0198298
2_8908621_8958642	ENSG00000143797	4.21	2.07382	7.22768e-09	1.17868e-06	yes	up	0	0.0264077	0.0107069	0.0400702	0	0.0240472	0.0624377	0.0604	0.0752477	0.0673933	0.0713836	0.0722407	0.015437	0.0618786
3_111913319_111954029	ENSG00000144824	0.0248902	-5.32828	1.05152e-05	0.000687704	yes	down	0.0289857	0.0158446	0.0107069	0	0.0322445	0	0	0	0	0	0	0	0.0175563	0
3_172247533_172285984	ENSG00000075420	2.51793	1.33224	6.02708e-12	1.61026e-09	yes	up	0.0347829	0.0316893	0.0321206	0.217524	0.0322445	0.0360708	0.192989	0.2416	0.185225	0.0857733	0.350969	0.0421404	0.0696723	0.16211
3_17508474_17518995	ENSG00000131374	47.7892	5.57861	6.72412e-08	8.70461e-06	yes	up	0	0	0	0	0	0	0	0.054909	0.0752477	0.0122533	0.0297432	0	0	0.0245933
3_27448651_27452498	ENSG00000033867	0.0221246	-5.4982	2.83124e-06	0.000230857	yes	down	0.0231886	0.0422523	0.0321206	0	0	0	0	0	0	0	0	0	0.0195123	0
3_71041328_71053773	ENSG00000285708,ENSG00000114861	3.18595	1.67172	4.9542e-08	6.68923e-06	yes	up	0.0231886	0.0316893	0.0321206	0.0114486	0.0214963	0.0420826	0.130551	0.0713818	0.0463063	0.0735199	0.0416404	0.108361	0.0239887	0.0734062
4_148435104_148436862	ENSG00000151623	71.6838	6.16358	4.09045e-11	9.69128e-09	yes	up	0	0	0	0	0	0.0420826	0.0681138	0	0.0289414	0.0735199	0.0535377	0	0	0.0380279
4_186706563_186709845	ENSG00000083857	0.304539	-1.7153	1.02946e-14	3.31459e-12	yes	down	0.156523	0.163728	0.235551	0.120211	0.069863	0.0420826	0.0567615	0.0604	0.0231531	0.03676	0.0178459	0.0662206	0.149175	0.0433177
4_36228582_36229645	ENSG00000047365	0.485992	-1.041	8.8781e-07	8.725e-05	yes	down	0.144929	0.100349	0.165956	0.228973	0.0161222	0.0120236	0.0567615	0.0274545	0.0636711	0.05514	0.0773322	0.132441	0.131266	0.0606892
4_76144149_76144473	ENSG00000138750	5.44266	2.44431	1.93528e-06	0.000171136	yes	up	0	0	0.0160603	0	0.0161222	0	0.0283808	0.0439272	0.0868242	0.0428866	0.0356918	0	0.0064365	0.0339587
5_128376731_128446606	ENSG00000113396,ENSG00000138829	43.0103	5.42661	3.14102e-07	3.42972e-05	yes	up	0	0	0	0	0	0	0	0	0	0.16542	0	0	0	0.0236314
5_134741063_134741523	ENSG00000164615	31.8595	4.99365	1.26256e-05	0.000786583	yes	up	0	0	0	0	0	0	0.0283808	0.0219636	0.0173648	0.01838	0.0178459	0.0120401	0	0.0165679
5_179724759_179726759	ENSG00000127022	0.0102114	-6.61368	8.26472e-12	2.11796e-09	yes	down	0	0	0.208784	0	0	0	0	0	0	0	0	0	0.0417568	0
5_179724762_179726759	ENSG00000127022	0.4756	-1.07218	4.63519e-08	6.32652e-06	yes	down	0.220292	0.195417	0	0.223248	0.134352	0	0	0.148254	0.0984008	0	0	0.234782	0.154662	0.0687768
5_59586329_59587024	ENSG00000113448	4.77892	2.25668	3.9722e-08	5.4812e-06	yes	up	0.0115943	0.0158446	0	0.0286216	0	0.030059	0.0624377	0.0494181	0.0694594	0.05514	0.065435	0.0180602	0.0112121	0.0500013
5_65451475_65452918	ENSG00000049192	2.88563	1.52889	5.40604e-16	1.88566e-13	yes	up	0.0521743	0.0528154	0.0214137	0.0686918	0.139726	0.120236	0.363274	0.186691	0.306779	0.0796466	0.142767	0.0782608	0.0669643	0.182522
5_65451475_65473952	ENSG00000049192	2.01914	1.01374	1.13443e-48	1.58278e-45	yes	up	0.428989	0.438368	0.428275	0.475119	1.19304	0.841653	1.66311	1.30134	1.3313	0.839353	1.43362	0.577926	0.592759	1.14119
5_65567513_65572286	ENSG00000113593	5.15061	2.36474	6.87686e-13	1.96256e-10	yes	up	0.0173914	0	0.0107069	0.0114486	0.0429926	0.030059	0.0454092	0.115309	0.196802	0.0612666	0.113024	0	0.0165079	0.0802671
5_87238815_87251209		0.0248902	-5.32828	1.05152e-05	0.000687704	yes	down	0.0115943	0.0264077	0.0160603	0.0228973	0.0107482	0	0	0	0	0	0	0	0.0175415	0
6_104744160_104750472	ENSG00000085382	2.38946	1.25668	5.34101e-07	5.54273e-05	yes	up	0.0231886	0.0528154	0.0160603	0.0515189	0.0644889	0.0601181	0.14758	0.0604	0.162072	0.0673933	0.107075	0.0602006	0.0416144	0.094977
6_104811311_104843298	ENSG00000085382	6.0533	2.59772	2.11151e-06	0.000183074	yes	up	0	0	0.0267672	0	0	0.0360708	0.0227046	0.0274545	0.0231531	0.05514	0.0475891	0.0120401	0.00535343	0.0320217
6_104833042_104843298	ENSG00000085382	2.17082	1.11824	2.28881e-18	9.91055e-16	yes	up	0.2029	0.221825	0.0856549	0.177454	0.155848	0.168331	0.607348	0.269054	0.555675	0.38598	0.315278	0.126421	0.168736	0.34687
6_109475399_109476930	ENSG00000112365	5.04442	2.33469	8.15678e-06	0.000565882	yes	up	0	0	0	0.0343459	0	0.0180354	0.0454092	0.0274545	0.0347297	0.03676	0.0416404	0.0180602	0.00686918	0.0317271
6_122717787_122717963	ENSG00000135549	2360.79	11.2051	9.76229e-182	3.06463e-178	yes	up	0	0	0	0	0	0	0	2.28422	1.80594	2.21173	2.33781	0	0	1.23424
6_158267234_158314268		0.0513862	-4.28247	3.44291e-09	6.0891e-07	yes	down	0.0231886	0.0158446	0.0321206	0.0343459	0.0644889	0	0	0	0	0	0	0.0120401	0.0339977	0.00172002
6_163455279_163478896	ENSG00000112531	2.36457	1.24158	5.79954e-06	0.000418533	yes	up	0.0347829	0.0264077	0.0267672	0.0457946	0.0429926	0.0781535	0.141904	0.0768727	0.121554	0.0245066	0.0713836	0.0361203	0.035349	0.0786421
6_29887955_29942626		97.1714	6.60246	2.35634e-14	7.39715e-12	yes	up	0	0	0	0	0	0.36672	0	0	0	0	0	0	0	0.0523886
6_29889707_29944397		0.249566	-2.00251	1.81744e-19	8.45243e-17	yes	down	0.231886	0.258796	0	0.349184	0	0	0	0	0	0	0	0.282943	0.167973	0.0404204
6_31269966_31354665		0.316519	-1.65964	6.92983e-30	4.83433e-27	yes	down	0.359423	0.422523	0.385447	0.354908	0.166596	0.102201	0.0624377	0.0933454	0.0752477	0.0490133	0.0832809	0.252842	0.33778	0.102624
6_31271073_31355592		194.343	7.60246	1.50744e-25	8.60407e-23	yes	up	0	0	0	0	0	0.450885	0.266779	0	0	0	0	0	0	0.102524
6_31271999_31356957		0.00504106	-7.63206	5.04578e-21	2.53439e-18	yes	down	0	0	0	0.440773	0.0107482	0	0	0	0	0	0	0	0.0903042	0
6_32519370_32580856		0.31489	-1.66708	1.65652e-09	3.10461e-07	yes	down	0.115943	0.0792231	0.128482	0.0515189	0.0967334	0.0480944	0.0454092	0	0	0	0	0.108361	0.0943801	0.0288378
6_32520164_32580856		0.255477	-1.96874	1.13316e-07	1.38147e-05	yes	down	0.0579715	0.0792231	0.0481809	0.0858648	0.0214963	0.0420826	0.0567615	0	0	0	0	0	0.0585473	0.0141206
7_17309936_17335786	ENSG00000106546,ENSG00000237773,ENSG00000283321	0.153171	-2.70679	6.9805e-06	0.000495221	yes	down	0.0231886	0.0422523	0.0428275	0.0114486	0.0214963	0	0.0113523	0	0.0173648	0	0	0	0.0282427	0.00410245
7_38256337_38265678		0.00479811	-7.70332	6.97452e-22	3.64913e-19	yes	down	0.139131	0.0845047	0.0856549	0.154557	0	0	0	0	0	0	0	0	0.0927696	0
7_39204235_39207620	ENSG00000106536	0.0221246	-5.4982	2.83124e-06	0.000230857	yes	down	0.0289857	0.0316893	0.0214137	0.017173	0	0	0	0	0	0	0	0	0.0198523	0
7_66450071_66485153		0.0159297	-5.97213	3.35752e-08	4.84603e-06	yes	down	0.0173914	0.0211262	0.0267672	0.0457946	0.0268704	0	0	0	0	0	0	0	0.0275899	0
7_74705164_74718941	ENSG00000263001	46.1962	5.5297	1.12118e-07	1.38026e-05	yes	up	0	0	0	0	0	0.0120236	0.0510854	0	0.0520945	0.01838	0.0237945	0.0120401	0	0.0242026
7_77581427_77597901	ENSG00000127947	33.4524	5.06404	7.38128e-06	0.000517803	yes	up	0	0	0	0	0	0	0.0624377	0	0.0347297	0	0.0237945	0	0	0.0172803
7_81758692_81762819	ENSG00000019991	0.304276	-1.71655	3.83323e-10	7.76352e-08	yes	down	0	0.132039	0.182017	0.0744162	0.0913593	0	0.0794661	0	0	0.0612666	0	0.0602006	0.0959661	0.0287048
8_100842826_100843099		0.0853379	-3.55067	1.25256e-07	1.49794e-05	yes	down	0.0347829	0.0105631	0.0160603	0.0114486	0.0806111	0	0	0	0.0173648	0	0	0	0.0306932	0.00248069
8_123023713_123030716	ENSG00000136986	4.15943	2.05639	4.52239e-06	0.000346266	yes	up	0.0173914	0.0158446	0.0160603	0	0	0.0120236	0.0170285	0.0604	0.0810359	0.03676	0	0.0662206	0.00985927	0.0390669
8_134509619_134521001	ENSG00000066827	3.49426	1.80499	4.69084e-24	2.56099e-21	yes	up	0	0	0	0.0114486	0.322445	0.168331	0.357598	0.159236	0.353085	0.153167	0.315278	0.0782608	0.0667786	0.226422
8_134509619_134532972	ENSG00000066827	3.91003	1.96718	1.79264e-06	0.000163789	yes	up	0	0	0	0	0.0591148	0.0240472	0.0624377	0.0494181	0.0578828	0.0245066	0.0713836	0.0240802	0.011823	0.0448223
8_134509619_134565421	ENSG00000066827	5.77453	2.5297	7.77249e-09	1.25127e-06	yes	up	0	0	0	0	0.0429926	0.0781535	0.0681138	0.054909	0.0694594	0.01838	0.0178459	0.0301003	0.00859852	0.0481374
8_134600436_134610655	ENSG00000066827	2.02866	1.02053	6.93816e-12	1.81505e-09	yes	up	0.0231886	0.0316893	0.0214137	0.017173	0.537408	0.210413	0.403007	0.208654	0.156284	0.171547	0.315278	0.276923	0.126174	0.248872
8_134637461_134657737	ENSG00000066827	6.96926	2.80101	2.16172e-06	0.000184658	yes	up	0	0	0	0	0.0214963	0	0.0567615	0.0274545	0.0347297	0.0245066	0.0416404	0.0180602	0.00429926	0.0290219
8_134812610_134813169		0.419375	-1.25369	2.00878e-16	7.41889e-14	yes	down	0.313046	0.258796	0.267672	0.349184	0.166596	0.0781535	0.14758	0.0933454	0.121554	0.0857733	0.113024	0.114381	0.271059	0.107687
8_61680968_61684188	ENSG00000198363	2.62372	1.39161	7.62327e-08	9.7679e-06	yes	up	0.0231886	0.0369708	0.0107069	0.0572432	0.0591148	0.0601181	0.158932	0.0823636	0.144707	0.0857733	0.0951781	0.0240802	0.0374449	0.0930218
9_104750956_104759171	ENSG00000136783	0.142959	-2.80632	2.03249e-08	3.11244e-06	yes	down	0.0231886	0.0739416	0.037474	0.0457946	0.0322445	0	0.0113523	0	0	0	0	0.0301003	0.0425286	0.0059218
9_111786793_111787947	ENSG00000165181	0.157331	-2.66813	3.48591e-15	1.15191e-12	yes	down	0.08116	0.0792231	0.15525	0.0744162	0.0537408	0.0240472	0.0681138	0	0	0	0	0	0.0887579	0.0131659
9_33948374_33953474	ENSG00000137073	6.17277	2.62592	1.64141e-05	0.000988499	yes	up	0	0	0	0.0114486	0.0107482	0	0.0283808	0.0274545	0.040518	0.0245066	0.0237945	0.0361203	0.00443936	0.025825
9_87224106_87265492		0.185847	-2.42781	5.50494e-06	0.000404243	yes	down	0	0.0316893	0.0321206	0.0400702	0.0591148	0	0	0	0.0289414	0	0.0118973	0	0.032599	0.0058341
9_87276643_87282114		0.25832	-1.95277	1.04422e-05	0.000687704	yes	down	0.0289857	0.0369708	0.0321206	0.0686918	0.0376185	0.0180354	0.0170285	0	0	0	0.0237945	0.0120401	0.0408775	0.0101284
MT_13978_14149	ENSG00000198695	5.37629	2.42661	5.3288e-08	7.11848e-06	yes	up	0.0463772	0	0	0	0	0	0	0.104327	0	0.11028	0	0.102341	0.00927543	0.0452783
X_131749306_131794466		2.14327	1.09982	2.78516e-07	3.09498e-05	yes	up	0.0521743	0.058097	0.0481809	0.0744162	0.069863	0.114224	0.198665	0.109818	0.109977	0.140913	0.124921	0.0662206	0.0605463	0.123534
X_45010961_45020730	ENSG00000147050	0.0838407	-3.57621	1.26535e-05	0.000786583	yes	down	0.0289857	0.0422523	0.0160603	0.017173	0	0	0	0	0	0.0122533	0	0	0.0208943	0.00175047
Y_2953909_2961646	ENSG00000067646	2.5781	1.36631	2.76732e-08	4.18665e-06	yes	up	0	0	0	0	0.204215	0	0	0.137273	0.219955	0.14704	0.214151	0	0.040843	0.102631
Y_2961074_2961646	ENSG00000067646	11.9473	3.57861	1.9956e-09	3.68511e-07	yes	up	0	0	0	0	0.0161222	0	0	0.0768727	0.0520945	0.0735199	0.0594863	0	0.00322445	0.0374248
