# Supplementary material for: Immune Dysfunction Mediated by the ceRNA Regulatory Network in Human Placenta Tissue of Intrahepatic Cholestasis Pregnancy
Source: Front Immunol. 2022 Jun 24;13:883971. doi: 10.3389/fimmu.2022.883971 (PMC9263217; doi:10.3389/fimmu.2022.883971)
Supplement: Supplementary file 1 [file DataSheet_1.zip › supplementary Table/supplementary Table 5 The information of DEmRNA.xlsx]

## Sheet: DEmRNA
	Transcript id	FC(ICP/NC)	Log2FC(ICP/NC)	Pvalue	Padjust	Significant	Regulate	NC	ICP	Gene id	Gene name	Gene description	NC_A	NC_B	NC_C	NC_E	NC_F	ICP_A	ICP_B	ICP_C	ICP_D	ICP_E	ICP_F	ICP_G
1	ENST00000426088	0.132735	-2.91338	6.49e-05	0.00209529	yes	down	0.402	0.251429	ENSG00000106772	PRUNE2	prune homolog 2 with BCH domain [Source:HGNC Symbol;Acc:HGNC:25209]	0.34	0.52	0.48	0.47	0.2	0.04	0.03	0.02	0.01	0	0.05	1.61
2	ENST00000396210	0.121303	-3.04331	0.00219094	0.0275011	yes	down	2.106	2.28571	ENSG00000008394	MGST1	microsomal glutathione S-transferase 1 [Source:HGNC Symbol;Acc:HGNC:7061]	3.03	2.8	1.75	2.22	0.73	0	0.23	0.1	0.26	0	0	15.41
3	ENST00000395748	0.346239	-1.53016	0.0013262	0.0191231	yes	down	34.898	12.6671	ENSG00000109321	AREG	amphiregulin [Source:HGNC Symbol;Acc:HGNC:651]	38.19	38.38	39.33	18.89	39.7	22.1	5.37	10.18	2.75	7.05	3.94	37.28
4	ENST00000368221	0.128456	-2.96065	0.00251534	0.0304016	yes	down	4.53	0.502857	ENSG00000143320	CRABP2	cellular retinoic acid binding protein 2 [Source:HGNC Symbol;Acc:HGNC:2339]	1.98	4.78	9.11	6.67	0.11	0.77	0.86	1.02	0.51	0	0.36	0
5	ENST00000370657	2.78329	1.47679	2.52e-11	9.84e-09	yes	up	0.606	1.64571	ENSG00000146166	LGSN	lengsin, lens protein with glutamine synthetase domain [Source:HGNC Symbol;Acc:HGNC:21016]	0.44	0.57	0.56	0.65	0.81	1.84	1.68	1.58	1.2	1.67	1.17	2.38
6	ENST00000357867	0.192759	-2.37513	3.86e-07	3.7e-05	yes	down	257.686	51.7343	ENSG00000115414	FN1	fibronectin 1 [Source:HGNC Symbol;Acc:HGNC:3778]	202.79	271.58	330.08	376.46	107.52	37.7	14.13	70.58	19.38	37.72	25.59	157.04
7	MSTRG.13443.4	4.62486	2.20941	2.21e-09	5.07e-07	yes	up	1557.33	6576.79	ENSG00000206172	HBA1	hemoglobin subunit alpha 1 [Source:HGNC Symbol;Acc:HGNC:4823]	1557.93	1720.17	1480.89	1916.46	1111.2	2090.32	4364.14	6564.48	10251.6	5524.76	6195.49	11046.8
8	ENST00000596652	13.7841	3.78493	0.00283461	0.0331061	yes	up	0.078	0.822857	ENSG00000198131	ZNF544	zinc finger protein 544 [Source:HGNC Symbol;Acc:HGNC:16759]	0	0.39	0	0	0	0.22	1.37	1.1	0.95	0.34	1.36	0.42
9	ENST00000396391	0.431756	-1.21171	0.00169533	0.0227958	yes	down	2.334	0.982857	ENSG00000062598	ELMO2	engulfment and cell motility 2 [Source:HGNC Symbol;Acc:HGNC:17233]	1.18	2.54	3.19	2.75	2.01	0.72	0.76	1.99	1.09	0.66	0.27	1.39
10	ENST00000400259	2.71172	1.43921	0.00293422	0.0338978	yes	up	1.378	3.57714	ENSG00000070831	CDC42	cell division cycle 42 [Source:HGNC Symbol;Acc:HGNC:1736]	0.78	1.9	0.65	0.65	2.91	6.95	2.99	2.18	2.89	4.25	3.96	1.82
11	ENST00000287590	0.218837	-2.19207	6.42e-06	0.00034904	yes	down	3.6	1.12	ENSG00000156966	B3GNT7	UDP-GlcNAc:betaGal beta-1,3-N-acetylglucosaminyltransferase 7 [Source:HGNC Symbol;Acc:HGNC:18811]	4.45	4.1	4.58	3.53	1.34	1.23	0.49	0.42	0.31	0.22	0.44	4.73
12	ENST00000344626	0.377656	-1.40485	0.00296029	0.0340829	yes	down	2.804	0.988571	ENSG00000127616	SMARCA4	SWI/SNF related, matrix associated, actin dependent regulator of chromatin, subfamily a, member 4 [Source:HGNC Symbol;Acc:HGNC:11100]	3.27	2.81	3.67	2.89	1.38	0.95	0.56	0.14	0.56	1.99	1.06	1.66
13	ENST00000314589	0.00747327	-7.06405	0.00106507	0.0164168	yes	down	0.184	0	ENSG00000187098	MITF	melanocyte inducing transcription factor [Source:HGNC Symbol;Acc:HGNC:7105]	0.54	0.17	0.21	0	0	0	0	0	0	0	0	0
14	ENST00000340634	2.40812	1.26791	3.12e-09	6.89e-07	yes	up	0.116	0.262857	ENSG00000188582	PAQR9	progestin and adipoQ receptor family member 9 [Source:HGNC Symbol;Acc:HGNC:30131]	0.13	0.14	0.13	0.08	0.1	0.29	0.24	0.31	0.3	0.31	0.17	0.22
15	ENST00000527226	41.0805	5.36038	2.1e-09	4.87e-07	yes	up	0.062	2.73714	ENSG00000133112	TPT1	tumor protein, translationally-controlled 1 [Source:HGNC Symbol;Acc:HGNC:12022]	0	0	0	0	0.31	3.28	1.84	6.06	2.43	2.26	2.4	0.89
16	ENST00000382183	0.0181034	-5.7876	0.00109683	0.0167552	yes	down	1.552	0.0214286	ENSG00000080503	SMARCA2	SWI/SNF related, matrix associated, actin dependent regulator of chromatin, subfamily a, member 2 [Source:HGNC Symbol;Acc:HGNC:11098]	2.26	2.36	3.14	0	0	0	0.1	0.05	0	0	0	0
17	ENST00000553968	0.078329	-3.67431	2.65e-06	0.000170495	yes	down	7.458	0.592857	ENSG00000211448	DIO2	iodothyronine deiodinase 2 [Source:HGNC Symbol;Acc:HGNC:2884]	9.72	9.88	10.55	4.7	2.44	0	0	0.75	0.31	0.61	0.1	2.38
18	ENST00000359271	0.418141	-1.25794	0.000699767	0.0121854	yes	down	3.74	1.55429	ENSG00000197496	SLC2A10	solute carrier family 2 member 10 [Source:HGNC Symbol;Acc:HGNC:13444]	4.29	4.84	4.87	2.99	1.71	2.6	0.97	1.53	0.57	1.1	0.53	3.58
19	ENST00000535296	0.106102	-3.23647	0.00336312	0.0371946	yes	down	1.546	0.131429	ENSG00000168003	SLC3A2	solute carrier family 3 member 2 [Source:HGNC Symbol;Acc:HGNC:11026]	1.16	0.97	2.66	1.12	1.82	0	0.4	0.2	0	0	0.31	0.01
20	ENST00000229829	0.451643	-1.14674	0.000951531	0.0151617	yes	down	0.686	0.305714	ENSG00000204252	HLA-DOA	major histocompatibility complex, class II, DO alpha [Source:HGNC Symbol;Acc:HGNC:4936]	0.76	0.71	0.95	0.59	0.42	0.34	0.13	0.37	0.21	0.19	0.14	0.76
21	ENST00000677260	37.6326	5.23391	4.39e-05	0.00153879	yes	up	0.08	2.81143	ENSG00000103226	NOMO3	NODAL modulator 3 [Source:HGNC Symbol;Acc:HGNC:25242]	0.05	0.04	0.05	0	0.26	3.05	4.81	2.93	0	2.3	6.18	0.41
22	ENST00000569735	11.9681	3.58113	7.1e-13	4.26e-10	yes	up	0.358	3.79143	ENSG00000154099	DNAAF1	dynein axonemal assembly factor 1 [Source:HGNC Symbol;Acc:HGNC:30539]	0.44	0.34	0.42	0.59	0	2.9	2.33	4.69	3.46	3.91	5.74	3.51
23	ENST00000281043	0.46655	-1.0999	0.000513075	0.00967949	yes	down	3.106	1.39857	ENSG00000134323	MYCN	MYCN proto-oncogene, bHLH transcription factor [Source:HGNC Symbol;Acc:HGNC:7559]	3.44	3.22	3.43	3.49	1.95	2.81	1.48	1	0.76	0.7	0.9	2.14
24	ENST00000334126	0.455423	-1.13472	0.000829722	0.0137632	yes	down	11.328	5.03714	ENSG00000168014	C2CD3	C2 domain containing 3 centriole elongation regulator [Source:HGNC Symbol;Acc:HGNC:24564]	13.39	11.62	11.88	9.64	10.11	3.47	1.34	7.59	2.3	7.62	4.61	8.33
25	ENST00000403658	0.00310092	-8.33309	1.12e-08	2.02e-06	yes	down	1.686	0	ENSG00000035115	SH3YL1	SH3 and SYLF domain containing 1 [Source:HGNC Symbol;Acc:HGNC:29546]	1.7	2.63	2.37	1.73	0	0	0	0	0	0	0	0
26	ENST00000397510	0.379456	-1.398	0.00129279	0.0187605	yes	down	0.716	0.231429	ENSG00000177042	TMEM80	transmembrane protein 80 [Source:HGNC Symbol;Acc:HGNC:27453]	0.72	0.74	1	0.76	0.36	0.12	0.36	0.34	0.26	0.1	0.2	0.24
27	ENST00000250457	0.105903	-3.23918	5.06e-08	7.04e-06	yes	down	6.432	0.721429	ENSG00000129521	EGLN3	egl-9 family hypoxia inducible factor 3 [Source:HGNC Symbol;Acc:HGNC:14661]	7.08	7.71	6.94	8.58	1.85	0.55	0.23	0.81	0.3	0.3	0.1	2.76
28	ENST00000428519	3.15705	1.65858	1.02e-07	1.26e-05	yes	up	1.292	3.6	ENSG00000153250	RBMS1	RNA binding motif single stranded interacting protein 1 [Source:HGNC Symbol;Acc:HGNC:9907]	1.64	1.36	2.01	0.36	1.09	3.8	3.35	3.45	3.27	4.88	3.32	3.13
29	ENST00000315392	0.327595	-1.61002	0.00120502	0.0178815	yes	down	0.64	0.201429	ENSG00000161381	PLXDC1	plexin domain containing 1 [Source:HGNC Symbol;Acc:HGNC:20945]	0.81	0.68	0.81	0.61	0.29	0.45	0.29	0.15	0.02	0.16	0.07	0.27
30	ENST00000349299	0.268075	-1.89929	0.000666965	0.011769	yes	down	1.768	0.447143	ENSG00000105968	H2AZ2	H2A.Z variant histone 2 [Source:HGNC Symbol;Acc:HGNC:20664]	2.49	1.61	2.21	1.92	0.61	0.32	0.19	0.73	0.6	0.65	0	0.64
31	ENST00000229277	0.370903	-1.43089	3.39e-06	0.000206449	yes	down	1.11	0.401429	ENSG00000111674	ENO2	enolase 2 [Source:HGNC Symbol;Acc:HGNC:3353]	1.1	1.21	1.5	1.03	0.71	0.52	0.13	0.53	0.31	0.26	0.27	0.79
32	ENST00000517451	0.432143	-1.21042	0.000599681	0.0108778	yes	down	0.666	0.278571	ENSG00000173210	ABLIM3	actin binding LIM protein family member 3 [Source:HGNC Symbol;Acc:HGNC:29132]	0.64	0.98	0.82	0.53	0.36	0.44	0.23	0.18	0.15	0.3	0.09	0.56
33	ENST00000539170	2.77024	1.47001	4.15e-05	0.00148752	yes	up	3.358	8.43714	ENSG00000139112	GABARAPL1	GABA type A receptor associated protein like 1 [Source:HGNC Symbol;Acc:HGNC:4068]	1.98	4.03	4.91	3.52	2.35	5.69	6.73	9.8	13.66	13.07	4.58	5.53
34	ENST00000560773	59.8215	5.90259	0.000590961	0.010747	yes	up	0.112	6.11857	ENSG00000140319	SRP14	signal recognition particle 14 [Source:HGNC Symbol;Acc:HGNC:11299]	0	0.56	0	0	0	0	0	1	4.82	13.72	1.24	22.05
35	ENST00000356575	0.361452	-1.46813	1.11e-07	1.34e-05	yes	down	0.786	0.274286	ENSG00000162591	MEGF6	multiple EGF like domains 6 [Source:HGNC Symbol;Acc:HGNC:3232]	0.96	0.92	0.8	0.59	0.66	0.39	0.15	0.51	0.09	0.26	0.2	0.32
36	MSTRG.27151.1	3.46996	1.79492	0.000969808	0.0153457	yes	up	0.062	0.202857	ENSG00000163755	HPS3	HPS3 biogenesis of lysosomal organelles complex 2 subunit 1 [Source:HGNC Symbol;Acc:HGNC:15597]	0.05	0.07	0.06	0.06	0.07	0.24	0.49	0.07	0.27	0.16	0.08	0.11
37	ENST00000419799	0.190383	-2.39302	0.000123892	0.00341389	yes	down	1.036	0.182857	ENSG00000106100	NOD1	nucleotide binding oligomerization domain containing 1 [Source:HGNC Symbol;Acc:HGNC:16390]	1.8	1.18	1.24	0.6	0.36	0.07	0.41	0.13	0.11	0.15	0.06	0.35
38	ENST00000637969	9.07719e+06	23.1138	4.76e-14	4.24e-11	yes	up	0	0.458571	ENSG00000140718	FTO	FTO alpha-ketoglutarate dependent dioxygenase [Source:HGNC Symbol;Acc:HGNC:24678]	0	0	0	0	0	0	1.61	0	1.6	0	0	0
39	ENST00000425393	2.03964	1.02832	0.000140209	0.0037381	yes	up	4.64	8.39143	ENSG00000115839	RAB3GAP1	RAB3 GTPase activating protein catalytic subunit 1 [Source:HGNC Symbol;Acc:HGNC:17063]	5.52	5.04	5.68	2.85	4.11	7.29	6.87	7.72	10.63	12.61	7.96	5.66
40	ENST00000220562	0.424496	-1.23618	2.33e-05	0.000946082	yes	down	9.664	4.04143	ENSG00000012232	EXTL3	exostosin like glycosyltransferase 3 [Source:HGNC Symbol;Acc:HGNC:3518]	10.92	11.4	11.85	9.44	4.71	6.56	2.75	4.08	1.69	3.18	2.03	8
41	ENST00000396872	4.81325	2.26701	0.00012914	0.00352106	yes	up	0.068	0.337143	ENSG00000164638	SLC29A4	solute carrier family 29 member 4 [Source:HGNC Symbol;Acc:HGNC:23097]	0.08	0.05	0.07	0.03	0.11	0.23	0.11	0.66	0.25	0.79	0.04	0.28
42	ENST00000472417	17.2861	4.11154	0.00406642	0.0426558	yes	up	0.036	0.801429	ENSG00000018408	WWTR1	WW domain containing transcription regulator 1 [Source:HGNC Symbol;Acc:HGNC:24042]	0	0	0	0.18	0	1.39	0.34	0.37	0.13	0	0.32	3.06
43	ENST00000644913	2.97471	1.57275	6.82e-08	9e-06	yes	up	4.692	13.2186	ENSG00000120278	PLEKHG1	pleckstrin homology and RhoGEF domain containing G1 [Source:HGNC Symbol;Acc:HGNC:20884]	4.59	4	3.84	2.98	8.05	17.99	12.48	10.17	11.23	15.22	12.23	13.21
44	ENST00000302490	0.284884	-1.81156	0.0048568	0.0482565	yes	down	0.194	0.0557143	ENSG00000169282	KCNAB1	potassium voltage-gated channel subfamily A member regulatory beta subunit 1 [Source:HGNC Symbol;Acc:HGNC:6228]	0.23	0.32	0.15	0.14	0.13	0.05	0	0.04	0.02	0.06	0.04	0.18
45	ENST00000429662	90.3209	6.49699	0.00252536	0.0304904	yes	up	0	0.32	ENSG00000104064	GABPB1	GA binding protein transcription factor subunit beta 1 [Source:HGNC Symbol;Acc:HGNC:4074]	0	0	0	0	0	0.24	0.86	0	0	1.02	0.12	0
46	ENST00000559078	4.61632	2.20674	0.00427538	0.0441973	yes	up	0.2	0.847143	ENSG00000128463	EMC4	ER membrane protein complex subunit 4 [Source:HGNC Symbol;Acc:HGNC:28032]	0	0.36	0.49	0	0.15	1.11	0.22	1.13	1.17	1.08	0.82	0.4
47	ENST00000346330	4.09961	2.03549	0.000148201	0.00389006	yes	up	1.192	4.2	ENSG00000077721	UBE2A	ubiquitin conjugating enzyme E2 A [Source:HGNC Symbol;Acc:HGNC:12472]	1.28	1.89	0.87	0.56	1.36	2.97	5.36	2.3	7.33	7.44	2.98	1.02
48	ENST00000465829	0.477304	-1.06702	3.38e-08	4.99e-06	yes	down	4.856	2.19571	ENSG00000170667	RASA4B	RAS p21 protein activator 4B [Source:HGNC Symbol;Acc:HGNC:35202]	4.99	4.57	5.28	4.19	5.25	2.03	1.48	3.24	1.54	2.97	2.06	2.05
49	ENST00000293404	2.81515	1.49321	0.00015832	0.00408424	yes	up	0.492	1.3	ENSG00000161653	NAGS	N-acetylglutamate synthase [Source:HGNC Symbol;Acc:HGNC:17996]	0.52	0.32	0.52	0.26	0.84	0.79	0.99	1.52	1.32	0.75	1.59	2.14
50	ENST00000616101	0.0635089	-3.9769	0.000314838	0.00679576	yes	down	0.514	0.0385714	ENSG00000274419	TBC1D3D	TBC1 domain family member 3D [Source:HGNC Symbol;Acc:HGNC:28944]	0.66	0.65	0.41	0.61	0.24	0	0	0	0	0.11	0	0.16
51	ENST00000375692	81.7858	6.35378	0.000140918	0.0037472	yes	up	0	0.165714	ENSG00000186510	CLCNKA	chloride voltage-gated channel Ka [Source:HGNC Symbol;Acc:HGNC:2026]	0	0	0	0	0	0.35	0.3	0.17	0	0.08	0	0.26
52	ENST00000391627	0.218066	-2.19716	0.00251308	0.0303808	yes	down	2.308	0.532857	ENSG00000100364	KIAA0930	KIAA0930 [Source:HGNC Symbol;Acc:HGNC:1314]	1.65	3.51	2.72	2.65	1.01	0.62	0.07	0.72	0.21	0.69	0	1.42
53	ENST00000400069	0.287444	-1.79865	2.5e-05	0.000997167	yes	down	7.074	1.83714	ENSG00000250305	TRMT9B	tRNA methyltransferase 9B (putative) [Source:HGNC Symbol;Acc:HGNC:26725]	8.35	7.62	11.22	6.81	1.37	1.06	0.7	1.62	2.09	2.79	1.78	2.82
54	ENST00000648402	2.71787	1.44248	0.00351768	0.0384638	yes	up	0.126	0.321429	ENSG00000119139	TJP2	tight junction protein 2 [Source:HGNC Symbol;Acc:HGNC:11828]	0.1	0.13	0.09	0.1	0.21	0.18	0.21	0.47	0.39	0.51	0.25	0.24
55	ENST00000648408	4.44466	2.15207	0.00164588	0.0223577	yes	up	0.234	0.915714	ENSG00000005961	ITGA2B	integrin subunit alpha 2b [Source:HGNC Symbol;Acc:HGNC:6138]	0.34	0.21	0.22	0.27	0.13	0.07	0.35	1.53	1.17	1.75	1.32	0.22
56	ENST00000332831	37.423	5.22585	0.00115889	0.0173916	yes	up	0.018	0.667143	ENSG00000284662	OR4F16	olfactory receptor family 4 subfamily F member 16 [Source:HGNC Symbol;Acc:HGNC:15079]	0	0	0.09	0	0	0	0	0.82	0.24	1.19	0.91	1.51
57	ENST00000358461	0.471322	-1.08522	0.00231571	0.0285532	yes	down	6.944	3.25286	ENSG00000196526	AFAP1	actin filament associated protein 1 [Source:HGNC Symbol;Acc:HGNC:24017]	8.64	8.79	7.5	6.41	3.38	3.88	1.05	5.01	1.54	2.08	1.91	7.3
58	ENST00000563235	2.19762	1.13595	8.08e-05	0.00247338	yes	up	23.586	47.3029	ENSG00000157106	SMG1	SMG1 nonsense mediated mRNA decay associated PI3K related kinase [Source:HGNC Symbol;Acc:HGNC:30045]	23.99	24.49	27.51	13.83	28.11	69.05	59.33	41.8	45.9	57.19	33.82	24.03
59	ENST00000379520	3.39106	1.76173	0.00104398	0.0162134	yes	up	0.22	0.657143	ENSG00000119801	YPEL5	yippee like 5 [Source:HGNC Symbol;Acc:HGNC:18329]	0.42	0.2	0.34	0	0.14	0.69	0.76	0.99	0.47	0.67	0.33	0.69
60	ENST00000592561	6.48592	2.69731	0.000509839	0.00964397	yes	up	3.01	16.17	ENSG00000099341	PSMD8	proteasome 26S subunit, non-ATPase 8 [Source:HGNC Symbol;Acc:HGNC:9566]	4.64	4.85	5.41	0	0.15	14.91	12.26	10.54	22.28	21.45	10.98	20.77
61	ENST00000542280	82.6945	6.36972	0.00432378	0.044528	yes	up	0	0.691429	ENSG00000177575	CD163	CD163 molecule [Source:HGNC Symbol;Acc:HGNC:1631]	0	0	0	0	0	0	0.5	0	2.87	0.13	1.34	0
62	ENST00000311507	0.334803	-1.57862	0.00176014	0.0234297	yes	down	16.132	5.20143	ENSG00000145287	PLAC8	placenta associated 8 [Source:HGNC Symbol;Acc:HGNC:19254]	20.86	20.55	20.79	14.32	4.14	1.59	1.02	8.31	4.02	5.9	2.97	12.6
63	ENST00000381793	2.17546	1.12132	0.000267079	0.00598829	yes	up	1.192	2.28714	ENSG00000163694	RBM47	RNA binding motif protein 47 [Source:HGNC Symbol;Acc:HGNC:30358]	1.96	1.4	1.41	0.48	0.71	2.55	1.32	2.27	3.4	2.29	1.89	2.29
64	ENST00000480013	2.70965	1.43811	0.000376162	0.00771617	yes	up	0.134	0.331429	ENSG00000163539	CLASP2	cytoplasmic linker associated protein 2 [Source:HGNC Symbol;Acc:HGNC:17078]	0.24	0.12	0.19	0.04	0.08	0.38	0.34	0.65	0.19	0.17	0.23	0.36
65	ENST00000371081	2.40578	1.26651	9.04e-05	0.0026916	yes	up	1.97	4.26286	ENSG00000087460	GNAS	GNAS complex locus [Source:HGNC Symbol;Acc:HGNC:4392]	1.82	1.95	1.97	1.31	2.8	4.75	5.16	3.63	3.82	4.25	5.22	3.01
66	ENST00000359674	0.387057	-1.36938	3.07e-07	3.08e-05	yes	down	1.584	0.567143	ENSG00000111181	SLC6A12	solute carrier family 6 member 12 [Source:HGNC Symbol;Acc:HGNC:11045]	1.71	1.83	1.66	1.81	0.91	0.47	0.48	0.44	0.47	0.46	0.64	1.01
67	ENST00000379253	2.4134	1.27107	6.35e-12	2.79e-09	yes	up	41.72	92.7957	ENSG00000130066	SAT1	spermidine/spermine N1-acetyltransferase 1 [Source:HGNC Symbol;Acc:HGNC:10540]	41.38	45.68	46.68	33.57	41.29	133.85	102.85	69.4	82.52	103.27	71.85	85.83
68	ENST00000600932	0.39335	-1.34612	0.000911087	0.0147022	yes	down	0.878	0.312857	ENSG00000105669	COPE	COPI coat complex subunit epsilon [Source:HGNC Symbol;Acc:HGNC:2234]	0.79	0.86	0.96	0.93	0.85	0.38	0.3	0.11	0.32	0.53	0.4	0.15
69	ENST00000593912	3.47284	1.79612	0.00360747	0.0391229	yes	up	0.504	1.55	ENSG00000105053	VRK3	VRK serine/threonine kinase 3 [Source:HGNC Symbol;Acc:HGNC:18996]	1.28	0.31	0.57	0.21	0.15	1.87	1.75	0.88	1.63	3.33	0.44	0.95
70	ENST00000428789	0.171318	-2.54525	0.00324515	0.0362414	yes	down	0.366	0.06	ENSG00000167889	MGAT5B	alpha-1,6-mannosylglycoprotein 6-beta-N-acetylglucosaminyltransferase B [Source:HGNC Symbol;Acc:HGNC:24140]	0.42	0.42	0.63	0.36	0	0.14	0	0.05	0.05	0.06	0.04	0.08
71	ENST00000266659	0.356298	-1.48884	0.0024448	0.029756	yes	down	4.828	1.69429	ENSG00000139278	GLIPR1	GLI pathogenesis related 1 [Source:HGNC Symbol;Acc:HGNC:17001]	5.7	6.72	6.87	3.3	1.55	1.16	1.08	1.47	0.56	0.82	0.75	6.02
72	ENST00000448012	224.026	7.80752	2.97e-13	2.06e-10	yes	up	0	0.921429	ENSG00000169246	NPIPB3	nuclear pore complex interacting protein family member B3 [Source:HGNC Symbol;Acc:HGNC:28989]	0	0	0	0	0	0.32	1.78	0.73	1.02	0.99	0.68	0.93
73	ENST00000375078	0.419554	-1.25307	0.000166333	0.0042287	yes	down	4.202	1.75286	ENSG00000162545	CAMK2N1	calcium/calmodulin dependent protein kinase II inhibitor 1 [Source:HGNC Symbol;Acc:HGNC:24190]	5.21	4.78	5.19	3.54	2.29	2.26	0.59	2.38	0.69	2	0.85	3.5
74	ENST00000512729	2.1121	1.07868	1.73e-06	0.000119218	yes	up	2.136	4.26429	ENSG00000179046	TRIML2	tripartite motif family like 2 [Source:HGNC Symbol;Acc:HGNC:26378]	2.72	2.26	2.18	2.19	1.33	7.35	4.52	3.43	2.95	4	2.51	5.09
75	ENST00000250559	2.42255	1.27652	0.000108292	0.00309346	yes	up	0.546	1.15429	ENSG00000127314	RAP1B	RAP1B, member of RAS oncogene family [Source:HGNC Symbol;Acc:HGNC:9857]	0.62	0.59	0.58	0.4	0.54	0.95	1.69	1.12	1.6	0.99	1.12	0.61
76	ENST00000545021	0.457563	-1.12796	0.00183202	0.0241217	yes	down	0.762	0.322857	ENSG00000183060	LYSMD4	LysM domain containing 4 [Source:HGNC Symbol;Acc:HGNC:26571]	0.78	1.26	1.01	0.37	0.39	0.5	0.26	0.35	0.4	0.26	0.09	0.4
77	ENST00000622633	0.438932	-1.18793	2.91e-07	2.97e-05	yes	down	63.742	27.3343	ENSG00000189067	LITAF	lipopolysaccharide induced TNF factor [Source:HGNC Symbol;Acc:HGNC:16841]	63.34	62.14	64.31	68.61	60.31	42.21	29.38	23.97	15.11	19.05	16.71	44.91
78	ENST00000368314	0.492689	-1.02125	0.00393671	0.0416323	yes	down	5.342	2.53857	ENSG00000118518	RNF146	ring finger protein 146 [Source:HGNC Symbol;Acc:HGNC:21336]	4.99	7.75	6.02	3.99	3.96	1	1.91	4.05	1.23	4.18	1.13	4.27
79	MSTRG.22135.3	2.08547	1.06037	1.48e-05	0.000667066	yes	up	2.286	4.25429	ENSG00000136536	MARCHF7	membrane associated ring-CH-type finger 7 [Source:HGNC Symbol;Acc:HGNC:17393]	2.44	2.53	2.69	1.99	1.78	3.75	4.05	3.44	6.52	4.82	3.45	3.75
80	ENST00000566163	2.6736	1.41878	0.000230909	0.00537329	yes	up	2.31	5.33286	ENSG00000103546	SLC6A2	solute carrier family 6 member 2 [Source:HGNC Symbol;Acc:HGNC:11048]	3.1	1.28	3.49	1.2	2.48	4.89	3.93	4.89	8.2	4.8	7.29	3.33
81	ENST00000347359	3.02843	1.59857	6.1e-10	1.7e-07	yes	up	9.596	27.75	ENSG00000148175	STOM	stomatin [Source:HGNC Symbol;Acc:HGNC:3383]	9.72	11.86	6.9	11.61	7.89	25.5	13.96	31.95	23.17	46.9	23.97	28.8
82	ENST00000304101	0.407794	-1.29409	0.000298836	0.00653519	yes	down	5.234	2.07714	ENSG00000170745	KCNS3	potassium voltage-gated channel modifier subfamily S member 3 [Source:HGNC Symbol;Acc:HGNC:6302]	6.6	6.38	6.35	3.85	2.99	4.45	2.01	2.03	0.66	1.39	0.77	3.23
83	ENST00000678917	1136.17	10.15	0.000929552	0.014899	yes	up	0	0.584286	ENSG00000162923	WDR26	WD repeat domain 26 [Source:HGNC Symbol;Acc:HGNC:21208]	0	0	0	0	0	0	1.35	0	1.64	0.05	1.05	0
84	ENST00000537639	0.408425	-1.29186	0.000773181	0.0131075	yes	down	7.286	2.95429	ENSG00000146966	DENND2A	DENN domain containing 2A [Source:HGNC Symbol;Acc:HGNC:22212]	8.16	9.24	8.68	7.29	3.06	6.63	2.32	2.26	1.01	2.12	1.08	5.26
85	ENST00000577514	133.615	7.06193	2.93e-05	0.00113003	yes	up	0	1.74	ENSG00000133030	MPRIP	myosin phosphatase Rho interacting protein [Source:HGNC Symbol;Acc:HGNC:30321]	0	0	0	0	0	0	2.27	4.05	0	3.66	1.29	0.91
86	ENST00000538384	3.56299e+06	21.7647	1.3e-12	6.89e-10	yes	up	0	0.138571	ENSG00000115761	NOL10	nucleolar protein 10 [Source:HGNC Symbol;Acc:HGNC:25862]	0	0	0	0	0	0	0	0.19	0	0	0.78	0
87	MSTRG.25738.1	2.4652	1.30171	0.000945552	0.015096	yes	up	0.89	1.88714	ENSG00000077097	TOP2B	DNA topoisomerase II beta [Source:HGNC Symbol;Acc:HGNC:11990]	0.65	1.11	1.05	0.84	0.8	1.45	2.78	1.3	3.27	1.61	1.86	0.94
88	ENST00000409170	0.0904137	-3.46732	0.000971857	0.015362	yes	down	30.092	2.82571	ENSG00000257529	RPL36A-HNRNPH2	RPL36A-HNRNPH2 readthrough [Source:HGNC Symbol;Acc:HGNC:48349]	49.24	51.96	21.48	15.92	11.86	0	1.7	2.92	0.36	0	0.58	14.22
89	ENST00000375948	2.13328	1.09307	0.00181184	0.0239501	yes	up	1.522	2.81571	ENSG00000083223	TUT7	terminal uridylyl transferase 7 [Source:HGNC Symbol;Acc:HGNC:25817]	1.73	1.76	2.05	0.83	1.24	2.95	2.64	2.1	5.08	2.81	2.22	1.91
90	ENST00000446284	0.253991	-1.97715	6.71e-05	0.00214654	yes	down	3.624	0.91	ENSG00000119321	FKBP15	FKBP prolyl isomerase 15 [Source:HGNC Symbol;Acc:HGNC:23397]	4.46	1.28	4.02	3.91	4.45	0.19	0.81	2.26	0.64	1.16	0.34	0.97
91	ENST00000395153	0.478983	-1.06195	9.21e-05	0.00273481	yes	down	4.278	1.95571	ENSG00000165617	DACT1	dishevelled binding antagonist of beta catenin 1 [Source:HGNC Symbol;Acc:HGNC:17748]	5.23	5.31	5.41	3.87	1.57	3.03	1.54	2.06	1.09	1.79	1	3.18
92	ENST00000369748	0.351137	-1.5099	0.000191903	0.00470369	yes	down	0.738	1.28571	ENSG00000064886	CHI3L2	chitinase 3 like 2 [Source:HGNC Symbol;Acc:HGNC:1933]	0.82	0.73	1.03	0.5	0.61	0.07	0.11	0.34	0.16	0.22	0.24	7.86
93	ENST00000426948	2.20728	1.14227	0.000355436	0.00739836	yes	up	0.614	1.22714	ENSG00000065717	TLE2	TLE family member 2, transcriptional corepressor [Source:HGNC Symbol;Acc:HGNC:11838]	0.73	0.45	0.65	0.61	0.63	1.06	1.51	1.86	1.03	0.83	1.42	0.88
94	ENST00000425626	2.93123	1.55151	0.00375509	0.0403477	yes	up	1.906	5.01714	ENSG00000105829	BET1	Bet1 golgi vesicular membrane trafficking protein [Source:HGNC Symbol;Acc:HGNC:14562]	1.49	1.47	1.46	1.72	3.39	4.94	8.48	4.33	8.69	3.86	3.62	1.2
95	ENST00000374372	2.56053	1.35644	0.00490052	0.0485133	yes	up	0.096	0.211429	ENSG00000125965	GDF5	growth differentiation factor 5 [Source:HGNC Symbol;Acc:HGNC:4220]	0.18	0.08	0.09	0.07	0.06	0.26	0.1	0.18	0.34	0.26	0.22	0.12
96	ENST00000409512	0.350508	-1.51248	6.34e-07	5.48e-05	yes	down	10.274	3.44571	ENSG00000115919	KYNU	kynureninase [Source:HGNC Symbol;Acc:HGNC:6469]	12.66	12.37	12.93	8.98	4.43	3.73	1.99	6.73	1.84	2.3	2.13	5.4
97	ENST00000520045	0.406396	-1.29904	9.68e-05	0.00284194	yes	down	3.118	1.14143	ENSG00000169398	PTK2	protein tyrosine kinase 2 [Source:HGNC Symbol;Acc:HGNC:9611]	2.84	2.62	3.81	3.5	2.82	0.81	0.61	1.35	1.42	0.98	1.59	1.23
98	ENST00000357703	169.704	7.40688	2.09e-08	3.29e-06	yes	up	0.004	0.59	ENSG00000112964	GHR	growth hormone receptor [Source:HGNC Symbol;Acc:HGNC:4263]	0	0	0	0	0.02	0	0.88	0.54	0.71	1.36	0.34	0.3
99	ENST00000352940	0.0416862	-4.58429	0.000248921	0.00568798	yes	down	0.348	0.06	ENSG00000213782	DDX47	DEAD-box helicase 47 [Source:HGNC Symbol;Acc:HGNC:18682]	0.34	0.19	0.25	0.75	0.21	0	0	0	0	0	0.42	0
100	ENST00000547327	0.332492	-1.58861	0.0012419	0.018206	yes	down	0.526	0.172857	ENSG00000129521	EGLN3	egl-9 family hypoxia inducible factor 3 [Source:HGNC Symbol;Acc:HGNC:14661]	0.65	0.52	0.7	0.37	0.39	0.12	0.08	0.21	0.04	0.07	0.14	0.55
101	MSTRG.3892.1	4.08964	2.03198	3.6e-07	3.54e-05	yes	up	0.104	0.395714	ENSG00000054277	OPN3	opsin 3 [Source:HGNC Symbol;Acc:HGNC:14007]	0.12	0.16	0.05	0.1	0.09	0.64	0.54	0.31	0.35	0.51	0.23	0.19
102	ENST00000311734	6.68998	2.742	6.96e-07	5.84e-05	yes	up	1.592	10.5243	ENSG00000115602	IL1RL1	interleukin 1 receptor like 1 [Source:HGNC Symbol;Acc:HGNC:5998]	1.38	1.15	2.37	1.2	1.86	3.22	1.68	32.79	5.94	16.67	6.27	7.1
103	MSTRG.28996.11	2.07699	1.0545	0.0010861	0.0166364	yes	up	0.212	0.412857	ENSG00000109390	NDUFC1	NADH:ubiquinone oxidoreductase subunit C1 [Source:HGNC Symbol;Acc:HGNC:7705]	0.24	0.19	0.23	0.14	0.26	0.28	0.18	0.43	0.54	0.71	0.28	0.47
104	ENST00000323372	0.175622	-2.50945	8.96e-07	7.16e-05	yes	down	3.832	1.32714	ENSG00000179761	PIPOX	pipecolic acid and sarcosine oxidase [Source:HGNC Symbol;Acc:HGNC:17804]	4.64	4.65	5.05	3.74	1.08	0.69	0.33	0.53	0.22	0.45	0.21	6.86
105	ENST00000523698	93.3207	6.54413	3.85e-07	3.7e-05	yes	up	0	0.635714	ENSG00000155508	CNOT8	CCR4-NOT transcription complex subunit 8 [Source:HGNC Symbol;Acc:HGNC:9207]	0	0	0	0	0	1.06	0.42	0.85	0.85	0.88	0	0.39
106	MSTRG.23796.1	3.33128	1.73608	4.05e-05	0.00146397	yes	up	0.448	1.29429	ENSG00000124151	NCOA3	nuclear receptor coactivator 3 [Source:HGNC Symbol;Acc:HGNC:7670]	0.53	0.28	0.65	0.41	0.37	1.46	2.77	0.87	1.49	1.01	0.87	0.59
107	ENST00000361548	2.54776	1.34923	0.000961141	0.0152722	yes	up	0.316	0.795714	ENSG00000158055	GRHL3	grainyhead like transcription factor 3 [Source:HGNC Symbol;Acc:HGNC:25839]	0.14	0.29	0.23	0.23	0.69	0.56	0.6	1.08	0.67	1.01	0.73	0.92
108	ENST00000481767	3.03359	1.60103	2.58e-06	0.000167072	yes	up	3.73	9.9	ENSG00000070087	PFN2	profilin 2 [Source:HGNC Symbol;Acc:HGNC:8882]	5.89	3.92	4.41	1.29	3.14	8.9	15.5	10.3	9.13	12.57	6.23	6.67
109	ENST00000370153	0.260846	-1.93873	0.000613585	0.0110632	yes	down	1.042	0.274286	ENSG00000117620	SLC35A3	solute carrier family 35 member A3 [Source:HGNC Symbol;Acc:HGNC:11023]	0.78	1.69	1.62	0.49	0.63	0.18	0.06	0.38	0.12	0.11	0.09	0.98
110	ENST00000455584	4.83332	2.27302	0.00149184	0.0208423	yes	up	0.034	0.13	ENSG00000251537	AC005324.2	novel tripartite motif-containing 16 (TRIM16) and CMT1A duplicated region transcript 1 (CDRT1) protein	0.03	0.07	0.04	0.03	0	0.11	0.32	0.06	0.18	0.07	0.09	0.08
111	ENST00000644702	398.231	8.63746	5.98e-07	5.24e-05	yes	up	0	0.78	ENSG00000130703	OSBPL2	oxysterol binding protein like 2 [Source:HGNC Symbol;Acc:HGNC:15761]	0	0	0	0	0	0	0	1.66	0.63	0.29	1.82	1.06
112	ENST00000598016	0.390637	-1.3561	0.000651737	0.0115681	yes	down	3.062	1.13286	ENSG00000198464	ZNF480	zinc finger protein 480 [Source:HGNC Symbol;Acc:HGNC:23305]	2.65	3.41	3.17	3.89	2.19	1.48	1.88	0.75	0.56	1.08	0.34	1.84
113	ENST00000479408	0.351036	-1.51031	0.00037555	0.0077073	yes	down	17.45	6.44	ENSG00000178104	PDE4DIP	phosphodiesterase 4D interacting protein [Source:HGNC Symbol;Acc:HGNC:15580]	16.79	16.28	19.87	17.03	17.28	6.06	1.53	9.8	1.87	7.51	2.4	15.91
114	ENST00000524699	12.9119	3.69063	0.00495107	0.0488189	yes	up	0.14	1.53429	ENSG00000174744	BRMS1	BRMS1 transcriptional repressor and anoikis regulator [Source:HGNC Symbol;Acc:HGNC:17262]	0	0.31	0	0.39	0	0.98	3.58	0.44	3.23	1.15	1.36	0
115	ENST00000357336	2.33999	1.2265	0.000103705	0.00299667	yes	up	0.354	0.754286	ENSG00000172014	ANKRD20A4P	ankyrin repeat domain 20 family member A4, pseudogene [Source:HGNC Symbol;Acc:HGNC:31982]	0.33	0.46	0.58	0.17	0.23	0.6	0.38	0.78	0.89	1.21	0.52	0.9
116	ENST00000344408	2.06026	1.04283	0.000955871	0.0152139	yes	up	0.44	0.844286	ENSG00000173040	EVC2	EvC ciliary complex subunit 2 [Source:HGNC Symbol;Acc:HGNC:19747]	0.6	0.53	0.46	0.3	0.31	1.63	0.59	1.33	0.65	0.63	0.62	0.46
117	MSTRG.6260.1	3.50134	1.80791	0.00203976	0.0260858	yes	up	0.798	2.61857	ENSG00000110042	DTX4	deltex E3 ubiquitin ligase 4 [Source:HGNC Symbol;Acc:HGNC:29151]	0.35	0.55	0.29	1.76	1.04	2.86	4.17	1.83	3.46	1.91	3.41	0.69
118	ENST00000580685	0.170932	-2.54851	0.00039753	0.00806261	yes	down	0.412	0.195714	ENSG00000141522	ARHGDIA	Rho GDP dissociation inhibitor alpha [Source:HGNC Symbol;Acc:HGNC:678]	0.37	0.38	0.52	0.35	0.44	0.11	0	0.09	0	0.1	0	1.07
119	ENST00000320868	3.15994	1.6599	1.05e-07	1.29e-05	yes	up	213.506	643.729	ENSG00000206172	HBA1	hemoglobin subunit alpha 1 [Source:HGNC Symbol;Acc:HGNC:4823]	209.15	261.52	207.89	239.47	149.5	294.35	273.17	1020.45	689.13	752.05	437.75	1039.2
120	ENST00000251595	2.53149	1.33999	0.000168052	0.0042574	yes	up	2437.07	5746.01	ENSG00000188536	HBA2	hemoglobin subunit alpha 2 [Source:HGNC Symbol;Acc:HGNC:4824]	2741.75	2730.73	2502.62	2878.6	1331.63	2060.55	2673.37	6878.35	6909.68	5367.82	5277.07	11055.2
121	ENST00000412923	0.423514	-1.23952	0.00378802	0.0406174	yes	down	15.694	6.56571	ENSG00000189184	PCDH18	protocadherin 18 [Source:HGNC Symbol;Acc:HGNC:14268]	18.65	19.29	21.85	9.09	9.59	10.76	5.92	6.63	1.1	5.39	1.9	14.26
122	ENST00000382874	2.27104	1.18335	0.000541326	0.010086	yes	up	0.42	0.835714	ENSG00000121741	ZMYM2	zinc finger MYM-type containing 2 [Source:HGNC Symbol;Acc:HGNC:12989]	0.33	0.54	0.64	0.25	0.34	0.77	1.24	0.87	1.21	0.74	0.46	0.56
123	ENST00000332305	2.75036	1.45962	5.84e-08	7.9e-06	yes	up	1.704	4.31286	ENSG00000162458	FBLIM1	filamin binding LIM protein 1 [Source:HGNC Symbol;Acc:HGNC:24686]	1.58	2.09	2.51	1.08	1.26	4.56	1.95	6.46	4.64	5.91	3.1	3.57
124	ENST00000555841	0.00844702	-6.88734	0.00213722	0.027024	yes	down	0.862	0	ENSG00000173464	RNASE11	ribonuclease A family member 11 (inactive) [Source:HGNC Symbol;Acc:HGNC:19269]	1.58	0.31	0	2.42	0	0	0	0	0	0	0	0
125	ENST00000426154	4.16015e+06	21.9882	7.58e-13	4.5e-10	yes	up	0	0.105714	ENSG00000136193	SCRN1	secernin 1 [Source:HGNC Symbol;Acc:HGNC:22192]	0	0	0	0	0	0	0	0	0.6	0	0.14	0
126	ENST00000556573	0.191553	-2.38418	8.95e-05	0.00267512	yes	down	0.384	0.0728571	ENSG00000258986	TMEM179	transmembrane protein 179 [Source:HGNC Symbol;Acc:HGNC:20137]	0.55	0.42	0.53	0.22	0.2	0.24	0.04	0.01	0.03	0.04	0.01	0.14
127	ENST00000301190	0.431823	-1.21149	1.94e-07	2.1e-05	yes	down	4.35	1.79571	ENSG00000167612	ANKRD33	ankyrin repeat domain 33 [Source:HGNC Symbol;Acc:HGNC:13788]	3.9	4.36	4.59	3.86	5.04	1.43	0.89	1.81	1.86	2.06	1.63	2.89
128	ENST00000406697	0.488198	-1.03446	2.85e-07	2.92e-05	yes	down	1.052	0.477143	ENSG00000182326	C1S	complement C1s [Source:HGNC Symbol;Acc:HGNC:1247]	1.08	1.18	1.32	0.74	0.94	0.56	0.34	0.37	0.57	0.43	0.42	0.65
129	ENST00000455781	0.447475	-1.16012	0.0014632	0.020562	yes	down	0.298	0.122857	ENSG00000050748	MAPK9	mitogen-activated protein kinase 9 [Source:HGNC Symbol;Acc:HGNC:6886]	0.19	0.42	0.37	0.35	0.16	0.16	0.06	0.17	0.08	0.13	0.16	0.1
130	ENST00000598409	2.00134	1.00097	1.53e-06	0.00010801	yes	up	0.404	0.748571	ENSG00000268182	SMIM17	small integral membrane protein 17 [Source:HGNC Symbol;Acc:HGNC:27114]	0.49	0.51	0.46	0.28	0.28	1.01	0.52	0.9	0.75	0.83	0.42	0.81
131	ENST00000580340	9.12563	3.18992	0.000634644	0.0113495	yes	up	0.026	0.235714	ENSG00000125434	SLC25A35	solute carrier family 25 member 35 [Source:HGNC Symbol;Acc:HGNC:31921]	0	0	0.08	0	0.05	0.5	0.2	0.11	0.32	0.08	0.06	0.38
132	ENST00000253410	0.456369	-1.13173	0.00199958	0.0257105	yes	down	4.956	2.07714	ENSG00000131097	HIGD1B	HIG1 hypoxia inducible domain family member 1B [Source:HGNC Symbol;Acc:HGNC:24318]	7.17	6.24	5.6	3.77	2	3.19	2.83	2.78	1.22	1.43	0.64	2.45
133	ENST00000357599	0.192748	-2.37522	8.26e-06	0.00042412	yes	down	0.526	0.0985714	ENSG00000082684	SEMA5B	semaphorin 5B [Source:HGNC Symbol;Acc:HGNC:10737]	0.81	0.64	0.6	0.3	0.28	0.23	0.06	0.15	0	0.08	0.06	0.11
134	ENST00000356249	5.69365	2.50935	3.08e-05	0.00117819	yes	up	0.52	2.7	ENSG00000103888	CEMIP	cell migration inducing hyaluronidase 1 [Source:HGNC Symbol;Acc:HGNC:29213]	0.48	0.53	0.65	0.51	0.43	6.7	6.85	1.52	1.4	1.05	0.79	0.59
135	ENST00000311813	0.479215	-1.06125	1.4e-08	2.39e-06	yes	down	8.724	4.03571	ENSG00000240583	AQP1	aquaporin 1 (Colton blood group) [Source:HGNC Symbol;Acc:HGNC:633]	9.46	10.38	9.45	7.92	6.41	5.7	2.45	6.48	2.23	3.89	2.74	4.76
136	ENST00000339788	0.494859	-1.01491	1.45e-08	2.47e-06	yes	down	25.176	11.7014	ENSG00000153071	DAB2	DAB adaptor protein 2 [Source:HGNC Symbol;Acc:HGNC:2662]	29.44	28.33	29.56	26.14	12.41	16.99	10.14	11.86	7.97	12.95	8.48	13.52
137	ENST00000398425	2.57767	1.36607	0.000853899	0.0140301	yes	up	0.338	0.801429	ENSG00000125814	NAPB	NSF attachment protein beta [Source:HGNC Symbol;Acc:HGNC:15751]	0.18	0.18	0.83	0.16	0.34	0.61	0.47	1.13	0.8	0.7	0.85	1.05
138	ENST00000400382	3.24412	1.69783	0.000428693	0.00850406	yes	up	0.22	0.624286	ENSG00000100031	GGT1	gamma-glutamyltransferase 1 [Source:HGNC Symbol;Acc:HGNC:4250]	0.45	0.11	0.29	0.17	0.08	1.15	0.97	0.41	0.48	0.29	0.5	0.57
139	ENST00000614355	6.34e-08	-23.9109	2.79e-15	3.78e-12	yes	down	0.632	0	ENSG00000104067	TJP1	tight junction protein 1 [Source:HGNC Symbol;Acc:HGNC:11827]	1.11	2.05	0	0	0	0	0	0	0	0	0	0
140	ENST00000512127	0.432587	-1.20894	0.000676165	0.0118797	yes	down	9.538	4.00143	ENSG00000129116	PALLD	palladin, cytoskeletal associated protein [Source:HGNC Symbol;Acc:HGNC:17068]	11.02	11.09	12.1	6.1	7.38	7.8	4.59	4.65	1.7	2.88	0.91	5.48
141	ENST00000623646	2.2454	1.16697	9.48e-10	2.47e-07	yes	up	0.096	0.208571	ENSG00000185942	NKAIN3	sodium/potassium transporting ATPase interacting 3 [Source:HGNC Symbol;Acc:HGNC:26829]	0.11	0.12	0.1	0.08	0.07	0.25	0.17	0.14	0.17	0.26	0.14	0.33
142	ENST00000290573	0.448591	-1.15653	0.00192964	0.025037	yes	down	1.83	0.831429	ENSG00000159399	HK2	hexokinase 2 [Source:HGNC Symbol;Acc:HGNC:4923]	1.56	1.58	1	1.72	3.29	0.85	0.84	1.28	0.32	0.59	0.63	1.31
143	ENST00000475449	26.2962	4.71678	0.000870325	0.0142256	yes	up	0.03	0.655714	ENSG00000177239	MAN1B1	mannosidase alpha class 1B member 1 [Source:HGNC Symbol;Acc:HGNC:6823]	0.15	0	0	0	0	0.26	1.46	0.35	1.72	0.4	0	0.4
144	ENST00000535788	0.151392	-2.72364	1.07e-08	1.94e-06	yes	down	98.468	13.7486	ENSG00000170315	UBB	ubiquitin B [Source:HGNC Symbol;Acc:HGNC:12463]	102.4	114.28	114.69	125.66	35.31	31.89	21.66	14.68	5.17	4.21	10.27	8.36
145	ENST00000676681	1.05102e+07	23.3253	2.78e-14	2.78e-11	yes	up	0	0.334286	ENSG00000170144	HNRNPA3	heterogeneous nuclear ribonucleoprotein A3 [Source:HGNC Symbol;Acc:HGNC:24941]	0	0	0	0	0	0	0	0	0.96	0.47	0.91	0
146	ENST00000470347	0.328255	-1.60711	0.000823069	0.0136887	yes	down	1.244	0.365714	ENSG00000008282	SYPL1	synaptophysin like 1 [Source:HGNC Symbol;Acc:HGNC:11507]	1.54	1.43	2.15	0.79	0.31	0.65	0.41	0.12	0.25	0.44	0.36	0.33
147	ENST00000591871	0.412977	-1.27587	0.000101909	0.00296429	yes	down	15.34	6.07143	ENSG00000099800	TIMM13	translocase of inner mitochondrial membrane 13 [Source:HGNC Symbol;Acc:HGNC:11816]	15.63	16.63	20.18	16.84	7.42	11.94	2.4	7.41	2.74	7.49	5.16	5.36
148	MSTRG.5342.4	2.4435	1.28895	0.00185632	0.0243405	yes	up	0.274	0.58	ENSG00000198825	INPP5F	inositol polyphosphate-5-phosphatase F [Source:HGNC Symbol;Acc:HGNC:17054]	0.25	0.31	0.26	0.17	0.38	0.45	0.68	0.5	0.88	0.56	0.76	0.23
149	ENST00000402003	3.74968	1.90677	0.00386536	0.0411526	yes	up	0.636	1.89286	ENSG00000119801	YPEL5	yippee like 5 [Source:HGNC Symbol;Acc:HGNC:18329]	0.31	0.86	1.42	0.25	0.34	0.68	3.24	1.06	4.89	2.02	0.82	0.54
150	ENST00000366425	2.91761	1.54479	0.00376998	0.040462	yes	up	0.312	0.805714	ENSG00000203618	GP1BB	glycoprotein Ib platelet subunit beta [Source:HGNC Symbol;Acc:HGNC:4440]	0.34	0.51	0.25	0.28	0.18	0.23	0.28	1	0.88	0.91	1.29	1.05
151	ENST00000374045	0.437584	-1.19237	0.000159465	0.00410632	yes	down	2.352	1.00857	ENSG00000181634	TNFSF15	TNF superfamily member 15 [Source:HGNC Symbol;Acc:HGNC:11931]	2.7	2.77	2.97	1.29	2.03	1.47	0.94	1.12	0.43	0.8	0.31	1.99
152	ENST00000643516	133.034	7.05565	8.68e-06	0.000439674	yes	up	0.058	7.92286	ENSG00000166340	TPP1	tripeptidyl peptidase 1 [Source:HGNC Symbol;Acc:HGNC:2073]	0	0	0	0	0.29	0.5	3	4.48	15.08	19.35	10.91	2.14
153	ENST00000475458	2.73558	1.45184	0.00231401	0.0285431	yes	up	1.49	3.4	ENSG00000141367	CLTC	clathrin heavy chain [Source:HGNC Symbol;Acc:HGNC:2092]	2.06	1.12	2.29	0.57	1.41	2.48	5.53	1.58	5.28	3.42	2.35	3.16
154	ENST00000514527	4.0402	2.01443	0.00120711	0.0179032	yes	up	0.16	0.59	ENSG00000039560	RAI14	retinoic acid induced 14 [Source:HGNC Symbol;Acc:HGNC:14873]	0.24	0.11	0.12	0	0.33	0.94	0.48	0.74	0.58	0.36	0.63	0.4
155	ENST00000637187	3.32128	1.73174	0.0041843	0.0435717	yes	up	0.35	1.11286	ENSG00000163166	IWS1	interacts with SUPT6H, CTD assembly factor 1 [Source:HGNC Symbol;Acc:HGNC:25467]	0.12	0.13	0.31	0.71	0.48	0.44	1.69	0.68	1.47	1.42	0.95	1.14
156	ENST00000327097	3.94541	1.98018	1.13e-05	0.000540313	yes	up	0.374	1.38714	ENSG00000019169	MARCO	macrophage receptor with collagenous structure [Source:HGNC Symbol;Acc:HGNC:6895]	0.59	0.44	0.35	0.25	0.24	0.52	0.31	1.87	1.43	1.9	1.35	2.33
157	MSTRG.28222.1	2.31822	1.21302	7.3e-06	0.00038348	yes	up	0.104	0.22	ENSG00000198515	CNGA1	cyclic nucleotide gated channel subunit alpha 1 [Source:HGNC Symbol;Acc:HGNC:2148]	0.1	0.11	0.13	0.06	0.12	0.19	0.19	0.23	0.29	0.26	0.18	0.2
158	MSTRG.22085.1	2.70571	1.43601	0.000397703	0.00806325	yes	up	0.312	0.727143	ENSG00000157827	FMNL2	formin like 2 [Source:HGNC Symbol;Acc:HGNC:18267]	0.4	0.29	0.3	0.24	0.33	0.48	1	0.69	1.38	0.52	0.67	0.35
159	ENST00000613595	218.854	7.77383	0.000237686	0.00549511	yes	up	0	0.19	ENSG00000269713	NBPF9	NBPF member 9 [Source:HGNC Symbol;Acc:HGNC:31991]	0	0	0	0	0	0	0.18	0	0.5	0	0.5	0.15
160	ENST00000330495	2.52293	1.3351	0.00070937	0.0122963	yes	up	0.51	1.20857	ENSG00000183530	PRR14L	proline rich 14 like [Source:HGNC Symbol;Acc:HGNC:28738]	0.3	0.34	0.68	0.33	0.9	1.49	1.02	1.37	0.9	1.39	1.56	0.73
161	ENST00000508295	2.72802	1.44785	0.00372875	0.0401047	yes	up	2.636	6.63429	ENSG00000112414	ADGRG6	adhesion G protein-coupled receptor G6 [Source:HGNC Symbol;Acc:HGNC:13841]	2.12	2.34	2.69	1.38	4.65	13.2	11.19	2.43	7.08	5.44	3.38	3.72
162	ENST00000438075	2.37125	1.24565	0.00101657	0.0158829	yes	up	0.816	1.74857	ENSG00000204482	LST1	leukocyte specific transcript 1 [Source:HGNC Symbol;Acc:HGNC:14189]	0.63	0.49	1.59	0.53	0.84	1.82	1.67	2.53	2.18	1.13	1.39	1.52
163	ENST00000445930	11.6881	3.54697	3.44e-05	0.00128753	yes	up	0.244	2.30857	ENSG00000100519	PSMC6	proteasome 26S subunit, ATPase 6 [Source:HGNC Symbol;Acc:HGNC:9553]	0.09	0.25	0.28	0.33	0.27	0.56	6.56	0.65	6.29	0.42	1.48	0.2
164	ENST00000586165	2.22428	1.15334	0.00258429	0.031018	yes	up	0.376	0.735714	ENSG00000247746	USP51	ubiquitin specific peptidase 51 [Source:HGNC Symbol;Acc:HGNC:23086]	0.41	0.4	0.71	0.13	0.23	1.17	0.75	0.44	0.78	0.71	0.48	0.82
165	ENST00000271583	0.0749231	-3.73845	3.78e-07	3.64e-05	yes	down	2.984	0.224286	ENSG00000143337	TOR1AIP1	torsin 1A interacting protein 1 [Source:HGNC Symbol;Acc:HGNC:29456]	4.51	2.98	4.61	2.7	0.12	0.23	0.04	0.16	0.08	0.06	0.1	0.9
166	ENST00000678439	503.173	8.97491	0.00136737	0.0195576	yes	up	0	0.341429	ENSG00000082701	GSK3B	glycogen synthase kinase 3 beta [Source:HGNC Symbol;Acc:HGNC:4617]	0	0	0	0	0	0.32	0.75	0.91	0.41	0	0	0
167	ENST00000614785	2.38946	1.25668	7.91e-09	1.54e-06	yes	up	1.168	2.57714	ENSG00000263956	NBPF11	NBPF member 11 [Source:HGNC Symbol;Acc:HGNC:31993]	0.99	1.53	1.29	1.02	1.01	3.25	2.5	2.93	2.55	3.27	1.93	1.61
168	ENST00000309285	0.116905	-3.0966	1.09e-07	1.33e-05	yes	down	3.4	0.478571	ENSG00000173578	XCR1	X-C motif chemokine receptor 1 [Source:HGNC Symbol;Acc:HGNC:1625]	3.84	4.4	4.2	3.57	0.99	0.42	0.13	0.29	0.09	0.24	0.1	2.08
169	ENST00000371242	2.0969	1.06825	0.00266869	0.031671	yes	up	0.646	1.26714	ENSG00000101146	RAE1	ribonucleic acid export 1 [Source:HGNC Symbol;Acc:HGNC:9828]	0.54	0.78	0.41	0.59	0.91	1.24	0.86	1.97	1.84	0.89	1.12	0.95
170	ENST00000533986	2.07626	1.05399	0.00432491	0.0445316	yes	up	1.034	1.98857	ENSG00000149196	HIKESHI	heat shock protein nuclear import factor hikeshi [Source:HGNC Symbol;Acc:HGNC:26938]	0.98	1.37	0.57	0.5	1.75	1.56	2.22	1.6	2.48	2.1	1.72	2.24
171	ENST00000536316	4.10321	2.03675	0.000963137	0.0152868	yes	up	0.264	1.00429	ENSG00000215021	PHB2	prohibitin 2 [Source:HGNC Symbol;Acc:HGNC:30306]	0.7	0.26	0	0.26	0.1	1.78	0.58	0.84	1.38	1.07	0.79	0.59
172	ENST00000406881	3.64155	1.86455	0.00236459	0.0290039	yes	up	1.138	3.72429	ENSG00000102290	PCDH11X	protocadherin 11 X-linked [Source:HGNC Symbol;Acc:HGNC:8656]	2.7	1.27	0.12	1.49	0.11	3.99	4.08	2.38	2.77	4.17	4.36	4.32
173	ENST00000624552	0.169158	-2.56356	3.45e-05	0.00129125	yes	down	0.362	0.0842857	ENSG00000148357	HMCN2	hemicentin 2 [Source:HGNC Symbol;Acc:HGNC:21293]	0.41	0.44	0.47	0.36	0.13	0.04	0.01	0.13	0.02	0.03	0.01	0.35
174	ENST00000681861	16.4735	4.04207	4.13e-09	8.73e-07	yes	up	1.132	15.1743	ENSG00000166598	HSP90B1	heat shock protein 90 beta family member 1 [Source:HGNC Symbol;Acc:HGNC:12028]	0.51	1.23	2.16	0.23	1.53	6.16	28.5	6.28	42.69	12.05	6.02	4.52
175	MSTRG.5401.1	3.48025	1.79919	0.00197525	0.0254685	yes	up	0.112	0.34	ENSG00000175029	CTBP2	C-terminal binding protein 2 [Source:HGNC Symbol;Acc:HGNC:2495]	0.06	0.11	0.08	0.14	0.17	0.34	0.77	0.1	0.54	0.24	0.22	0.17
176	ENST00000523390	0.328534	-1.60588	0.000116207	0.00325563	yes	down	0.762	0.237143	ENSG00000254221	PCDHGB1	protocadherin gamma subfamily B, 1 [Source:HGNC Symbol;Acc:HGNC:8708]	1.14	0.85	1.12	0.45	0.25	0.35	0.1	0.12	0.18	0.19	0.16	0.56
177	ENST00000681281	2.62003	1.38958	0.00156081	0.0215044	yes	up	0.042	0.111429	ENSG00000072041	SLC6A15	solute carrier family 6 member 15 [Source:HGNC Symbol;Acc:HGNC:13621]	0.05	0.03	0.05	0.02	0.06	0.18	0.12	0.07	0.06	0.13	0.09	0.13
178	ENST00000566134	3.75471e+06	21.8403	1.08e-12	5.87e-10	yes	up	0	0.757143	ENSG00000090238	YPEL3	yippee like 3 [Source:HGNC Symbol;Acc:HGNC:18327]	0	0	0	0	0	0	1.58	0	0	0	3.72	0
179	ENST00000315691	0.381645	-1.3897	0.000605726	0.0109492	yes	down	2.724	1.02	ENSG00000181744	DIPK2A	divergent protein kinase domain 2A [Source:HGNC Symbol;Acc:HGNC:28490]	4.2	3.67	2.88	1.29	1.58	1.55	0.55	1.2	0.27	0.61	0.54	2.42
180	ENST00000678960	84.0763	6.39363	0.00216731	0.0272765	yes	up	0	0.0842857	ENSG00000168610	STAT3	signal transducer and activator of transcription 3 [Source:HGNC Symbol;Acc:HGNC:11364]	0	0	0	0	0	0.11	0	0	0.1	0	0.1	0.28
181	ENST00000593483	0.32755	-1.61021	0.00149138	0.0208423	yes	down	8.526	2.72143	ENSG00000142552	RCN3	reticulocalbin 3 [Source:HGNC Symbol;Acc:HGNC:21145]	11.03	11.03	10.08	7.96	2.53	4.18	2.14	2.95	0.31	1.17	1.67	6.63
182	ENST00000358278	0.414669	-1.26997	0.000159785	0.00411086	yes	down	43.606	17.82	ENSG00000140416	TPM1	tropomyosin 1 [Source:HGNC Symbol;Acc:HGNC:12010]	52.52	52.76	55.95	39.15	17.65	18.6	7.52	24.58	7.79	16.73	9.14	40.38
183	ENST00000478497	2.10261	1.07218	0.00152988	0.0212012	yes	up	1.468	2.71429	ENSG00000180953	ST20	suppressor of tumorigenicity 20 [Source:HGNC Symbol;Acc:HGNC:33520]	2.59	1.3	1.47	1.11	0.87	1.62	2.27	2.84	3.48	3.82	2.77	2.2
184	ENST00000275230	0.422827	-1.24186	8.93e-07	7.16e-05	yes	down	2.388	0.934286	ENSG00000146411	SLC2A12	solute carrier family 2 member 12 [Source:HGNC Symbol;Acc:HGNC:18067]	2.82	2.84	3.24	2.22	0.82	0.9	0.89	1.06	0.69	0.9	0.63	1.47
185	ENST00000373362	2.43553	1.28423	0.00397154	0.0418841	yes	up	0.662	1.51	ENSG00000188910	GJB3	gap junction protein beta 3 [Source:HGNC Symbol;Acc:HGNC:4285]	0.38	0.5	0.61	1.34	0.48	1.82	2.16	1.47	1.35	1.26	1.74	0.77
186	ENST00000437550	0.434526	-1.20249	0.000403155	0.0081477	yes	down	5.352	2.22429	ENSG00000126264	HCST	hematopoietic cell signal transducer [Source:HGNC Symbol;Acc:HGNC:16977]	6.08	3.74	5.43	6.46	5.05	3.4	2.21	2.67	1.4	3.56	1.04	1.29
187	ENST00000369733	75.7687	6.24353	0.0030936	0.0350946	yes	up	0	0.0742857	ENSG00000065618	COL17A1	collagen type XVII alpha 1 chain [Source:HGNC Symbol;Acc:HGNC:2194]	0	0	0	0	0	0.08	0	0	0.09	0	0.05	0.3
188	ENST00000429260	0.282979	-1.82123	2.1e-05	0.000875247	yes	down	1.584	0.417143	ENSG00000160345	C9orf116	chromosome 9 open reading frame 116 [Source:HGNC Symbol;Acc:HGNC:28435]	1.31	1.69	1.52	1.7	1.7	0.42	0.32	0.11	0.21	0.47	0.51	0.88
189	ENST00000537147	0.274489	-1.86518	0.00172333	0.0230527	yes	down	1.828	0.522857	ENSG00000213088	ACKR1	atypical chemokine receptor 1 (Duffy blood group) [Source:HGNC Symbol;Acc:HGNC:4035]	1.81	2.02	1.92	1.56	1.83	1.27	0.47	0.19	0.04	0.18	0.17	1.34
190	ENST00000615636	494.138	8.94877	0.00156649	0.0215508	yes	up	0	1.05857	ENSG00000134255	CEPT1	choline/ethanolamine phosphotransferase 1 [Source:HGNC Symbol;Acc:HGNC:24289]	0	0	0	0	0	0	2.63	0	2.59	1.07	1.12	0
191	ENST00000480388	2.70041	1.43318	3.79e-05	0.00139283	yes	up	0.342	0.83	ENSG00000157654	PALM2AKAP2	PALM2 and AKAP2 fusion [Source:HGNC Symbol;Acc:HGNC:33529]	0.22	0.25	0.75	0.27	0.22	1.4	0.82	0.72	0.77	0.79	0.62	0.69
192	ENST00000568580	11.7951	3.56012	1.78e-11	7.14e-09	yes	up	0.776	7.76429	ENSG00000166145	SPINT1	serine peptidase inhibitor, Kunitz type 1 [Source:HGNC Symbol;Acc:HGNC:11246]	0.88	0.41	1.08	1.01	0.5	4.9	18	7.48	9.62	4.73	7.36	2.26
193	ENST00000332853	0.482889	-1.05024	0.00502117	0.0492829	yes	down	4.87	2.35857	ENSG00000165633	VSTM4	V-set and transmembrane domain containing 4 [Source:HGNC Symbol;Acc:HGNC:26470]	5.66	5.87	6.05	3.73	3.04	4.72	1.56	2.59	0.71	1.97	0.6	4.36
194	ENST00000644638	3.13204	1.6471	0.00138596	0.0197541	yes	up	0.336	0.885714	ENSG00000150347	ARID5B	AT-rich interaction domain 5B [Source:HGNC Symbol;Acc:HGNC:17362]	0.3	0.2	0.78	0.22	0.18	0.67	0.93	0.47	1.5	1.46	0.71	0.46
195	ENST00000337737	0.42497	-1.23457	7.35e-05	0.00231043	yes	down	1.62	0.662857	ENSG00000178498	DTX3	deltex E3 ubiquitin ligase 3 [Source:HGNC Symbol;Acc:HGNC:24457]	1.9	2.07	1.67	1.16	1.3	1.2	0.7	0.68	0.2	0.42	0.38	1.06
196	ENST00000346495	0.479936	-1.05908	5.09e-05	0.00171243	yes	down	11.482	5.24	ENSG00000140391	TSPAN3	tetraspanin 3 [Source:HGNC Symbol;Acc:HGNC:17752]	13.57	11.73	15.52	10.32	6.27	7.86	3.19	7.7	2.06	4.3	4.61	6.96
197	ENST00000651564	592.062	9.2096	6.73e-05	0.00215082	yes	up	0	0.384286	ENSG00000160111	CPAMD8	C3 and PZP like alpha-2-macroglobulin domain containing 8 [Source:HGNC Symbol;Acc:HGNC:23228]	0	0	0	0	0	0.09	1.12	0	1.03	0	0.41	0.04
198	ENST00000532502	2.09109	1.06426	0.00150672	0.0209975	yes	up	0.346	0.648571	ENSG00000197601	FAR1	fatty acyl-CoA reductase 1 [Source:HGNC Symbol;Acc:HGNC:26222]	0.34	0.4	0.5	0.08	0.41	0.86	0.65	0.62	0.72	0.62	0.51	0.56
199	ENST00000275607	14.2083	3.82866	0.00225595	0.0280365	yes	up	0.622	8.03	ENSG00000129103	SUMF2	sulfatase modifying factor 2 [Source:HGNC Symbol;Acc:HGNC:20415]	0	0	1.21	0.09	1.81	9.16	10.98	5.72	15.28	6.98	7.39	0.7
200	ENST00000530906	5.33123	2.41447	0.00106803	0.016448	yes	up	0.47	2.47571	ENSG00000165494	PCF11	PCF11 cleavage and polyadenylation factor subunit [Source:HGNC Symbol;Acc:HGNC:30097]	0.68	0	0.51	0.17	0.99	1.09	2.99	3.9	2.28	2.53	0.28	4.26
201	ENST00000374213	4.08746	2.03121	0.00017953	0.00448722	yes	up	3.314	12.4257	ENSG00000169442	CD52	CD52 molecule [Source:HGNC Symbol;Acc:HGNC:1804]	3.64	3.19	3.63	2.73	3.38	2.43	2.11	26.08	13.9	17.86	14.25	10.35
202	ENST00000373986	0.353071	-1.50197	0.00488495	0.0484134	yes	down	0.562	0.185714	ENSG00000148219	ASTN2	astrotactin 2 [Source:HGNC Symbol;Acc:HGNC:17021]	0.69	0.75	0.65	0.49	0.23	0.41	0.09	0.15	0.08	0.01	0.2	0.36
203	ENST00000354313	2.20686	1.142	0.000332195	0.00709063	yes	up	0.456	0.914286	ENSG00000100605	ITPK1	inositol-tetrakisphosphate 1-kinase [Source:HGNC Symbol;Acc:HGNC:6177]	0.41	0.77	0.51	0.38	0.21	1.08	0.44	1.15	0.8	1.3	0.94	0.69
204	ENST00000381061	587.178	9.19765	0.0013754	0.0196577	yes	up	0	0.752857	ENSG00000130638	ATXN10	ataxin 10 [Source:HGNC Symbol;Acc:HGNC:10549]	0	0	0	0	0	0	2.08	0	1.61	0.51	1.07	0
205	ENST00000358321	2.2936	1.19762	0.0030808	0.0350196	yes	up	2.776	5.93857	ENSG00000099994	SUSD2	sushi domain containing 2 [Source:HGNC Symbol;Acc:HGNC:30667]	2.34	2.19	2.38	2.03	4.94	9.53	8.61	4.55	4.87	5.95	5.74	2.32
206	ENST00000274400	0.308601	-1.69619	0.000594405	0.0107959	yes	down	0.992	0.257143	ENSG00000145736	GTF2H2	general transcription factor IIH subunit 2 [Source:HGNC Symbol;Acc:HGNC:4656]	1.2	1.59	1.25	0.7	0.22	0.33	0.34	0.09	0.31	0.13	0.36	0.24
207	ENST00000329492	0.497259	-1.00793	0.000497856	0.00948338	yes	down	2.644	1.20571	ENSG00000008735	MAPK8IP2	mitogen-activated protein kinase 8 interacting protein 2 [Source:HGNC Symbol;Acc:HGNC:6883]	2.75	3.13	2.64	3.34	1.36	0.82	0.8	1.02	1.22	1.27	1.47	1.84
208	ENST00000392593	0.342937	-1.54398	0.0037256	0.0400922	yes	down	0.95	0.315714	ENSG00000166428	PLD4	phospholipase D family member 4 [Source:HGNC Symbol;Acc:HGNC:23792]	0.88	0.87	0.8	0.85	1.35	0.66	0.48	0.24	0.29	0.02	0.15	0.37
209	ENST00000463836	0.255137	-1.97065	0.00334568	0.037052	yes	down	3.234	0.837143	ENSG00000163584	RPL22L1	ribosomal protein L22 like 1 [Source:HGNC Symbol;Acc:HGNC:27610]	4.8	4.28	3.92	1.94	1.23	1.44	0.31	0.32	0.38	0.17	0.13	3.11
210	ENST00000302328	0.240456	-2.05616	0.000288145	0.00636446	yes	down	2.204	0.518571	ENSG00000168356	SCN11A	sodium voltage-gated channel alpha subunit 11 [Source:HGNC Symbol;Acc:HGNC:10583]	3.04	2.99	3.14	1.41	0.44	0.79	0.48	0.31	0.17	0.42	0.05	1.41
211	ENST00000646208	4.05972	2.02138	0.00149867	0.020905	yes	up	0.172	0.631429	ENSG00000122335	SERAC1	serine active site containing 1 [Source:HGNC Symbol;Acc:HGNC:21061]	0.2	0.41	0	0.07	0.18	0.66	0.96	0.77	0.62	0.69	0.3	0.42
212	ENST00000225573	2.30612	1.20547	0.000162086	0.00415132	yes	up	0.98	2.07286	ENSG00000108439	PNPO	pyridoxamine 5'-phosphate oxidase [Source:HGNC Symbol;Acc:HGNC:30260]	1.67	1.17	1	0.68	0.38	2.02	1.72	3.24	1.86	3.05	1.02	1.6
213	ENST00000595635	2.2719	1.1839	0.00109585	0.0167488	yes	up	0.236	0.497143	ENSG00000182986	ZNF320	zinc finger protein 320 [Source:HGNC Symbol;Acc:HGNC:13842]	0.15	0.13	0.45	0.2	0.25	0.53	0.35	0.56	0.47	0.87	0.4	0.3
214	ENST00000270162	0.387772	-1.36672	0.00212786	0.0269406	yes	down	5.244	1.86143	ENSG00000142178	SIK1	salt inducible kinase 1 [Source:HGNC Symbol;Acc:HGNC:11142]	6.7	6.18	6.48	6.34	0.52	3.36	1.53	2.13	1.71	1.41	1.48	1.41
215	ENST00000617926	0.082501	-3.59945	0.0033008	0.036694	yes	down	1.31	0.0914286	ENSG00000070371	CLTCL1	clathrin heavy chain like 1 [Source:HGNC Symbol;Acc:HGNC:2093]	1.86	1.51	1.63	1.55	0	0	0	0.09	0.16	0.28	0.11	0
216	ENST00000339497	8.1778	3.03171	0.0030238	0.0345546	yes	up	0.216	1.59857	ENSG00000108100	CCNY	cyclin Y [Source:HGNC Symbol;Acc:HGNC:23354]	0	0.39	0	0.25	0.44	2.56	2.27	0.56	2.73	0.39	2.25	0.43
217	ENST00000216037	0.478477	-1.06348	1.93e-05	0.000822429	yes	down	86.194	40.3757	ENSG00000100219	XBP1	X-box binding protein 1 [Source:HGNC Symbol;Acc:HGNC:12801]	96.74	91.97	96.35	74.77	71.14	53.37	21.39	51.01	19.07	26.47	32.49	78.83
218	ENST00000405863	5.37464	2.42617	0.00142859	0.0201994	yes	up	0.022	0.117143	ENSG00000122584	NXPH1	neurexophilin 1 [Source:HGNC Symbol;Acc:HGNC:20693]	0.05	0.02	0	0.02	0.02	0.07	0.01	0.19	0.16	0.22	0.06	0.11
219	ENST00000554763	195.459	7.61073	4.72e-08	6.67e-06	yes	up	0	0.53	ENSG00000119703	ZC2HC1C	zinc finger C2HC-type containing 1C [Source:HGNC Symbol;Acc:HGNC:20354]	0	0	0	0	0	0.15	0.66	0.73	1.05	0.88	0.24	0
220	ENST00000520727	5.35791	2.42167	0.0030823	0.0350196	yes	up	3.916	22.2286	ENSG00000066827	ZFAT	zinc finger and AT-hook domain containing [Source:HGNC Symbol;Acc:HGNC:19899]	0.73	0.42	0.49	0.73	17.21	20.9	15.8	20.48	24.43	26.65	21.3	26.04
221	ENST00000622500	3.20408	1.67991	0.000344166	0.00723778	yes	up	1.506	4.38429	ENSG00000277494	GPIHBP1	glycosylphosphatidylinositol anchored high density lipoprotein binding protein 1 [Source:HGNC Symbol;Acc:HGNC:24945]	1.77	1.68	1.83	1.18	1.07	2.13	1.17	9.73	4.36	6.75	4.92	1.63
222	ENST00000399201	111.599	6.80218	2.49e-08	3.78e-06	yes	up	0	0.447143	ENSG00000185917	SETD4	SET domain containing 4 [Source:HGNC Symbol;Acc:HGNC:1258]	0	0	0	0	0	0.71	0.7	0.3	0.17	0.13	0.94	0.18
223	ENST00000381908	2.6289	1.39446	3.69e-05	0.00136368	yes	up	0.474	1.11571	ENSG00000134539	KLRD1	killer cell lectin like receptor D1 [Source:HGNC Symbol;Acc:HGNC:6378]	0.66	0.7	0.69	0.13	0.19	1.35	0.93	1.15	1.11	1.26	0.59	1.42
224	ENST00000530094	0.00188083	-9.05441	8.85e-05	0.00265303	yes	down	1.73	0.00285714	ENSG00000198561	CTNND1	catenin delta 1 [Source:HGNC Symbol;Acc:HGNC:2515]	2.26	2.67	3.72	0	0	0	0	0	0	0	0	0.02
225	ENST00000557451	0.0322907	-4.95274	4.36e-13	2.93e-10	yes	down	0.312	0.00857143	ENSG00000100968	NFATC4	nuclear factor of activated T cells 4 [Source:HGNC Symbol;Acc:HGNC:7778]	0.37	0.21	0.44	0.27	0.27	0.01	0	0.04	0.01	0	0	0
226	ENST00000557457	0.281768	-1.82742	0.000886367	0.0144217	yes	down	0.408	0.328571	ENSG00000185567	AHNAK2	AHNAK nucleoprotein 2 [Source:HGNC Symbol;Acc:HGNC:20125]	0.35	0.49	0.45	0.44	0.31	0.22	0.04	0.2	0.03	0.05	0.02	1.74
227	ENST00000360190	0.469023	-1.09227	0.000328548	0.00703569	yes	down	1.744	0.834286	ENSG00000136861	CDK5RAP2	CDK5 regulatory subunit associated protein 2 [Source:HGNC Symbol;Acc:HGNC:18672]	1.97	1.77	1.47	1.5	2.01	1.29	0.3	1.27	0.37	0.93	0.42	1.26
228	ENST00000538097	0.0598153	-4.06334	0.000667183	0.011769	yes	down	0.37	0.0228571	ENSG00000146938	NLGN4X	neuroligin 4 X-linked [Source:HGNC Symbol;Acc:HGNC:14287]	0.25	0.91	0.34	0.19	0.16	0	0	0	0	0.03	0	0.13
229	ENST00000358637	2.03429	1.02453	0.000492214	0.00941366	yes	up	0.322	0.592857	ENSG00000148219	ASTN2	astrotactin 2 [Source:HGNC Symbol;Acc:HGNC:17021]	0.39	0.38	0.35	0.2	0.29	0.74	0.52	0.58	0.8	0.77	0.4	0.34
230	ENST00000356291	0.464494	-1.10627	0.00157318	0.0216121	yes	down	1.07	0.474286	ENSG00000198092	TMPRSS11F	transmembrane serine protease 11F [Source:HGNC Symbol;Acc:HGNC:29994]	1.35	1.41	1.32	0.93	0.34	0.52	0.26	0.46	0.38	0.4	0.26	1.04
231	ENST00000275525	0.146189	-2.77409	0.0044288	0.0452743	yes	down	5.306	22.21	ENSG00000146678	IGFBP1	insulin like growth factor binding protein 1 [Source:HGNC Symbol;Acc:HGNC:5469]	3.24	2.97	2.76	9.49	8.07	0.91	0	1.61	0	0.59	0.27	152.09
232	ENST00000326799	5.65028e+06	22.4299	2.6e-13	1.85e-10	yes	up	0	0.198571	ENSG00000136758	YME1L1	YME1 like 1 ATPase [Source:HGNC Symbol;Acc:HGNC:12843]	0	0	0	0	0	0	0.91	0	0.47	0	0.01	0
233	ENST00000541272	4.5898	2.19843	0.00220488	0.0276031	yes	up	6.148	28.7729	ENSG00000150991	UBC	ubiquitin C [Source:HGNC Symbol;Acc:HGNC:12468]	1.29	1.48	2.19	1.35	24.43	36.59	34.34	26.14	28.31	26.96	25.61	23.46
234	ENST00000570004	0.389606	-1.35991	0.000410162	0.00825421	yes	down	4.656	1.71	ENSG00000166971	AKTIP	AKT interacting protein [Source:HGNC Symbol;Acc:HGNC:16710]	5.66	4.49	8.62	1.59	2.92	2.21	0.83	2.12	0.5	1.83	1.29	3.19
235	ENST00000431717	85.1598	6.4121	0.000205958	0.00495236	yes	up	0	0.2	ENSG00000114529	C3orf52	chromosome 3 open reading frame 52 [Source:HGNC Symbol;Acc:HGNC:26255]	0	0	0	0	0	0.55	0.05	0	0.22	0.3	0.28	0
236	ENST00000371552	0.4809	-1.05619	0.00287859	0.0334585	yes	down	4.706	2.20571	ENSG00000138190	EXOC6	exocyst complex component 6 [Source:HGNC Symbol;Acc:HGNC:23196]	5.82	4.53	5.88	3.13	4.17	2.25	0.99	3.72	2.16	3.26	0.43	2.63
237	ENST00000679493	3.97417e+06	21.9222	8.89e-13	5.07e-10	yes	up	0	0.0814286	ENSG00000111331	OAS3	2'-5'-oligoadenylate synthetase 3 [Source:HGNC Symbol;Acc:HGNC:8088]	0	0	0	0	0	0	0.39	0	0.18	0	0	0
238	ENST00000522720	55.9767	5.80676	0.00446247	0.0455124	yes	up	0.132	7.91143	ENSG00000070756	PABPC1	poly(A) binding protein cytoplasmic 1 [Source:HGNC Symbol;Acc:HGNC:8554]	0	0	0.08	0.15	0.43	31.81	13.23	2.9	7.38	0.06	0	0
239	ENST00000392244	2.08284	1.05855	0.00308515	0.0350327	yes	up	1.714	3.35	ENSG00000116030	SUMO1	small ubiquitin like modifier 1 [Source:HGNC Symbol;Acc:HGNC:12502]	2.25	2.32	1.58	1.28	1.14	2.42	4.66	3.12	2.21	3.64	1.03	6.37
240	ENST00000520377	2.28334	1.19115	0.00276926	0.0325662	yes	up	0.572	1.19286	ENSG00000178338	ZNF354B	zinc finger protein 354B [Source:HGNC Symbol;Acc:HGNC:17197]	0.85	0.31	1.04	0.16	0.5	1.93	0.99	1.12	0.68	1.14	1.08	1.41
241	ENST00000428311	77.9904	6.28522	0.000207962	0.00498164	yes	up	0	0.0828571	ENSG00000196826	AC008758.1	novel zinc finger protein	0	0	0	0	0	0	0.08	0.04	0.17	0.17	0	0.12
242	ENST00000428314	153.275	7.25998	0.00465981	0.046942	yes	up	0	0.11	ENSG00000169994	MYO7B	myosin VIIB [Source:HGNC Symbol;Acc:HGNC:7607]	0	0	0	0	0	0	0	0	0.15	0	0.14	0.48
243	MSTRG.33213.2	0.331232	-1.59409	0.00233197	0.0286901	yes	down	0.078	0.0242857	ENSG00000051620	HEBP2	heme binding protein 2 [Source:HGNC Symbol;Acc:HGNC:15716]	0.11	0.12	0.06	0.06	0.04	0.04	0	0.02	0	0.03	0.03	0.05
244	ENST00000551404	0.473598	-1.07826	7.17e-05	0.00226694	yes	down	6.32	3.01	ENSG00000089022	MAPKAPK5	MAPK activated protein kinase 5 [Source:HGNC Symbol;Acc:HGNC:6889]	7.13	6.82	6.09	5.45	6.11	3.62	1.94	3.94	1.51	3.29	0.97	5.8
245	ENST00000571252	0.41019	-1.28563	7.08e-06	0.000375798	yes	down	0.83	0.332857	ENSG00000262576	PCDHGA4	protocadherin gamma subfamily A, 4 [Source:HGNC Symbol;Acc:HGNC:8702]	0.98	0.75	1.07	0.74	0.61	0.57	0.22	0.18	0.21	0.43	0.17	0.55
246	ENST00000620785	2.62034	1.38976	0.00167462	0.022602	yes	up	3.016	7.24429	ENSG00000113494	PRLR	prolactin receptor [Source:HGNC Symbol;Acc:HGNC:9446]	5.36	2.52	2.03	1.37	3.8	1.5	5.26	10.09	9.34	6.95	6.39	11.18
247	ENST00000369872	0.226196	-2.14435	1.22e-05	0.000573927	yes	down	0.784	0.177143	ENSG00000143028	SYPL2	synaptophysin like 2 [Source:HGNC Symbol;Acc:HGNC:27638]	0.71	0.96	0.98	0.69	0.58	0.38	0.2	0.16	0.02	0.09	0.04	0.35
248	MSTRG.12115.2	2.13205	1.09224	1.06e-06	8.15e-05	yes	up	1.122	2.17714	ENSG00000166912	MTMR10	myotubularin related protein 10 [Source:HGNC Symbol;Acc:HGNC:25999]	1.71	1.05	1.08	0.84	0.93	2.76	2.73	1.73	1.99	2.46	1.63	1.94
249	ENST00000220244	5.78618	2.53261	0.000129291	0.00352348	yes	up	2.92	15.97	ENSG00000103888	CEMIP	cell migration inducing hyaluronidase 1 [Source:HGNC Symbol;Acc:HGNC:29213]	2.86	2.87	3.02	3.42	2.43	49.97	38.17	3.51	3.77	5.85	5.16	5.36
250	ENST00000540433	2.35588	1.23627	0.00371002	0.0399841	yes	up	0.488	1.05429	ENSG00000155974	GRIP1	glutamate receptor interacting protein 1 [Source:HGNC Symbol;Acc:HGNC:18708]	0.83	0.27	0.46	0.39	0.49	2.3	1.25	0.63	1.15	0.71	0.83	0.51
251	ENST00000448854	2.61785	1.38838	0.00413801	0.0431686	yes	up	2.732	6.16286	ENSG00000129925	PGAP6	post-glycosylphosphatidylinositol attachment to proteins 6 [Source:HGNC Symbol;Acc:HGNC:17205]	3.72	0.85	3.38	1.72	3.99	3.63	10.59	5.39	6.32	5.01	8.46	3.74
252	ENST00000542287	0.213186	-2.22982	1.23e-06	9.2e-05	yes	down	4.726	0.931429	ENSG00000204842	ATXN2	ataxin 2 [Source:HGNC Symbol;Acc:HGNC:10555]	3.81	2.67	5.9	5.16	6.09	1.61	0.75	0.39	0.86	0.29	1.53	1.09
253	ENST00000308375	0.0042038	-7.89409	1.49e-07	1.7e-05	yes	down	0.41	0	ENSG00000173540	GMPPB	GDP-mannose pyrophosphorylase B [Source:HGNC Symbol;Acc:HGNC:22932]	0	0.29	0.51	0.63	0.62	0	0	0	0	0	0	0
254	ENST00000427993	0.0128615	-6.2808	0.00251895	0.030426	yes	down	0.45	0.00571429	ENSG00000117620	SLC35A3	solute carrier family 35 member A3 [Source:HGNC Symbol;Acc:HGNC:11023]	1.05	0.02	1.18	0	0	0	0	0	0	0	0	0.04
255	ENST00000620215	0.00386451	-8.0155	4.72e-08	6.67e-06	yes	down	0.806	0	ENSG00000274611	TBC1D3	TBC1 domain family member 3 [Source:HGNC Symbol;Acc:HGNC:19031]	1.12	0.93	1.3	0.68	0	0	0	0	0	0	0	0
256	ENST00000420415	35.2007	5.13753	9.4e-06	0.000466285	yes	up	0.484	13.5457	ENSG00000072274	TFRC	transferrin receptor [Source:HGNC Symbol;Acc:HGNC:11763]	0.76	0.39	0.3	0.71	0.26	0.47	40.87	0.61	46.67	2.6	3.06	0.54
257	ENST00000417172	0.265676	-1.91226	0.00504707	0.0494271	yes	down	0.588	0.157143	ENSG00000122786	CALD1	caldesmon 1 [Source:HGNC Symbol;Acc:HGNC:1441]	0.97	0.94	0.19	0.45	0.39	0.23	0.1	0.13	0.07	0	0.06	0.51
258	ENST00000580887	743.956	9.53907	9.23e-06	0.000459366	yes	up	0	3.97143	ENSG00000101608	MYL12A	myosin light chain 12A [Source:HGNC Symbol;Acc:HGNC:16701]	0	0	0	0	0	1.87	8.25	4.26	7.65	0	5.77	0
259	ENST00000455690	107.431	6.74727	0.000303189	0.00660283	yes	up	0	0.767143	ENSG00000184216	IRAK1	interleukin 1 receptor associated kinase 1 [Source:HGNC Symbol;Acc:HGNC:6112]	0	0	0	0	0	2.67	1.32	0	1.19	0.08	0.11	0
260	ENST00000324001	3.18876	1.673	0.00132158	0.0190794	yes	up	1.9	5.40714	ENSG00000105227	PRX	periaxin [Source:HGNC Symbol;Acc:HGNC:13797]	1.74	2	2.51	2.06	1.19	2.01	1.31	10.41	6.17	8.24	8.07	1.64
261	MSTRG.33889.1	2.24189	1.16472	3.07e-05	0.00117644	yes	up	4.664	9.15857	ENSG00000122566	HNRNPA2B1	heterogeneous nuclear ribonucleoprotein A2/B1 [Source:HGNC Symbol;Acc:HGNC:5033]	5.36	5.37	5.83	2.75	4.01	8.96	10.44	8.19	12.6	10.68	7.93	5.31
262	ENST00000438257	0.0772872	-3.69363	1.78e-08	2.93e-06	yes	down	5.492	0.421429	ENSG00000211448	DIO2	iodothyronine deiodinase 2 [Source:HGNC Symbol;Acc:HGNC:2884]	7.45	7.08	7.57	3.22	2.14	0.07	0.03	0.5	0.21	0.23	0.23	1.68
263	ENST00000540678	727.867	9.50753	1.62e-18	5.79e-15	yes	up	0	1.84571	ENSG00000102755	FLT1	fms related receptor tyrosine kinase 1 [Source:HGNC Symbol;Acc:HGNC:3763]	0	0	0	0	0	1.85	3.18	2.73	1.87	2.26	0.59	0.44
264	ENST00000156626	0.44537	-1.16692	0.000181766	0.00452921	yes	down	1.628	0.694286	ENSG00000070526	ST6GALNAC1	ST6 N-acetylgalactosaminide alpha-2,6-sialyltransferase 1 [Source:HGNC Symbol;Acc:HGNC:23614]	1.79	1.8	2.36	1.55	0.64	0.84	0.47	1.25	0.35	0.55	0.38	1.02
265	ENST00000643898	0.49698	-1.00874	3.98e-14	3.66e-11	yes	down	10.282	4.90571	ENSG00000111913	RIPOR2	RHO family interacting cell polarization regulator 2 [Source:HGNC Symbol;Acc:HGNC:13872]	10.47	10.02	10.2	10.18	10.54	6.56	4.83	4.98	4	4.77	3.07	6.13
266	ENST00000374943	0.00395082	-7.98363	9.27e-08	1.17e-05	yes	down	0.956	0	ENSG00000179344	HLA-DQB1	major histocompatibility complex, class II, DQ beta 1 [Source:HGNC Symbol;Acc:HGNC:4944]	0.77	1.36	1.04	1.61	0	0	0	0	0	0	0	0
267	ENST00000360323	0.116128	-3.10622	8.15e-05	0.0024899	yes	down	41.44	8.72429	ENSG00000204632	HLA-G	major histocompatibility complex, class I, G [Source:HGNC Symbol;Acc:HGNC:4964]	59.12	56.33	51.86	35.78	4.11	3.98	0.09	4.02	1.35	1.91	2.04	47.68
268	ENST00000370913	2.16578	1.11489	0.000588446	0.0107218	yes	up	0.93	1.84571	ENSG00000012660	ELOVL5	ELOVL fatty acid elongase 5 [Source:HGNC Symbol;Acc:HGNC:21308]	1.19	1.45	0.78	0.78	0.45	2.96	1.59	1.29	1.48	2.08	1.33	2.19
269	ENST00000325642	0.0914076	-3.45154	0.000663469	0.0117253	yes	down	4.164	1.56286	ENSG00000100614	PPM1A	protein phosphatase, Mg2+/Mn2+ dependent 1A [Source:HGNC Symbol;Acc:HGNC:9275]	4.83	4.41	6.11	3.1	2.37	0.31	0	0.19	0.05	0	0.08	10.31
270	ENST00000374118	0.0774265	-3.69103	4.55e-05	0.00157536	yes	down	0.736	0.06	ENSG00000136883	KIF12	kinesin family member 12 [Source:HGNC Symbol;Acc:HGNC:21495]	0.9	1.06	0.88	0.69	0.15	0	0	0.03	0.01	0.02	0.05	0.31
271	ENST00000368984	0.325517	-1.6192	3.51e-06	0.000212015	yes	down	30.616	9.11857	ENSG00000166033	HTRA1	HtrA serine peptidase 1 [Source:HGNC Symbol;Acc:HGNC:9476]	40.54	35.07	28.07	27.39	22.01	6	5.38	7.3	6.24	5.66	14.1	19.15
272	ENST00000493729	2.25937	1.17592	0.00456957	0.0462818	yes	up	0.404	0.862857	ENSG00000174640	SLCO2A1	solute carrier organic anion transporter family member 2A1 [Source:HGNC Symbol;Acc:HGNC:10955]	0.2	0.33	0.71	0.33	0.45	0.83	0.61	0.77	0.96	0.32	0.74	1.81
273	ENST00000531691	0.0709351	-3.81736	0.0050814	0.0495978	yes	down	1.104	0.0714286	ENSG00000198431	TXNRD1	thioredoxin reductase 1 [Source:HGNC Symbol;Acc:HGNC:12437]	1.5	1.7	1.09	1.23	0	0	0	0.07	0.35	0.08	0	0
274	ENST00000297350	0.156709	-2.67384	0.000140503	0.00374316	yes	down	1.22	0.191429	ENSG00000164761	TNFRSF11B	TNF receptor superfamily member 11b [Source:HGNC Symbol;Acc:HGNC:11909]	1.46	1.59	1.34	1.44	0.27	0.26	0.23	0.07	0.04	0.02	0.05	0.67
275	ENST00000681839	24.294	4.60253	0.00438202	0.0449488	yes	up	0.026	0.697143	ENSG00000198947	DMD	dystrophin [Source:HGNC Symbol;Acc:HGNC:2928]	0	0	0	0	0.13	0.36	0	1.26	0.93	1.23	1.1	0
276	ENST00000441147	0.400174	-1.3213	0.000246691	0.0056438	yes	down	2.02	0.814286	ENSG00000148143	ZNF462	zinc finger protein 462 [Source:HGNC Symbol;Acc:HGNC:21684]	2.11	2.55	2.14	1.54	1.76	1.04	0.59	1.46	0.27	0.58	0.22	1.54
277	ENST00000531865	0.294117	-1.76554	0.000335578	0.00713102	yes	down	4.424	1.22571	ENSG00000165915	SLC39A13	solute carrier family 39 member 13 [Source:HGNC Symbol;Acc:HGNC:20859]	5.36	4.5	4.57	4.82	2.87	3.13	1.51	1.32	0.2	0.52	1.21	0.69
278	ENST00000337003	4.87216	2.28456	1.4e-05	0.000638526	yes	up	0.406	1.77143	ENSG00000173915	ATP5MD	ATP synthase membrane subunit DAPIT [Source:HGNC Symbol;Acc:HGNC:30889]	0.53	0	0.64	0.56	0.3	1.83	2.32	1.38	1.4	2.17	2.06	1.24
279	ENST00000510503	2.02139	1.01535	0.00189383	0.0247009	yes	up	1.178	2.23571	ENSG00000112576	CCND3	cyclin D3 [Source:HGNC Symbol;Acc:HGNC:1585]	1.37	0.91	1.09	1.15	1.37	1.72	1.08	3.43	1.9	1.8	3.04	2.68
280	ENST00000582155	143.927	7.1692	0.00506499	0.0495224	yes	up	0	0.364286	ENSG00000082641	NFE2L1	nuclear factor, erythroid 2 like 1 [Source:HGNC Symbol;Acc:HGNC:7781]	0	0	0	0	0	0	0	0.55	1.06	0	0	0.94
281	ENST00000497953	0.492686	-1.02126	0.00366273	0.0395566	yes	down	1.258	0.605714	ENSG00000016864	GLT8D1	glycosyltransferase 8 domain containing 1 [Source:HGNC Symbol;Acc:HGNC:24870]	1.88	1.26	1.14	0.99	1.02	0.69	0.23	0.85	0.53	0.35	0.37	1.22
282	ENST00000370548	0.463503	-1.10935	0.00308845	0.0350545	yes	down	0.69	0.314286	ENSG00000267561	AC093155.3	novel protein	1.06	0.79	0.61	0.34	0.65	0.59	0.1	0.31	0.19	0.34	0.14	0.53
283	ENST00000406855	2.39905	1.26246	0.00435868	0.0448146	yes	up	1.476	3.14857	ENSG00000099958	DERL3	derlin 3 [Source:HGNC Symbol;Acc:HGNC:14236]	1.47	1.25	1.47	0.45	2.74	2.27	2.88	2.95	3.67	3.21	4.8	2.26
284	ENST00000413566	0.00274236	-8.51037	0.00493259	0.04868	yes	down	0.232	0	ENSG00000070367	EXOC5	exocyst complex component 5 [Source:HGNC Symbol;Acc:HGNC:10696]	0	0.28	0.2	0	0.68	0	0	0	0	0	0	0
285	ENST00000457894	0.492821	-1.02086	0.000223384	0.00523967	yes	down	3.392	1.54714	ENSG00000165175	MID1IP1	MID1 interacting protein 1 [Source:HGNC Symbol;Acc:HGNC:20715]	2.69	2.93	5.6	3.91	1.83	1.49	1.13	1.99	1.42	2.23	1.29	1.28
286	ENST00000409341	0.492292	-1.02241	1.2e-05	0.00056534	yes	down	9.178	4.31429	ENSG00000067066	SP100	SP100 nuclear antigen [Source:HGNC Symbol;Acc:HGNC:11206]	10.07	10.66	11.54	8.28	5.34	4.68	4.03	6.56	2	3.43	2.57	6.93
287	ENST00000359205	0.483931	-1.04713	0.00026578	0.00596796	yes	down	1.552	0.687143	ENSG00000163374	YY1AP1	YY1 associated protein 1 [Source:HGNC Symbol;Acc:HGNC:30935]	1.64	2.19	1.78	0.71	1.44	0.67	0.76	0.6	0.87	0.52	0.37	1.02
288	ENST00000564873	2.13216	1.09232	0.000192182	0.00470647	yes	up	1.496	2.8	ENSG00000102893	PHKB	phosphorylase kinase regulatory subunit beta [Source:HGNC Symbol;Acc:HGNC:8927]	1.88	1.88	1.83	0.91	0.98	2.13	3.55	3.01	3.71	3.22	1.64	2.34
289	ENST00000441453	2.04529	1.03231	0.000187697	0.00463141	yes	up	0.204	0.372857	ENSG00000106078	COBL	cordon-bleu WH2 repeat protein [Source:HGNC Symbol;Acc:HGNC:22199]	0.25	0.31	0.24	0.09	0.13	0.32	0.35	0.36	0.43	0.4	0.28	0.47
290	ENST00000576613	3.53703	1.82254	0.00445675	0.0454622	yes	up	1.578	5.44	ENSG00000175826	CTDNEP1	CTD nuclear envelope phosphatase 1 [Source:HGNC Symbol;Acc:HGNC:19085]	1.2	1.52	0	3.15	2.02	5.84	7.12	3.13	5.2	6.15	5.66	4.98
291	ENST00000373336	2.00695	1.00501	0.00475382	0.0476067	yes	up	0.916	1.73571	ENSG00000102158	MAGT1	magnesium transporter 1 [Source:HGNC Symbol;Acc:HGNC:28880]	1.17	1.08	1	0.73	0.6	1.15	0.59	1.57	1.35	2.27	1.81	3.41
292	ENST00000648122	0.00584031	-7.41974	0.00433841	0.0446464	yes	down	0.556	0.00285714	ENSG00000130844	ZNF331	zinc finger protein 331 [Source:HGNC Symbol;Acc:HGNC:15489]	1.26	0	0	1.03	0.49	0	0	0.02	0	0	0	0
293	ENST00000361314	0.482019	-1.05284	4.56e-06	0.000261532	yes	down	16.446	7.60143	ENSG00000116157	GPX7	glutathione peroxidase 7 [Source:HGNC Symbol;Acc:HGNC:4559]	19.61	19.65	19.84	13.73	9.4	12.25	6.1	7.86	3.35	6.81	4.61	12.23
294	ENST00000678877	6.70214	2.74462	0.000835607	0.0138487	yes	up	0.13	0.758571	ENSG00000082898	XPO1	exportin 1 [Source:HGNC Symbol;Acc:HGNC:12825]	0.14	0.12	0	0.23	0.16	0.19	1.18	0.42	2.02	0.55	0.75	0.2
295	ENST00000651495	315.107	8.2997	0.00372014	0.0400523	yes	up	0	0.734286	ENSG00000119950	MXI1	MAX interactor 1, dimerization protein [Source:HGNC Symbol;Acc:HGNC:7534]	0	0	0	0	0	0	0	1.09	0.08	1.32	2.65	0
296	ENST00000601011	0.356407	-1.4884	0.000122637	0.00339407	yes	down	1.878	0.634286	ENSG00000074181	NOTCH3	notch receptor 3 [Source:HGNC Symbol;Acc:HGNC:7883]	1.99	2.75	2.53	1.55	0.57	0.43	0.24	1.03	0.58	0.89	0.26	1.01
297	ENST00000392701	0.495217	-1.01387	0.00243665	0.029677	yes	down	1.332	0.637143	ENSG00000115339	GALNT3	polypeptide N-acetylgalactosaminyltransferase 3 [Source:HGNC Symbol;Acc:HGNC:4125]	1.56	1.75	1.63	1.05	0.67	0.5	0.43	0.53	0.3	0.68	0.36	1.66
298	ENST00000537935	2.61894	1.38898	0.000590675	0.010747	yes	up	0.642	1.54143	ENSG00000183269	OR52E8	olfactory receptor family 52 subfamily E member 8 [Source:HGNC Symbol;Acc:HGNC:15217]	0.87	0.43	0.7	0.28	0.93	0.96	0.82	1.84	1.26	2.36	1.99	1.56
299	MSTRG.30841.4	6.02135e+06	22.5217	2.07e-13	1.53e-10	yes	up	0	0.0757143	ENSG00000213523	SRA1	steroid receptor RNA activator 1 [Source:HGNC Symbol;Acc:HGNC:11281]	0	0	0	0	0	0	0.45	0	0.08	0	0	0
300	ENST00000323443	2.21186	1.14526	0.00437415	0.044917	yes	up	0.28	0.592857	ENSG00000180979	LRRC57	leucine rich repeat containing 57 [Source:HGNC Symbol;Acc:HGNC:26719]	0.15	0.41	0.27	0.26	0.31	0.63	0.48	0.89	0.92	0.43	0.13	0.67
301	ENST00000259455	4.00986	2.00355	0.000173744	0.00437866	yes	up	0.676	2.36714	ENSG00000136928	GABBR2	gamma-aminobutyric acid type B receptor subunit 2 [Source:HGNC Symbol;Acc:HGNC:4507]	0.88	0.75	0.91	0.63	0.21	1.66	1.09	3.49	2.79	4.23	3	0.31
302	ENST00000513238	0.35409	-1.49781	0.00271924	0.0320839	yes	down	0.992	0.338571	ENSG00000169116	PARM1	prostate androgen-regulated mucin-like protein 1 [Source:HGNC Symbol;Acc:HGNC:24536]	0.23	1.75	1.5	0.7	0.78	0.87	0.27	0.22	0.28	0.18	0.11	0.44
303	ENST00000438320	0.407552	-1.29494	0.000408847	0.00823355	yes	down	3.614	1.45143	ENSG00000129187	DCTD	dCMP deaminase [Source:HGNC Symbol;Acc:HGNC:2710]	3.6	6.14	3.34	2.32	2.67	1.31	1.06	2.28	0.82	1.07	0.37	3.25
304	ENST00000644686	9.36314	3.22699	0.00181573	0.0239699	yes	up	0.016	0.14	ENSG00000149231	CCDC82	coiled-coil domain containing 82 [Source:HGNC Symbol;Acc:HGNC:26282]	0.02	0	0.02	0.04	0	0.14	0.1	0.13	0.37	0.11	0.13	0
305	MSTRG.9830.3	2.91951	1.54572	0.00118815	0.0176956	yes	up	0.076	0.185714	ENSG00000122034	GTF3A	general transcription factor IIIA [Source:HGNC Symbol;Acc:HGNC:4662]	0.12	0.11	0.06	0.03	0.06	0.11	0.21	0.14	0.27	0.19	0.22	0.16
306	ENST00000380482	0.212654	-2.23342	0.000757443	0.0129098	yes	down	0.892	1.19143	ENSG00000102802	MEDAG	mesenteric estrogen dependent adipogenesis [Source:HGNC Symbol;Acc:HGNC:25926]	1.12	1.22	1.13	0.64	0.35	0.22	0.01	0.38	0.05	0.04	0.07	7.57
307	ENST00000378675	0.205956	-2.27959	5.01e-05	0.001697	yes	down	0.684	0.137143	ENSG00000189409	MMP23B	matrix metallopeptidase 23B [Source:HGNC Symbol;Acc:HGNC:7171]	1.07	0.89	0.57	0.65	0.24	0.33	0.06	0.16	0	0.08	0.15	0.18
308	ENST00000443711	3.02924	1.59895	0.00156337	0.0215221	yes	up	0.434	1.17571	ENSG00000085982	USP40	ubiquitin specific peptidase 40 [Source:HGNC Symbol;Acc:HGNC:20069]	0.67	0.31	0.36	0.36	0.47	0.95	2.33	0.84	1.09	1.19	0.44	1.39
309	ENST00000393306	0.424869	-1.23491	1.62e-05	0.000714205	yes	down	1.37	0.561429	ENSG00000140961	OSGIN1	oxidative stress induced growth inhibitor 1 [Source:HGNC Symbol;Acc:HGNC:30093]	1.32	1.27	1.02	1.76	1.48	0.76	0.66	0.58	0.35	0.38	0.45	0.75
310	ENST00000358399	2.04599	1.0328	0.000972768	0.015364	yes	up	11.008	20.2257	ENSG00000119125	GDA	guanine deaminase [Source:HGNC Symbol;Acc:HGNC:4212]	10.39	12.11	11.85	8.42	12.27	20.66	22.11	26.85	23.49	20.43	20.4	7.64
311	ENST00000444882	4.01966	2.00707	0.00410117	0.0428784	yes	up	0.864	2.90857	ENSG00000144674	GOLGA4	golgin A4 [Source:HGNC Symbol;Acc:HGNC:4427]	0.75	0.25	1.76	1	0.56	2.94	7.79	0.77	2.61	3.06	2.91	0.28
312	ENST00000527011	17.5875	4.13648	1.52e-05	0.000679325	yes	up	0.008	0.122857	ENSG00000134215	VAV3	vav guanine nucleotide exchange factor 3 [Source:HGNC Symbol;Acc:HGNC:12659]	0	0.04	0	0	0	0.19	0.14	0.22	0.03	0.08	0.06	0.14
313	ENST00000627622	2.54735	1.349	6.77e-05	0.00216061	yes	up	3.626	8.10714	ENSG00000173575	CHD2	chromodomain helicase DNA binding protein 2 [Source:HGNC Symbol;Acc:HGNC:1917]	3.77	4.54	3.87	1.53	4.42	8.24	10.91	6.75	10.31	8.84	7.15	4.55
314	ENST00000331664	2.00744	1.00536	0.000794783	0.0133625	yes	up	0.126	0.242857	ENSG00000179270	PCARE	photoreceptor cilium actin regulator [Source:HGNC Symbol;Acc:HGNC:34383]	0.16	0.09	0.14	0.11	0.13	0.37	0.23	0.18	0.16	0.17	0.13	0.46
315	ENST00000645440	10.6611	3.41428	0.000190913	0.00468466	yes	up	3.568	29.9729	ENSG00000138326	RPS24	ribosomal protein S24 [Source:HGNC Symbol;Acc:HGNC:10411]	1.83	1.76	6.73	3.25	4.27	3.58	91.21	3.86	86.59	11.72	11.33	1.52
316	ENST00000371691	0.273811	-1.86875	0.00370273	0.0399281	yes	down	0.4	0.102857	ENSG00000165716	DIPK1B	divergent protein kinase domain 1B [Source:HGNC Symbol;Acc:HGNC:28290]	0.45	0.32	0.76	0.29	0.18	0	0.09	0.27	0.03	0.06	0.07	0.2
317	ENST00000674457	0.440868	-1.18158	0.000326033	0.00700105	yes	down	0.454	0.191429	ENSG00000130032	PRRG3	proline rich and Gla domain 3 [Source:HGNC Symbol;Acc:HGNC:30798]	0.38	0.42	0.69	0.4	0.38	0.16	0.06	0.33	0.18	0.14	0.17	0.3
318	ENST00000565301	2.11814	1.0828	0.000427123	0.00848741	yes	up	5.03	9.67714	ENSG00000102908	NFAT5	nuclear factor of activated T cells 5 [Source:HGNC Symbol;Acc:HGNC:7774]	5.72	4.8	4.22	3.58	6.83	8.59	12.28	7.2	12.74	12.46	7.33	7.14
319	ENST00000457174	0.422098	-1.24435	0.0046262	0.0466978	yes	down	1.118	0.458571	ENSG00000157927	RADIL	Rap associating with DIL domain [Source:HGNC Symbol;Acc:HGNC:22226]	1.52	0.93	1.25	1.1	0.79	0.57	0.3	0.51	0.09	0.33	0.4	1.01
320	ENST00000310544	2.21803	1.14928	3.37e-05	0.00126842	yes	up	1.956	4.07714	ENSG00000173868	PHOSPHO1	phosphoethanolamine/phosphocholine phosphatase 1 [Source:HGNC Symbol;Acc:HGNC:16815]	2.29	2.07	1	2.04	2.38	3.41	4.93	4.23	3.42	3.75	3.8	5
321	ENST00000369499	0.197774	-2.33808	0.000891903	0.0144952	yes	down	0.328	0.444286	ENSG00000118432	CNR1	cannabinoid receptor 1 [Source:HGNC Symbol;Acc:HGNC:2159]	0.4	0.36	0.44	0.12	0.32	0.07	0.02	0.13	0.02	0	0.02	2.85
322	ENST00000637807	0.138733	-2.84962	8.25e-05	0.00251241	yes	down	13.096	1.85714	ENSG00000283321	AC019117.1	novel protein	10.19	7.62	18.87	13.16	15.64	0.35	2.05	0.35	0.86	0.19	1.06	8.14
323	ENST00000261800	0.226511	-2.14234	0.000321368	0.00690881	yes	down	1.676	0.395714	ENSG00000086570	FAT2	FAT atypical cadherin 2 [Source:HGNC Symbol;Acc:HGNC:3596]	1.89	2.04	2.23	1.78	0.44	0.25	0.07	0.49	0.14	0.15	0.15	1.52
324	ENST00000617537	0.488558	-1.0334	0.000247547	0.00566111	yes	down	4.052	1.92286	ENSG00000136250	AOAH	acyloxyacyl hydrolase [Source:HGNC Symbol;Acc:HGNC:548]	3.9	4.4	4.56	4.15	3.25	2.38	1.99	2.53	0.67	1.13	1.35	3.41
325	ENST00000605660	0.439056	-1.18752	0.0035439	0.0386541	yes	down	1.486	0.638571	ENSG00000196422	PPP1R26	protein phosphatase 1 regulatory subunit 26 [Source:HGNC Symbol;Acc:HGNC:29089]	1.68	1.37	1.38	1.36	1.64	0.78	0.06	1	0.6	0.78	0.52	0.73
326	ENST00000644969	152.536	7.253	0.000577845	0.0105998	yes	up	0	0.0742857	ENSG00000157764	BRAF	B-Raf proto-oncogene, serine/threonine kinase [Source:HGNC Symbol;Acc:HGNC:1097]	0	0	0	0	0	0.04	0	0.08	0.12	0.28	0	0
327	ENST00000379236	0.46489	-1.10504	1.93e-06	0.000130926	yes	down	2.006	0.871429	ENSG00000186827	TNFRSF4	TNF receptor superfamily member 4 [Source:HGNC Symbol;Acc:HGNC:11918]	2.04	2.46	2.28	1.82	1.43	0.78	0.62	0.69	0.59	1.11	0.89	1.42
328	ENST00000381978	0.210874	-2.24555	0.000347333	0.00729172	yes	down	2.924	0.648571	ENSG00000149043	SYT8	synaptotagmin 8 [Source:HGNC Symbol;Acc:HGNC:19264]	3.45	3.13	3.33	3.89	0.82	0.45	0.22	0.51	0.15	0.2	0.32	2.69
329	ENST00000650349	4.46428	2.15843	5.39e-05	0.00180015	yes	up	0.124	0.492857	ENSG00000185513	L3MBTL1	L3MBTL histone methyl-lysine binding protein 1 [Source:HGNC Symbol;Acc:HGNC:15905]	0.13	0.11	0.22	0.11	0.05	0.13	0.42	0.77	0.26	0.53	0.44	0.9
330	ENST00000550595	0.251296	-1.99254	7.9e-05	0.00243439	yes	down	8.7	1.97429	ENSG00000166598	HSP90B1	heat shock protein 90 beta family member 1 [Source:HGNC Symbol;Acc:HGNC:12028]	11.91	11.67	11.74	7.51	0.67	1.43	1.23	2.32	3.05	2.21	0.69	2.89
331	ENST00000478576	0.499171	-1.00239	0.000897683	0.0145725	yes	down	3.792	1.84143	ENSG00000168827	GFM1	G elongation factor mitochondrial 1 [Source:HGNC Symbol;Acc:HGNC:13780]	3.72	4.5	5.02	3.87	1.85	2.9	1.17	1.7	0.6	2.65	1.15	2.72
332	ENST00000541216	2.34402	1.22898	0.00035658	0.00740865	yes	up	2.096	4.46857	ENSG00000127314	RAP1B	RAP1B, member of RAS oncogene family [Source:HGNC Symbol;Acc:HGNC:9857]	3.45	2.16	2.05	1.62	1.2	3.33	2.04	5.24	4.51	8.27	4.2	3.69
333	ENST00000475231	14.9164	3.89882	5.8e-05	0.00191133	yes	up	0.066	0.964286	ENSG00000145113	MUC4	mucin 4, cell surface associated [Source:HGNC Symbol;Acc:HGNC:7514]	0	0.04	0.08	0.1	0.11	0.26	0.01	0.96	1.6	2.37	1.25	0.3
334	ENST00000671733	0.00723135	-7.11152	0.00128832	0.0187324	yes	down	0.39	0	ENSG00000139163	ETNK1	ethanolamine kinase 1 [Source:HGNC Symbol;Acc:HGNC:24649]	0	1.31	0.14	0.5	0	0	0	0	0	0	0	0
335	ENST00000618265	4.10389	2.03699	0.000345737	0.00726545	yes	up	0.678	2.60857	ENSG00000204936	CD177	CD177 molecule [Source:HGNC Symbol;Acc:HGNC:30072]	0.76	0.88	0.53	0.76	0.46	0.5	0.26	4.87	3.21	2.54	2.83	4.05
336	ENST00000341744	0.230136	-2.11944	4.75e-07	4.36e-05	yes	down	0.534	0.12	ENSG00000124225	PMEPA1	prostate transmembrane protein, androgen induced 1 [Source:HGNC Symbol;Acc:HGNC:14107]	0.69	0.58	0.67	0.55	0.18	0.11	0.03	0.15	0.07	0.1	0.08	0.3
337	ENST00000678901	2.99224	1.58123	0.000348032	0.00729485	yes	up	0.658	1.71143	ENSG00000104408	EIF3E	eukaryotic translation initiation factor 3 subunit E [Source:HGNC Symbol;Acc:HGNC:3277]	0.38	0.65	0.89	0.67	0.7	1.13	2.86	0.98	2.58	1.82	1.71	0.9
338	ENST00000285681	2.97764	1.57417	4.9e-06	0.000277887	yes	up	1.286	3.33857	ENSG00000155313	USP25	ubiquitin specific peptidase 25 [Source:HGNC Symbol;Acc:HGNC:12624]	1.71	1.03	1.78	1.24	0.67	2.71	4.29	3.02	4.13	4.43	3.18	1.61
339	ENST00000557364	0.362219	-1.46507	0.000445545	0.0087591	yes	down	0.59	0.198571	ENSG00000100888	CHD8	chromodomain helicase DNA binding protein 8 [Source:HGNC Symbol;Acc:HGNC:20153]	0.43	1.03	0.77	0.35	0.37	0.24	0.21	0.48	0.15	0.13	0.08	0.1
340	ENST00000191018	219.868	7.7805	3.35e-06	0.000204523	yes	up	0	0.562857	ENSG00000064601	CTSA	cathepsin A [Source:HGNC Symbol;Acc:HGNC:9251]	0	0	0	0	0	1.31	0.82	0	0.48	0.93	0.4	0
341	ENST00000445720	2.24492	1.16666	0.00111813	0.0169719	yes	up	1.142	2.34	ENSG00000128294	TPST2	tyrosylprotein sulfotransferase 2 [Source:HGNC Symbol;Acc:HGNC:12021]	0.51	1.66	1.26	1.08	1.2	2.1	3.56	2.32	2.12	2.73	1.65	1.9
342	ENST00000368406	7.774	2.95866	0.00169039	0.0227401	yes	up	0.102	0.714286	ENSG00000169242	EFNA1	ephrin A1 [Source:HGNC Symbol;Acc:HGNC:3221]	0	0	0.23	0.28	0	0.75	1.11	0.91	0.51	0.75	0.73	0.24
343	ENST00000640565	0.354829	-1.49481	0.00189939	0.0247346	yes	down	1.298	0.395714	ENSG00000283154	IQCJ-SCHIP1	IQCJ-SCHIP1 readthrough [Source:HGNC Symbol;Acc:HGNC:38842]	1.65	1.97	1.6	0.78	0.49	0.85	0.26	0.18	0.3	0.16	0.49	0.53
344	ENST00000456400	929.024	9.85957	1.43e-10	4.59e-08	yes	up	0	12.5929	ENSG00000118705	RPN2	ribophorin II [Source:HGNC Symbol;Acc:HGNC:10382]	0	0	0	0	0	4.31	10.87	0.66	34.18	20.97	17.16	0
345	ENST00000586347	0.219231	-2.18947	0.00308607	0.0350345	yes	down	1.644	0.368571	ENSG00000182963	GJC1	gap junction protein gamma 1 [Source:HGNC Symbol;Acc:HGNC:4280]	1.48	1.52	1.88	1.1	2.24	0.85	0.47	0.86	0	0.2	0	0.2
346	ENST00000341464	0.261402	-1.93566	0.000238584	0.00550694	yes	down	0.452	0.108571	ENSG00000189298	ZKSCAN3	zinc finger with KRAB and SCAN domains 3 [Source:HGNC Symbol;Acc:HGNC:13853]	0.39	0.4	0.66	0.34	0.47	0.07	0.13	0.21	0	0.06	0.17	0.12
347	ENST00000286201	0.48692	-1.03824	1.7e-06	0.000118197	yes	down	6.312	2.94429	ENSG00000155760	FZD7	frizzled class receptor 7 [Source:HGNC Symbol;Acc:HGNC:4045]	6.37	6.87	6.32	6.11	5.89	2.66	1.34	4.14	2.48	2.54	2.81	4.64
348	ENST00000371402	0.00894415	-6.80484	1.41e-08	2.41e-06	yes	down	0.616	0	ENSG00000203989	RHOXF2B	Rhox homeobox family member 2B [Source:HGNC Symbol;Acc:HGNC:33519]	0.67	0.88	1.23	0.24	0.06	0	0	0	0	0	0	0
349	ENST00000409506	0.130517	-2.93769	0.000811448	0.0135547	yes	down	0.244	0.03	ENSG00000144488	ESPNL	espin like [Source:HGNC Symbol;Acc:HGNC:27937]	0.3	0.39	0.35	0.15	0.03	0.05	0.05	0.03	0	0	0	0.08
350	ENST00000443402	0.067146	-3.89655	1.68e-11	6.85e-09	yes	down	3.116	0.202857	ENSG00000211689	TRGC1	T cell receptor gamma constant 1 [Source:HGNC Symbol;Acc:HGNC:12275]	4.12	4.07	3.63	3.56	0.2	0.22	0.14	0.17	0.13	0.13	0.06	0.57
351	ENST00000535724	262.291	8.03502	0.00506717	0.0495282	yes	up	0	0.461429	ENSG00000156709	AIFM1	apoptosis inducing factor mitochondria associated 1 [Source:HGNC Symbol;Acc:HGNC:8768]	0	0	0	0	0	0.02	1.13	0	1.11	0	0.97	0
352	ENST00000310193	0.290622	-1.78278	0.00265069	0.0315033	yes	down	0.402	0.281429	ENSG00000172817	CYP7B1	cytochrome P450 family 7 subfamily B member 1 [Source:HGNC Symbol;Acc:HGNC:2652]	0.59	0.55	0.52	0.3	0.05	0.04	0.02	0.14	0.13	0.08	0.07	1.49
353	ENST00000354275	14.9466	3.90174	3.01e-05	0.00115445	yes	up	1.582	21.0643	ENSG00000135549	PKIB	cAMP-dependent protein kinase inhibitor beta [Source:HGNC Symbol;Acc:HGNC:9018]	0.62	0	4.12	2.45	0.72	9.88	7.12	32.29	33.74	41.55	22.32	0.55
354	ENST00000244204	2.19378	1.13342	0.00202508	0.0259443	yes	up	3.284	6.37429	ENSG00000124357	NAGK	N-acetylglucosamine kinase [Source:HGNC Symbol;Acc:HGNC:17174]	2.64	2.77	3.67	3.17	4.17	4.94	6.67	4.1	9.3	4.88	9.4	5.33
355	ENST00000540225	3.5197	1.81545	2.31e-05	0.000940687	yes	up	1.79	5.87	ENSG00000134202	GSTM3	glutathione S-transferase mu 3 [Source:HGNC Symbol;Acc:HGNC:4635]	1.58	2.09	1.13	1.5	2.65	3.44	2.03	9.43	5.17	7.98	8.22	4.82
356	ENST00000515799	2.61341	1.38593	0.000100942	0.00294216	yes	up	0.152	0.362857	ENSG00000039560	RAI14	retinoic acid induced 14 [Source:HGNC Symbol;Acc:HGNC:14873]	0.17	0.1	0.16	0.17	0.16	0.47	0.34	0.3	0.5	0.44	0.29	0.2
357	ENST00000534378	1898.98	10.891	1.73e-06	0.000119262	yes	up	0	3.93571	ENSG00000105135	ILVBL	ilvB acetolactate synthase like [Source:HGNC Symbol;Acc:HGNC:6041]	0	0	0	0	0	2.82	10.49	0	5.99	3.18	5.07	0
358	ENST00000639760	2.28831	1.19428	0.000716366	0.0124011	yes	up	0.736	1.50714	ENSG00000080503	SMARCA2	SWI/SNF related, matrix associated, actin dependent regulator of chromatin, subfamily a, member 2 [Source:HGNC Symbol;Acc:HGNC:11098]	0.7	0.93	0.74	0.29	1.02	1.93	1.42	1.42	1.69	1.59	1.72	0.78
359	ENST00000360605	0.405926	-1.30071	0.00283467	0.0331061	yes	down	2.782	1.11714	ENSG00000105176	URI1	URI1 prefoldin like chaperone [Source:HGNC Symbol;Acc:HGNC:13236]	3.72	2.37	3.91	2.06	1.85	1.83	0.22	0.76	0.92	1.93	0.31	1.85
360	ENST00000369969	10.2798	3.36175	0.00138439	0.0197466	yes	up	0.036	0.4	ENSG00000121940	CLCC1	chloride channel CLIC like 1 [Source:HGNC Symbol;Acc:HGNC:29675]	0	0	0.01	0	0.17	0.53	0.51	0.2	0.33	0.41	0.4	0.42
361	ENST00000508855	2.22319	1.15263	0.00071514	0.012385	yes	up	0.688	1.34	ENSG00000134480	CCNH	cyclin H [Source:HGNC Symbol;Acc:HGNC:1594]	0.84	0.71	0.89	0.46	0.54	1.62	1.81	0.7	1.73	1.52	1.13	0.87
362	ENST00000527260	0.474072	-1.07682	0.00395321	0.0417429	yes	down	2.146	1.02143	ENSG00000137692	DCUN1D5	defective in cullin neddylation 1 domain containing 5 [Source:HGNC Symbol;Acc:HGNC:28409]	2.14	2.6	2.24	2.1	1.65	1.4	0.26	1.96	0.42	0.9	0.52	1.69
363	ENST00000467793	0.2892	-1.78986	9.98e-05	0.00291448	yes	down	2.602	0.712857	ENSG00000106538	RARRES2	retinoic acid receptor responder 2 [Source:HGNC Symbol;Acc:HGNC:9868]	2.16	2.82	2.86	3.61	1.56	1.53	0.82	0.21	0.4	0.94	0.61	0.48
364	ENST00000262444	0.393382	-1.346	2.02e-05	0.000854232	yes	down	1.29	0.498571	ENSG00000006740	ARHGAP44	Rho GTPase activating protein 44 [Source:HGNC Symbol;Acc:HGNC:29096]	1.47	1.64	1.54	1.18	0.62	0.66	0.31	0.43	0.3	0.46	0.2	1.13
365	ENST00000644177	0.416387	-1.264	0.000150507	0.0039343	yes	down	6.61	2.50714	ENSG00000101266	CSNK2A1	casein kinase 2 alpha 1 [Source:HGNC Symbol;Acc:HGNC:2457]	6.61	8.74	6.74	4.34	6.62	4.06	2.64	3.49	1.52	0.94	2.8	2.1
366	ENST00000329434	3.3783	1.7563	0.000424092	0.00844806	yes	up	0.282	0.924286	ENSG00000183303	OR5P2	olfactory receptor family 5 subfamily P member 2 [Source:HGNC Symbol;Acc:HGNC:14783]	0.3	0.15	0.22	0.3	0.44	2.04	1.35	0.67	0.69	0.7	0.43	0.59
367	ENST00000199708	2.65569	1.40909	0.00491137	0.048587	yes	up	0.882	2.18857	ENSG00000086506	HBQ1	hemoglobin subunit theta 1 [Source:HGNC Symbol;Acc:HGNC:4833]	1.06	0.6	1.1	1.21	0.44	1.01	0.85	2.33	1.76	1.46	3.14	4.77
368	ENST00000620340	3.44784	1.78569	3.87e-05	0.00141352	yes	up	0.238	0.764286	ENSG00000072133	RPS6KA6	ribosomal protein S6 kinase A6 [Source:HGNC Symbol;Acc:HGNC:10435]	0.11	0.22	0.3	0.09	0.47	0.43	0.8	0.69	0.82	1.2	0.61	0.8
369	ENST00000614174	8.00611	3.0011	6.34e-07	5.48e-05	yes	up	0.012	0.0985714	ENSG00000166415	WDR72	WD repeat domain 72 [Source:HGNC Symbol;Acc:HGNC:26790]	0	0.01	0.03	0.01	0.01	0.06	0.1	0.14	0.1	0.1	0.05	0.14
370	ENST00000256759	0.33601	-1.57342	0.000107234	0.00307802	yes	down	3.294	1.11571	ENSG00000134363	FST	follistatin [Source:HGNC Symbol;Acc:HGNC:3971]	3.67	2.91	4.05	2.7	3.14	1.11	0.8	2.37	0.43	0.41	0.39	2.3
371	ENST00000522212	0.274421	-1.86554	0.00346426	0.0380255	yes	down	1.594	0.395714	ENSG00000259024	TVP23C-CDRT4	TVP23C-CDRT4 readthrough [Source:HGNC Symbol;Acc:HGNC:42961]	1.65	1.46	1.95	1.23	1.68	0.29	0.87	0.33	0.27	0	0.3	0.71
372	ENST00000413382	0.278185	-1.84588	2.34e-05	0.000947272	yes	down	4.956	1.38429	ENSG00000041357	PSMA4	proteasome 20S subunit alpha 4 [Source:HGNC Symbol;Acc:HGNC:9533]	4.51	5.87	7.14	3.85	3.41	3.44	0.36	1.73	0.36	0.91	0.67	2.22
373	ENST00000318325	0.360966	-1.47007	0.000553429	0.0102542	yes	down	1.076	0.398571	ENSG00000055950	MRPL43	mitochondrial ribosomal protein L43 [Source:HGNC Symbol;Acc:HGNC:14517]	1.16	1.1	1.17	1.13	0.82	0.25	0.24	0.33	0.2	0.32	0.15	1.3
374	ENST00000566328	2.30945	1.20755	0.00181825	0.0239903	yes	up	1.84	3.83857	ENSG00000157106	SMG1	SMG1 nonsense mediated mRNA decay associated PI3K related kinase [Source:HGNC Symbol;Acc:HGNC:30045]	1.33	1.51	2.79	1.54	2.03	5.83	5.4	3.22	3.13	4.62	3.02	1.65
375	MSTRG.17168.2	6.14333	2.61902	0.000118045	0.003299	yes	up	0.47	2.32	ENSG00000132470	ITGB4	integrin subunit beta 4 [Source:HGNC Symbol;Acc:HGNC:6158]	0.48	0.28	0.72	0.55	0.32	1.71	5.54	1.12	2.47	0.6	4.56	0.24
376	ENST00000645184	2.95352	1.56244	0.00238346	0.0291981	yes	up	0.058	0.161429	ENSG00000159023	EPB41	erythrocyte membrane protein band 4.1 [Source:HGNC Symbol;Acc:HGNC:3377]	0.07	0.04	0.03	0.1	0.05	0.18	0.13	0.2	0.13	0.29	0.14	0.06
377	ENST00000497596	2.2237	1.15296	0.00236904	0.0290415	yes	up	1.412	2.81286	ENSG00000130396	AFDN	afadin, adherens junction formation factor [Source:HGNC Symbol;Acc:HGNC:7137]	0.96	1.68	1.41	1.14	1.87	1.81	3.59	2.71	3.65	3.46	2.72	1.75
378	ENST00000618395	0.00251638	-8.63443	9.34e-09	1.74e-06	yes	down	0.28	0	ENSG00000130635	COL5A1	collagen type V alpha 1 chain [Source:HGNC Symbol;Acc:HGNC:2209]	0	0.31	0.75	0.13	0.21	0	0	0	0	0	0	0
379	ENST00000503290	9.24481	3.20864	0.000427873	0.00849242	yes	up	0.244	1.97143	ENSG00000129116	PALLD	palladin, cytoskeletal associated protein [Source:HGNC Symbol;Acc:HGNC:17068]	0.36	0	0.28	0.58	0	0.94	4.86	0.69	3.17	0.67	2.16	1.31
380	ENST00000322128	0.447835	-1.15896	4.17e-07	3.93e-05	yes	down	3.896	1.66571	ENSG00000180543	TSPYL5	TSPY like 5 [Source:HGNC Symbol;Acc:HGNC:29367]	4.57	4.36	5.11	3.32	2.12	2.08	0.94	2.71	1.17	2.13	0.83	1.8
381	ENST00000266070	0.000124421	-12.9725	2.08e-50	1.18e-45	yes	down	5.67	0	ENSG00000101191	DIDO1	death inducer-obliterator 1 [Source:HGNC Symbol;Acc:HGNC:2680]	7.82	8.22	7.7	2.59	2.02	0	0	0	0	0	0	0
382	ENST00000531007	2.17828	1.12319	1.75e-05	0.000759029	yes	up	1.97	3.93286	ENSG00000198561	CTNND1	catenin delta 1 [Source:HGNC Symbol;Acc:HGNC:2515]	1.33	1.96	2.71	2.02	1.83	3.98	3.88	3.09	4.12	5.31	3.68	3.47
383	ENST00000409223	0.347189	-1.52621	2.13e-05	0.000885545	yes	down	0.698	0.232857	ENSG00000168427	KLHL30	kelch like family member 30 [Source:HGNC Symbol;Acc:HGNC:24770]	0.74	0.73	1.04	0.72	0.26	0.4	0.15	0.25	0.15	0.11	0.13	0.44
384	ENST00000337414	0.463496	-1.10937	0.00278308	0.0326479	yes	down	0.34	0.152857	ENSG00000047648	ARHGAP6	Rho GTPase activating protein 6 [Source:HGNC Symbol;Acc:HGNC:676]	0.39	0.46	0.4	0.18	0.27	0.24	0.07	0.24	0.04	0.22	0.06	0.2
385	ENST00000641645	3.54324	1.82507	1.53e-05	0.000681688	yes	up	0.218	0.732857	ENSG00000181001	OR52N1	olfactory receptor family 52 subfamily N member 1 [Source:HGNC Symbol;Acc:HGNC:14853]	0.15	0.29	0.12	0.11	0.42	0.55	0.39	0.76	0.85	1.05	0.72	0.81
386	ENST00000407971	87.9216	6.45815	0.0017461	0.0232863	yes	up	0	0.154286	ENSG00000168385	SEPTIN2	septin 2 [Source:HGNC Symbol;Acc:HGNC:7729]	0	0	0	0	0	0.25	0	0.13	0	0.29	0	0.41
387	MSTRG.1936.9	5.03627	2.33236	0.000427958	0.00849242	yes	up	0.074	0.324286	ENSG00000121957	GPSM2	G protein signaling modulator 2 [Source:HGNC Symbol;Acc:HGNC:29501]	0	0.17	0.1	0.09	0.01	0.24	0.31	0.38	0.29	0.38	0.44	0.23
388	ENST00000413517	24.3483	4.60575	0.00116665	0.0174757	yes	up	0.064	1.07429	ENSG00000122557	HERPUD2	HERPUD family member 2 [Source:HGNC Symbol;Acc:HGNC:21915]	0	0.32	0	0	0	0.68	2.96	0	2.09	0.46	0.92	0.41
389	ENST00000311862	0.109836	-3.18658	0.000683744	0.011987	yes	down	2009.46	382.149	ENSG00000186652	PRG2	proteoglycan 2, pro eosinophil major basic protein [Source:HGNC Symbol;Acc:HGNC:9362]	2583.58	2661.48	2652.61	1684.04	465.6	81.32	11.76	235.71	62.77	70.75	87.63	2125.1
390	ENST00000650808	11.3718	3.5074	6.2e-05	0.00201271	yes	up	0.052	0.624286	ENSG00000173638	SLC19A1	solute carrier family 19 member 1 [Source:HGNC Symbol;Acc:HGNC:10937]	0.04	0.05	0.05	0.04	0.08	2.39	1.1	0.25	0.1	0.39	0.07	0.07
391	ENST00000420892	0.402453	-1.31311	1.04e-07	1.28e-05	yes	down	343.974	127.88	ENSG00000166033	HTRA1	HtrA serine peptidase 1 [Source:HGNC Symbol;Acc:HGNC:9476]	307.47	334.06	321.5	380.93	375.91	96.75	106.63	144.65	149.39	100.12	146.27	151.35
392	ENST00000438650	2.39e-07	-21.9937	1.85e-14	1.95e-11	yes	down	0.438	0	ENSG00000100744	GSKIP	GSK3B interacting protein [Source:HGNC Symbol;Acc:HGNC:20343]	0	0	0	0.17	2.02	0	0	0	0	0	0	0
393	ENST00000545199	0.384479	-1.37902	0.00401627	0.0422699	yes	down	23.19	8.90286	ENSG00000111341	MGP	matrix Gla protein [Source:HGNC Symbol;Acc:HGNC:7060]	31.3	28.21	26.64	16.94	12.86	12.36	6.44	12.49	2.76	7.54	0.77	19.96
394	ENST00000675497	2.70767	1.43705	0.0005257	0.00985728	yes	up	0.584	1.43	ENSG00000075785	RAB7A	RAB7A, member RAS oncogene family [Source:HGNC Symbol;Acc:HGNC:9788]	1.07	0.49	0.84	0.26	0.26	0.98	0.62	0.99	1.23	2.82	1.23	2.14
395	ENST00000524591	0.224467	-2.15542	5.51e-07	4.91e-05	yes	down	7.96	1.61286	ENSG00000250305	TRMT9B	tRNA methyltransferase 9B (putative) [Source:HGNC Symbol;Acc:HGNC:26725]	10.45	10.35	11.19	6.22	1.59	0.67	0.62	1.81	1.88	2.33	1.33	2.65
396	ENST00000560417	0.300101	-1.73648	0.00469661	0.0471829	yes	down	0.712	0.214286	ENSG00000075413	MARK3	microtubule affinity regulating kinase 3 [Source:HGNC Symbol;Acc:HGNC:6897]	0.6	1.18	0.7	0.6	0.48	0.53	0.11	0.38	0.12	0	0.07	0.29
397	ENST00000485145	2.49717	1.32029	0.00105575	0.0163365	yes	up	0.79	1.74286	ENSG00000064225	ST3GAL6	ST3 beta-galactoside alpha-2,3-sialyltransferase 6 [Source:HGNC Symbol;Acc:HGNC:18080]	1	0.91	0.97	0.8	0.27	2.39	2.81	1.08	1.53	1.57	0.93	1.89
398	ENST00000680892	36.4431	5.18757	0.00284009	0.0331258	yes	up	0.01	0.294286	ENSG00000072041	SLC6A15	solute carrier family 6 member 15 [Source:HGNC Symbol;Acc:HGNC:13621]	0	0	0	0	0.05	0	1.16	0.09	0.4	0.12	0.29	0
399	ENST00000336916	0.295531	-1.75862	2.65e-14	2.7e-11	yes	down	321.81	88.9957	ENSG00000115414	FN1	fibronectin 1 [Source:HGNC Symbol;Acc:HGNC:3778]	344.33	336.7	370.66	397.28	160.08	140.26	82.23	100.68	68.25	91.49	71.76	68.3
400	ENST00000252997	0.362985	-1.46202	0.0050549	0.0494661	yes	down	0.21	0.0714286	ENSG00000130700	GATA5	GATA binding protein 5 [Source:HGNC Symbol;Acc:HGNC:15802]	0.23	0.16	0.21	0.1	0.35	0.09	0.12	0.09	0.04	0.1	0.02	0.04
401	ENST00000488680	3.669	1.87539	0.00181268	0.0239544	yes	up	0.35	1.27143	ENSG00000178075	GRAMD1C	GRAM domain containing 1C [Source:HGNC Symbol;Acc:HGNC:25252]	0.36	0.36	0	0.37	0.66	0.96	1.37	1.98	1.47	1.82	0.48	0.82
402	ENST00000619204	0.233174	-2.10052	4.66e-05	0.00160616	yes	down	5.23	1.23714	ENSG00000183010	PYCR1	pyrroline-5-carboxylate reductase 1 [Source:HGNC Symbol;Acc:HGNC:9721]	7.15	6.74	5.76	5.06	1.44	2.18	0.35	1.77	0.27	0.55	0.54	3
403	ENST00000519936	0.45804	-1.12645	0.00128945	0.0187353	yes	down	2.002	0.86	ENSG00000164684	ZNF704	zinc finger protein 704 [Source:HGNC Symbol;Acc:HGNC:32291]	2.94	2.08	2.57	1.2	1.22	1.41	0.42	0.68	0.28	1.01	0.65	1.57
404	ENST00000426981	2.05233	1.03726	0.0027167	0.0320606	yes	up	3.034	5.83857	ENSG00000072163	LIMS2	LIM zinc finger domain containing 2 [Source:HGNC Symbol;Acc:HGNC:16084]	2.64	4.52	1.4	2.91	3.7	4.78	3.41	8.77	7.41	6.89	5.3	4.31
405	ENST00000404816	0.437302	-1.1933	4.97e-20	2.83e-16	yes	down	25.836	10.8243	ENSG00000049323	LTBP1	latent transforming growth factor beta binding protein 1 [Source:HGNC Symbol;Acc:HGNC:6714]	28.6	27.39	29.19	21.13	22.87	12.43	7.08	12.56	7.3	9.97	8.71	17.72
406	ENST00000638274	3.38393	1.7587	0.000813452	0.0135763	yes	up	0.33	1.03571	ENSG00000178445	GLDC	glycine decarboxylase [Source:HGNC Symbol;Acc:HGNC:4313]	0.23	0.34	0.51	0.21	0.36	1.43	0.81	1.3	1.21	1.69	0.68	0.13
407	ENST00000418673	2.03128	1.02239	0.000250619	0.00571303	yes	up	2.04	3.78	ENSG00000055609	KMT2C	lysine methyltransferase 2C [Source:HGNC Symbol;Acc:HGNC:13726]	2.73	2.07	1.86	1.58	1.96	3.72	2.03	3.48	5.8	4.75	3.28	3.4
408	ENST00000418286	3.54855	1.82723	0.000250496	0.00571251	yes	up	0.316	1.07857	ENSG00000187017	ESPN	espin [Source:HGNC Symbol;Acc:HGNC:13281]	0.14	0.46	0.21	0.26	0.51	0.71	0.56	2.26	0.95	0.83	0.94	1.3
409	ENST00000369817	13.0392	3.70478	3.7e-07	3.6e-05	yes	up	0.954	9.75857	ENSG00000147403	RPL10	ribosomal protein L10 [Source:HGNC Symbol;Acc:HGNC:10298]	1.79	1.02	0.55	0.86	0.55	3.87	27.06	1.53	20.26	2.7	10.39	2.5
410	ENST00000647382	2.45353	1.29486	0.0035736	0.0388665	yes	up	1.348	2.90571	ENSG00000117523	PRRC2C	proline rich coiled-coil 2C [Source:HGNC Symbol;Acc:HGNC:24903]	1.57	0.97	1.14	1.42	1.64	2.07	5.09	1.67	3.97	3.5	2.98	1.06
411	ENST00000354287	0.11161	-3.16346	4.92e-11	1.8e-08	yes	down	1.324	0.138571	ENSG00000116661	FBXO2	F-box protein 2 [Source:HGNC Symbol;Acc:HGNC:13581]	1.28	1.51	1.47	1.59	0.77	0.05	0.04	0.12	0.12	0.06	0.2	0.38
412	ENST00000263080	0.388605	-1.36362	0.00152132	0.0211157	yes	down	0.694	0.262857	ENSG00000108381	ASPA	aspartoacylase [Source:HGNC Symbol;Acc:HGNC:756]	0.81	0.88	0.92	0.37	0.49	0.41	0.32	0.21	0.1	0.18	0.05	0.57
413	ENST00000370828	0.340757	-1.55318	4.32e-07	4.02e-05	yes	down	18.772	6.35429	ENSG00000076716	GPC4	glypican 4 [Source:HGNC Symbol;Acc:HGNC:4452]	22.28	22.37	22.99	14.28	11.94	9.56	3.45	6	2.44	5.35	3.11	14.57
414	ENST00000260970	6.23926e+06	22.5729	1.83e-13	1.37e-10	yes	up	0	0.134286	ENSG00000138398	PPIG	peptidylprolyl isomerase G [Source:HGNC Symbol;Acc:HGNC:14650]	0	0	0	0	0	0	0	0	0.84	0	0.1	0
415	ENST00000442011	0.386505	-1.37144	0.000347684	0.00729293	yes	down	79.278	30.8657	ENSG00000120708	TGFBI	transforming growth factor beta induced [Source:HGNC Symbol;Acc:HGNC:11771]	87	86.05	87.11	83.23	53	69.82	27.49	24.97	10.08	15.95	10.9	56.85
416	ENST00000442018	0.00804586	-6.95754	0.00010974	0.00312357	yes	down	0.118	0	ENSG00000183337	BCOR	BCL6 corepressor [Source:HGNC Symbol;Acc:HGNC:20893]	0.18	0.27	0	0.14	0	0	0	0	0	0	0	0
417	ENST00000641546	4.231	2.081	1e-06	7.77e-05	yes	up	0.076	0.315714	ENSG00000197309	OR10D3	olfactory receptor family 10 subfamily D member 3 [Source:HGNC Symbol;Acc:HGNC:8168]	0	0.13	0.11	0.1	0.04	0.5	0.28	0.24	0.3	0.32	0.24	0.33
418	ENST00000342071	0.319141	-1.64774	0.000151354	0.0039492	yes	down	2.196	0.668571	ENSG00000055950	MRPL43	mitochondrial ribosomal protein L43 [Source:HGNC Symbol;Acc:HGNC:14517]	2.82	2.95	1.27	2.13	1.81	0.33	0.82	0.8	0.29	0.3	0.49	1.65
419	ENST00000561166	3.86139	1.94912	0.000249835	0.00570199	yes	up	0.212	0.708571	ENSG00000137857	DUOX1	dual oxidase 1 [Source:HGNC Symbol;Acc:HGNC:3062]	0.43	0.05	0.26	0.12	0.2	0.75	0.59	0.67	0.53	1.17	1.04	0.21
420	ENST00000313104	10.6909	3.41831	0.00300045	0.0343879	yes	up	0.638	7.11143	ENSG00000089157	RPLP0	ribosomal protein lateral stalk subunit P0 [Source:HGNC Symbol;Acc:HGNC:10371]	0	0.18	0	0	3.01	9.72	6.4	7.86	7.15	5.77	8.28	4.6
421	ENST00000347800	466.904	8.86698	0.000141008	0.00374785	yes	up	0	0.667143	ENSG00000160179	ABCG1	ATP binding cassette subfamily G member 1 [Source:HGNC Symbol;Acc:HGNC:73]	0	0	0	0	0	0	1.66	0.86	1.67	0.01	0.47	0
422	ENST00000427660	0.00360832	-8.11446	8.45e-16	1.34e-12	yes	down	0.82	0	ENSG00000120526	NUDCD1	NudC domain containing 1 [Source:HGNC Symbol;Acc:HGNC:24306]	1.67	0.59	0.74	0.19	0.91	0	0	0	0	0	0	0
423	MSTRG.39049.2	80.1784	6.32514	0.00403456	0.042431	yes	up	0	0.0842857	ENSG00000182872	RBM10	RNA binding motif protein 10 [Source:HGNC Symbol;Acc:HGNC:9896]	0	0	0	0	0	0	0.02	0	0.06	0.36	0.15	0
424	ENST00000294724	3.92929	1.97427	2.3e-05	0.000938458	yes	up	0.152	0.527143	ENSG00000162688	AGL	amylo-alpha-1, 6-glucosidase, 4-alpha-glucanotransferase [Source:HGNC Symbol;Acc:HGNC:321]	0.13	0.17	0.19	0.19	0.08	0.55	0.46	0.62	0.94	0.5	0.5	0.12
425	ENST00000397086	0.466726	-1.09935	0.00256284	0.0308515	yes	down	1.186	0.514286	ENSG00000205937	RNPS1	RNA binding protein with serine rich domain 1 [Source:HGNC Symbol;Acc:HGNC:10080]	1.77	1.56	1.27	0.83	0.5	0.83	0.22	0.22	0.44	0.62	0.45	0.82
426	ENST00000397088	3.43086	1.77857	0.00261829	0.0312705	yes	up	0.416	1.37714	ENSG00000164850	GPER1	G protein-coupled estrogen receptor 1 [Source:HGNC Symbol;Acc:HGNC:4485]	0.43	0.49	0.3	0.34	0.52	0.68	0.18	3.74	0.9	2.39	1.32	0.43
427	ENST00000525955	0.117707	-3.08673	1.15e-05	0.000548826	yes	down	26.8	5.45	ENSG00000186652	PRG2	proteoglycan 2, pro eosinophil major basic protein [Source:HGNC Symbol;Acc:HGNC:9362]	33.32	36.77	35.99	22.39	5.53	1.22	0.25	3	1.27	0.78	1.7	29.93
428	ENST00000635828	3.57792	1.83912	1.23e-05	0.000576641	yes	up	0.09	0.295714	ENSG00000008086	CDKL5	cyclin dependent kinase like 5 [Source:HGNC Symbol;Acc:HGNC:11411]	0.09	0.16	0.12	0.04	0.04	0.55	0.37	0.29	0.2	0.26	0.24	0.16
429	ENST00000421757	2.0209	1.015	0.000457966	0.00891721	yes	up	6.656	12.0114	ENSG00000075420	FNDC3B	fibronectin type III domain containing 3B [Source:HGNC Symbol;Acc:HGNC:24670]	8.58	5.97	7.08	6.63	5.02	15.84	11.92	9.6	13.5	14.26	12.8	6.16
430	ENST00000509176	3.18393	1.67081	2.42e-05	0.000972218	yes	up	0.356	0.992857	ENSG00000184305	CCSER1	coiled-coil serine rich protein 1 [Source:HGNC Symbol;Acc:HGNC:29349]	0.46	0.38	0.45	0.12	0.37	1.35	1.32	0.91	0.84	1.21	0.99	0.33
431	ENST00000423167	7.8051	2.96442	0.000357839	0.0074294	yes	up	0.186	1.26571	ENSG00000137868	STRA6	signaling receptor and transporter of retinol STRA6 [Source:HGNC Symbol;Acc:HGNC:30650]	0.29	0.13	0.14	0	0.37	0.66	2.16	0.6	3.59	1.1	0.24	0.51
432	ENST00000409085	2.20216	1.13892	8.25e-08	1.05e-05	yes	up	0.934	1.83571	ENSG00000115977	AAK1	AP2 associated kinase 1 [Source:HGNC Symbol;Acc:HGNC:19679]	1.09	1.2	0.96	0.62	0.8	1.64	1.88	1.61	2.27	2.02	1.71	1.72
433	ENST00000552588	22.9032	4.51748	0.00304718	0.0347366	yes	up	1.318	27.1243	ENSG00000063177	RPL18	ribosomal protein L18 [Source:HGNC Symbol;Acc:HGNC:10310]	0	1.25	1.19	4.15	0	17.88	35.92	0	53.73	47.61	31.93	2.8
434	ENST00000262113	0.177872	-2.49109	0.000316454	0.00682441	yes	down	0.318	0.0571429	ENSG00000036448	MYOM2	myomesin 2 [Source:HGNC Symbol;Acc:HGNC:7614]	0.41	0.31	0.37	0.2	0.3	0.22	0.02	0.07	0	0.02	0.01	0.06
435	ENST00000648016	158.22	7.30578	0.00451607	0.0458704	yes	up	0	0.111429	ENSG00000150995	ITPR1	inositol 1,4,5-trisphosphate receptor type 1 [Source:HGNC Symbol;Acc:HGNC:6180]	0	0	0	0	0	0	0.34	0.11	0.33	0	0	0
436	ENST00000620915	23.8108	4.57354	2.03e-05	0.00085535	yes	up	0.084	1.62571	ENSG00000171302	CANT1	calcium activated nucleotidase 1 [Source:HGNC Symbol;Acc:HGNC:19721]	0	0	0.4	0.02	0	0.67	1.92	2.28	1.19	2.66	2.11	0.55
437	ENST00000409760	0.472289	-1.08226	0.000102391	0.00297528	yes	down	2.458	1.11143	ENSG00000118640	VAMP8	vesicle associated membrane protein 8 [Source:HGNC Symbol;Acc:HGNC:12647]	2.47	2.23	2.69	1.93	2.97	1.04	0.88	0.75	1.05	1.04	0.85	2.17
438	ENST00000309099	0.469455	-1.09094	0.00173242	0.0231471	yes	down	5.376	2.49143	ENSG00000172935	MRGPRF	MAS related GPR family member F [Source:HGNC Symbol;Acc:HGNC:24828]	6.11	6.25	6.25	4.45	3.82	4.88	2.32	2.08	0.78	1.5	1.07	4.81
439	ENST00000532192	2.27237	1.1842	0.00505143	0.0494407	yes	up	2.298	4.56286	ENSG00000119707	RBM25	RNA binding motif protein 25 [Source:HGNC Symbol;Acc:HGNC:23244]	1.8	2.33	3.07	1.52	2.77	3.63	5.8	2.67	6.85	7.12	4.01	1.86
440	ENST00000238508	0.153411	-2.70453	0.00178881	0.023695	yes	down	1.672	0.428571	ENSG00000242550	SERPINB10	serpin family B member 10 [Source:HGNC Symbol;Acc:HGNC:8942]	2.09	2.4	2.32	1.48	0.07	0.19	0	0.1	0.04	0.3	0.21	2.16
441	MSTRG.33277.1	2.2568	1.17428	0.000356443	0.00740851	yes	up	0.346	0.692857	ENSG00000001036	FUCA2	alpha-L-fucosidase 2 [Source:HGNC Symbol;Acc:HGNC:4008]	0.47	0.37	0.36	0.18	0.35	0.75	1.05	0.41	0.91	0.62	0.49	0.62
442	ENST00000534158	32.3949	5.01769	4.46e-05	0.00155661	yes	up	0.026	0.66	ENSG00000110060	PUS3	pseudouridine synthase 3 [Source:HGNC Symbol;Acc:HGNC:25461]	0	0	0	0.13	0	0.25	0.65	0.37	1.9	0.46	0.71	0.28
443	ENST00000335606	0.494576	-1.01574	0.000145937	0.00384657	yes	down	1.546	0.714286	ENSG00000242110	AMACR	alpha-methylacyl-CoA racemase [Source:HGNC Symbol;Acc:HGNC:451]	1.73	2.09	1.91	1.16	0.84	1.25	0.82	0.55	0.36	0.74	0.42	0.86
444	ENST00000369700	0.189497	-2.39975	0.00124705	0.0182534	yes	down	1.916	0.371429	ENSG00000146250	PRSS35	serine protease 35 [Source:HGNC Symbol;Acc:HGNC:21387]	2.52	2.97	2.54	0.89	0.66	0.68	0.18	0.51	0.01	0.08	0.03	1.11
445	ENST00000319540	0.492124	-1.02291	0.00107553	0.0165234	yes	down	3.996	1.96143	ENSG00000145284	SCD5	stearoyl-CoA desaturase 5 [Source:HGNC Symbol;Acc:HGNC:21088]	4.74	4.37	5.21	2.88	2.78	3.13	0.84	2.89	0.83	1.93	0.73	3.38
446	ENST00000409556	2.91309	1.54255	0.000585679	0.0106953	yes	up	0.138	0.367143	ENSG00000115548	KDM3A	lysine demethylase 3A [Source:HGNC Symbol;Acc:HGNC:20815]	0.09	0.17	0.17	0.18	0.08	0.52	0.51	0.5	0.5	0.23	0.12	0.19
447	ENST00000440486	0.442567	-1.17603	3.69e-05	0.00136368	yes	down	4.82	2.04857	ENSG00000068078	FGFR3	fibroblast growth factor receptor 3 [Source:HGNC Symbol;Acc:HGNC:3690]	5.74	5.85	5.83	3.82	2.86	3.63	1.83	1.38	0.96	1.54	1.19	3.81
448	ENST00000409678	0.171327	-2.54517	6.47e-07	5.58e-05	yes	down	155.09	33.7757	ENSG00000185269	NOTUM	notum, palmitoleoyl-protein carboxylesterase [Source:HGNC Symbol;Acc:HGNC:27106]	190.65	195.9	190.87	154.59	43.44	19.52	5.57	36.22	10.57	13.72	14.49	136.34
449	ENST00000309931	0.184491	-2.43838	0.0026935	0.0318791	yes	down	0.976	0.187143	ENSG00000123977	DAW1	dynein assembly factor with WD repeats 1 [Source:HGNC Symbol;Acc:HGNC:26383]	1.04	1.29	1.68	0.7	0.17	0.1	0.02	0.11	0.04	0.04	0.08	0.92
450	ENST00000519560	0.361942	-1.46617	0.00130269	0.0188595	yes	down	2.636	0.962857	ENSG00000184347	SLIT3	slit guidance ligand 3 [Source:HGNC Symbol;Acc:HGNC:11087]	3.61	3.16	2.99	1.9	1.52	1.81	0.55	0.89	0.19	0.39	0.43	2.48
451	ENST00000445635	3.18369	1.6707	1.87e-07	2.03e-05	yes	up	6.814	19.26	ENSG00000135926	TMBIM1	transmembrane BAX inhibitor motif containing 1 [Source:HGNC Symbol;Acc:HGNC:23410]	7.57	4.92	10.15	7.89	3.54	14.37	19.17	14.21	23.59	28.45	19.5	15.53
452	ENST00000448323	1430.5	10.4823	2.23e-06	0.000148446	yes	up	0	1.44429	ENSG00000138674	SEC31A	SEC31 homolog A, COPII coat complex component [Source:HGNC Symbol;Acc:HGNC:17052]	0	0	0	0	0	0.96	2.45	0	2.43	2.8	1.47	0
453	ENST00000520200	0.191741	-2.38277	0.00012789	0.00349367	yes	down	0.69	0.137143	ENSG00000086570	FAT2	FAT atypical cadherin 2 [Source:HGNC Symbol;Acc:HGNC:3596]	0.8	1.07	0.71	0.7	0.17	0.06	0.02	0.14	0.04	0.12	0.05	0.53
454	ENST00000246672	0.414585	-1.27026	7.65e-05	0.00237439	yes	down	4.626	1.87286	ENSG00000126368	NR1D1	nuclear receptor subfamily 1 group D member 1 [Source:HGNC Symbol;Acc:HGNC:7962]	5.26	5.58	5.26	5.12	1.91	1.97	1.26	1.79	1.12	1.27	1.09	4.61
455	ENST00000528753	0.198376	-2.33369	3.85e-05	0.00140991	yes	down	3.1	0.555714	ENSG00000250305	TRMT9B	tRNA methyltransferase 9B (putative) [Source:HGNC Symbol;Acc:HGNC:26725]	4.97	4.96	2.75	2.26	0.56	0.18	0.08	0.54	0.62	0.69	0.62	1.16
456	MSTRG.3081.5	2.22952	1.15673	0.0029964	0.0343586	yes	up	0.222	0.437143	ENSG00000116161	CACYBP	calcyclin binding protein [Source:HGNC Symbol;Acc:HGNC:30423]	0.19	0.2	0.26	0.15	0.31	0.31	0.55	0.37	0.74	0.45	0.37	0.27
457	ENST00000374695	0.301224	-1.73109	2.54e-07	2.67e-05	yes	down	92.93	26.9614	ENSG00000142798	HSPG2	heparan sulfate proteoglycan 2 [Source:HGNC Symbol;Acc:HGNC:5273]	113.01	115.5	113.69	97.3	25.15	27.14	14.09	33.07	15.53	21.97	18.78	58.15
458	ENST00000359842	0.259713	-1.94501	0.000423984	0.00844806	yes	down	0.65	0.164286	ENSG00000143171	RXRG	retinoid X receptor gamma [Source:HGNC Symbol;Acc:HGNC:10479]	0.83	0.61	0.82	0.84	0.15	0.36	0.14	0.08	0.02	0.23	0.12	0.2
459	ENST00000676550	7788.38	12.9271	1.95e-17	4.63e-14	yes	up	0	8.66571	ENSG00000103226	NOMO3	NODAL modulator 3 [Source:HGNC Symbol;Acc:HGNC:25242]	0	0	0	0	0	13.44	15.37	6.3	10.04	9.43	6.07	0.01
460	ENST00000392396	2.80207	1.48649	0.00491348	0.0485994	yes	up	6.832	16.1514	ENSG00000072274	TFRC	transferrin receptor [Source:HGNC Symbol;Acc:HGNC:11763]	7.67	6.62	8.61	7.48	3.78	9.57	24.06	9.42	40.57	17.24	7.98	4.22
461	MSTRG.34394.11	2.65064	1.40634	4.54e-05	0.00157536	yes	up	0.132	0.314286	ENSG00000263001	GTF2I	general transcription factor IIi [Source:HGNC Symbol;Acc:HGNC:4659]	0.21	0.13	0.12	0.05	0.15	0.34	0.29	0.27	0.43	0.35	0.27	0.25
462	ENST00000557006	0.490999	-1.02621	8.61e-09	1.63e-06	yes	down	12.442	5.77143	ENSG00000198133	TMEM229B	transmembrane protein 229B [Source:HGNC Symbol;Acc:HGNC:20130]	11.65	10.66	13.25	12.83	13.82	5.88	4.55	6.83	5.88	6.94	4.95	5.37
463	ENST00000458100	0.204536	-2.28957	0.000268278	0.00600985	yes	down	0.328	0.07	ENSG00000169862	CTNND2	catenin delta 2 [Source:HGNC Symbol;Acc:HGNC:2516]	0.22	0.39	0.51	0.33	0.19	0.11	0.03	0.02	0.04	0.02	0.03	0.24
464	ENST00000590680	0.493387	-1.01921	0.00202415	0.0259386	yes	down	1.248	0.577143	ENSG00000130158	DOCK6	dedicator of cytokinesis 6 [Source:HGNC Symbol;Acc:HGNC:19189]	1.74	1.3	0.87	1.6	0.73	0.77	0.47	0.81	0.4	0.41	0.69	0.49
465	ENST00000571691	3.19178	1.67436	0.00323129	0.0361433	yes	up	4.416	13.2443	ENSG00000184009	ACTG1	actin gamma 1 [Source:HGNC Symbol;Acc:HGNC:144]	2.92	10.95	5.22	2.13	0.86	5.62	9.19	9.49	10.45	7.93	5.27	44.76
466	ENST00000622766	3.1214	1.6422	0.000740786	0.0126904	yes	up	0.678	1.82714	ENSG00000162601	MYSM1	Myb like, SWIRM and MPN domains 1 [Source:HGNC Symbol;Acc:HGNC:29401]	0.59	0.65	1.03	0.53	0.59	1.91	2.71	1.46	2.49	2.33	1.67	0.22
467	ENST00000536461	1.86315e+07	24.1512	3.33e-15	4.31e-12	yes	up	0	0.547143	ENSG00000127663	KDM4B	lysine demethylase 4B [Source:HGNC Symbol;Acc:HGNC:29136]	0	0	0	0	0	0	1.34	0	2.28	0	0.21	0
468	ENST00000541644	0.206594	-2.27513	7.96e-06	0.000410307	yes	down	2.638	0.492857	ENSG00000111348	ARHGDIB	Rho GDP dissociation inhibitor beta [Source:HGNC Symbol;Acc:HGNC:679]	3.47	4.42	2.7	1.49	1.11	0.14	0.5	0.6	0.43	0.14	0.46	1.18
469	ENST00000262510	0.45088	-1.14918	5.19e-05	0.00174093	yes	down	1.814	0.787143	ENSG00000140853	NLRC5	NLR family CARD domain containing 5 [Source:HGNC Symbol;Acc:HGNC:29933]	1.91	1.94	1.92	1.87	1.43	1.06	0.79	0.48	0.63	0.42	0.5	1.63
470	ENST00000502468	3.4547	1.78856	1.81e-08	2.97e-06	yes	up	0.462	1.42143	ENSG00000138829	FBN2	fibrillin 2 [Source:HGNC Symbol;Acc:HGNC:3604]	0.44	0.65	0.54	0.38	0.3	1.58	1.42	1.38	2.05	1.71	0.99	0.82
471	ENST00000378402	5.22456	2.38531	0.000853931	0.0140301	yes	up	0.016	0.0757143	ENSG00000205038	PKHD1L1	PKHD1 like 1 [Source:HGNC Symbol;Acc:HGNC:20313]	0.02	0.02	0.01	0.02	0.01	0	0.01	0.16	0.09	0.15	0.07	0.05
472	ENST00000423927	2.02484	1.01781	0.000706685	0.0122623	yes	up	0.56	1.04	ENSG00000184445	KNTC1	kinetochore associated 1 [Source:HGNC Symbol;Acc:HGNC:17255]	0.61	0.62	0.58	0.48	0.51	1.51	1.09	1.21	1.12	1.01	0.78	0.56
473	ENST00000676395	0.341068	-1.55187	0.00179204	0.0237268	yes	down	1.628	0.561429	ENSG00000114354	TFG	trafficking from ER to golgi regulator [Source:HGNC Symbol;Acc:HGNC:11758]	2.22	2.14	0.76	1.34	1.68	0.59	0.13	0.19	0.49	0.66	0.29	1.58
474	ENST00000637797	0.493191	-1.01978	2.67e-05	0.00105059	yes	down	2.252	1.09571	ENSG00000182310	SPACA6	sperm acrosome associated 6 [Source:HGNC Symbol;Acc:HGNC:27113]	2.29	2.69	2	1.95	2.33	1.25	0.72	1.23	0.6	1.02	0.62	2.23
475	ENST00000446625	10.5088	3.39353	0.000749307	0.0128171	yes	up	0.388	3.57429	ENSG00000064042	LIMCH1	LIM and calponin homology domains 1 [Source:HGNC Symbol;Acc:HGNC:29191]	0	0	1.59	0.35	0	3.11	3.91	5.97	3.85	5.23	1.29	1.66
476	ENST00000533213	3.97317	1.99029	0.000103829	0.0029976	yes	up	0.33	1.12	ENSG00000099204	ABLIM1	actin binding LIM protein 1 [Source:HGNC Symbol;Acc:HGNC:78]	0.51	0.34	0.25	0.42	0.13	0.89	1.39	1.02	1.73	1.36	1.27	0.18
477	ENST00000194155	0.388413	-1.36434	0.00356467	0.0387915	yes	down	0.572	0.208571	ENSG00000112852	PCDHB2	protocadherin beta 2 [Source:HGNC Symbol;Acc:HGNC:8687]	0.69	0.76	0.78	0.46	0.17	0.12	0.04	0.42	0.13	0.36	0.16	0.23
478	ENST00000233242	4.48377	2.16471	0.00193639	0.0251132	yes	up	0.164	0.717143	ENSG00000084674	APOB	apolipoprotein B [Source:HGNC Symbol;Acc:HGNC:603]	0.18	0.1	0.15	0.04	0.35	0.07	0.07	1.58	0.78	1.25	0.66	0.61
479	ENST00000356815	2.9681	1.56954	0.000908222	0.0146684	yes	up	3.26	8.90143	ENSG00000206177	HBM	hemoglobin subunit mu [Source:HGNC Symbol;Acc:HGNC:4826]	4.23	3.71	2.37	4.56	1.43	2.43	4.31	9.38	10.09	6.81	11.42	17.87
480	ENST00000338435	0.410446	-1.28473	2.64e-06	0.000169862	yes	down	3.352	1.33429	ENSG00000115419	GLS	glutaminase [Source:HGNC Symbol;Acc:HGNC:4331]	3.73	3.79	4.23	1.5	3.51	2.4	0.95	1.77	0.7	1.31	0.58	1.63
481	ENST00000610321	2.24597	1.16734	0.000255629	0.00580635	yes	up	7.774	15.7171	ENSG00000151150	ANK3	ankyrin 3 [Source:HGNC Symbol;Acc:HGNC:494]	7.8	6.88	7.73	5.63	10.83	9.89	16.13	12.74	22.16	19.88	16.77	12.45
482	ENST00000275532	0.00792567	-6.97925	0.00120996	0.0179314	yes	down	0.15	0	ENSG00000243335	KCTD7	potassium channel tetramerization domain containing 7 [Source:HGNC Symbol;Acc:HGNC:21957]	0	0.21	0.21	0.33	0	0	0	0	0	0	0	0
483	ENST00000656849	0.162062	-2.62539	3.64e-07	3.56e-05	yes	down	1.864	0.267143	ENSG00000228696	ARL17B	ADP ribosylation factor like GTPase 17B [Source:HGNC Symbol;Acc:HGNC:32387]	2.28	2.53	2.95	1.45	0.11	0.32	0.25	0.28	0.27	0.2	0.26	0.29
484	ENST00000602841	0.454474	-1.13773	0.00285557	0.0332587	yes	down	2.284	0.952857	ENSG00000163156	SCNM1	sodium channel modifier 1 [Source:HGNC Symbol;Acc:HGNC:23136]	2.07	3.44	1.49	1.94	2.48	1.22	1.27	0.33	0.76	0.96	0.97	1.16
485	ENST00000349533	3.54828	1.82712	2.1e-05	0.000875247	yes	up	0.028	0.0871429	ENSG00000116678	LEPR	leptin receptor [Source:HGNC Symbol;Acc:HGNC:6554]	0.01	0.03	0.04	0.03	0.03	0.07	0.09	0.11	0.12	0.11	0.06	0.05
486	ENST00000543159	2.0319	1.02283	0.000147419	0.00387669	yes	up	1.082	2.09714	ENSG00000003056	M6PR	mannose-6-phosphate receptor, cation dependent [Source:HGNC Symbol;Acc:HGNC:6752]	1.05	0.57	1.52	1.08	1.19	2.11	2.07	1.93	1.8	2.47	1.59	2.71
487	ENST00000393161	7.36375	2.88044	0.00127277	0.0185488	yes	up	0.114	0.791429	ENSG00000131558	EXOC4	exocyst complex component 4 [Source:HGNC Symbol;Acc:HGNC:30389]	0	0.1	0.19	0	0.28	0.82	1.95	1.17	0.57	0.63	0.18	0.22
488	ENST00000377918	0.490536	-1.02757	0.000144247	0.00381445	yes	down	1.668	0.765714	ENSG00000118946	PCDH17	protocadherin 17 [Source:HGNC Symbol;Acc:HGNC:14267]	1.94	2.38	2.34	0.71	0.97	1.12	0.57	1.07	0.53	0.71	0.34	1.02
489	ENST00000431765	0.414158	-1.27175	0.00390083	0.0413796	yes	down	0.474	0.192857	ENSG00000161202	DVL3	dishevelled segment polarity protein 3 [Source:HGNC Symbol;Acc:HGNC:3087]	0.3	0.38	0.84	0.47	0.38	0.32	0.17	0.2	0.13	0.05	0.09	0.39
490	ENST00000372080	2.28055	1.18938	0.000401867	0.00812743	yes	up	0.272	0.578571	ENSG00000170835	CEL	carboxyl ester lipase [Source:HGNC Symbol;Acc:HGNC:1848]	0.41	0.21	0.19	0.19	0.36	0.95	0.61	0.61	0.43	0.49	0.54	0.42
491	ENST00000375533	0.42729	-1.22671	0.000935308	0.0149744	yes	down	10.328	4.45286	ENSG00000095739	BAMBI	BMP and activin membrane bound inhibitor [Source:HGNC Symbol;Acc:HGNC:30251]	11.49	11.67	11.76	8.24	8.48	8.82	3.13	5.16	1.01	2.89	1.75	8.41
492	ENST00000679483	3.77808e+06	21.8492	1.06e-12	5.81e-10	yes	up	0	0.0928571	ENSG00000111331	OAS3	2'-5'-oligoadenylate synthetase 3 [Source:HGNC Symbol;Acc:HGNC:8088]	0	0	0	0	0	0	0	0	0.21	0.44	0	0
493	ENST00000681558	9.55031	3.25555	0.000132824	0.00359497	yes	up	0.028	0.262857	ENSG00000003393	ALS2	alsin Rho guanine nucleotide exchange factor ALS2 [Source:HGNC Symbol;Acc:HGNC:443]	0	0.03	0.05	0	0.06	0.29	0.19	0.31	0.42	0.53	0.05	0.05
494	ENST00000354192	8.94115e+06	23.092	5.02e-14	4.4e-11	yes	up	0	0.437143	ENSG00000142192	APP	amyloid beta precursor protein [Source:HGNC Symbol;Acc:HGNC:620]	0	0	0	0	0	0	0	0	2.29	0	0.77	0
495	ENST00000484243	2.03371	1.02411	0.00112304	0.0170148	yes	up	3.488	6.37286	ENSG00000213625	LEPROT	leptin receptor overlapping transcript [Source:HGNC Symbol;Acc:HGNC:29477]	4.87	3.08	4.72	1.41	3.36	9.46	7.99	4.04	5.82	6.96	4.24	6.1
496	ENST00000444237	0.145533	-2.78058	0.00460411	0.0465242	yes	down	0.554	0.0714286	ENSG00000168356	SCN11A	sodium voltage-gated channel alpha subunit 11 [Source:HGNC Symbol;Acc:HGNC:10583]	0.9	0.77	0.71	0.32	0.07	0.06	0.21	0	0.02	0.03	0	0.18
497	ENST00000451903	4.78667	2.25902	1.71e-05	0.000743664	yes	up	0.18	0.734286	ENSG00000021826	CPS1	carbamoyl-phosphate synthase 1 [Source:HGNC Symbol;Acc:HGNC:2323]	0.35	0.18	0.18	0.12	0.07	0.93	1.32	0.15	0.8	0.85	0.71	0.38
498	ENST00000289269	0.481454	-1.05453	0.000343072	0.0072281	yes	down	1.148	0.531429	ENSG00000243232	PCDHAC2	protocadherin alpha subfamily C, 2 [Source:HGNC Symbol;Acc:HGNC:8677]	1.34	1.43	1.62	0.73	0.62	0.92	0.44	0.6	0.24	0.49	0.2	0.83
499	ENST00000558154	0.356679	-1.4873	0.00208746	0.026553	yes	down	2.51	0.878571	ENSG00000140479	PCSK6	proprotein convertase subtilisin/kexin type 6 [Source:HGNC Symbol;Acc:HGNC:8569]	2.9	3.61	2.54	2.64	0.86	1.15	0.5	0.51	0.37	0.32	0.63	2.67
500	ENST00000340134	0.267163	-1.90421	9.12e-05	0.00271245	yes	down	0.182	0.0471429	ENSG00000244242	IFITM10	interferon induced transmembrane protein 10 [Source:HGNC Symbol;Acc:HGNC:40022]	0.15	0.13	0.2	0.16	0.27	0.03	0.04	0.08	0.07	0.02	0.02	0.07
501	ENST00000492910	86.4007	6.43297	0.000149119	0.00391057	yes	up	0	0.74	ENSG00000204120	GIGYF2	GRB10 interacting GYF protein 2 [Source:HGNC Symbol;Acc:HGNC:11960]	0	0	0	0	0	0	0.87	1.82	1.18	0	0.25	1.06
502	ENST00000397899	0.495592	-1.01278	2.65e-05	0.00104542	yes	down	2.258	1.11571	ENSG00000196872	CRACDL	CRACD like [Source:HGNC Symbol;Acc:HGNC:33454]	2.37	2.47	2.1	2.46	1.89	1.43	0.64	1.03	0.72	0.98	0.63	2.38
503	ENST00000401917	3.9636	1.98681	0.000261697	0.00590652	yes	up	0.128	0.442857	ENSG00000169760	NLGN1	neuroligin 1 [Source:HGNC Symbol;Acc:HGNC:14291]	0.16	0.2	0.17	0.03	0.08	0.32	0.16	0.75	0.51	0.19	0.65	0.52
504	ENST00000394728	113.665	6.82864	0.000983759	0.0154958	yes	up	0	0.232857	ENSG00000138780	GSTCD	glutathione S-transferase C-terminal domain containing [Source:HGNC Symbol;Acc:HGNC:25806]	0	0	0	0	0	0	0	0.57	0.18	0	0.36	0.52
505	ENST00000525319	0.0445079	-4.48979	0.000292086	0.00642641	yes	down	0.448	0.0185714	ENSG00000142082	SIRT3	sirtuin 3 [Source:HGNC Symbol;Acc:HGNC:14931]	0.71	0.87	0.31	0.19	0.16	0.13	0	0	0	0	0	0
506	ENST00000525314	0.49324	-1.01964	0.00224146	0.0279445	yes	down	2.76	1.25857	ENSG00000149182	ARFGAP2	ADP ribosylation factor GTPase activating protein 2 [Source:HGNC Symbol;Acc:HGNC:13504]	4.11	2.93	3.11	2.04	1.61	1.61	1.71	0.92	0.97	1.13	0.4	2.07
507	ENST00000361473	0.208181	-2.26409	4.28e-06	0.000248381	yes	down	0.342	0.0657143	ENSG00000248405	PRR5-ARHGAP8	PRR5-ARHGAP8 readthrough [Source:HGNC Symbol;Acc:HGNC:34512]	0.23	0.18	0.51	0.4	0.39	0.06	0.04	0.1	0.04	0.06	0.09	0.07
508	MSTRG.23589.4	2.19187	1.13216	0.000143528	0.00380066	yes	up	0.178	0.368571	ENSG00000125995	ROMO1	reactive oxygen species modulator 1 [Source:HGNC Symbol;Acc:HGNC:16185]	0.11	0.24	0.27	0.16	0.11	0.29	0.18	0.54	0.3	0.51	0.35	0.41
509	ENST00000618007	14.3782	3.84581	0.00245717	0.0298677	yes	up	0.04	0.494286	ENSG00000274391	TPTE	transmembrane phosphatase with tensin homology [Source:HGNC Symbol;Acc:HGNC:12023]	0.12	0	0.08	0	0	0.04	0	0.77	0.79	0.63	0.58	0.65
510	ENST00000374852	3.07909	1.6225	0.000694709	0.0121187	yes	up	0.24	0.697143	ENSG00000102043	MTMR8	myotubularin related protein 8 [Source:HGNC Symbol;Acc:HGNC:16825]	0.12	0.3	0.22	0.06	0.5	0.97	0.8	0.88	0.5	0.7	0.64	0.39
511	ENST00000535047	2.07518	1.05324	0.00419104	0.0436339	yes	up	0.856	1.57857	ENSG00000110841	PPFIBP1	PPFIA binding protein 1 [Source:HGNC Symbol;Acc:HGNC:9249]	0.77	0.91	1.59	0.54	0.47	2.02	1.76	0.89	1.53	2.43	1.2	1.22
512	ENST00000675418	0.446119	-1.1645	0.000157218	0.00406316	yes	down	2.11	0.842857	ENSG00000196549	MME	membrane metalloendopeptidase [Source:HGNC Symbol;Acc:HGNC:7154]	2.99	2.33	2.17	1.21	1.85	0.8	0.42	0.96	1.23	1.16	0.8	0.53
513	ENST00000355080	0.303728	-1.71915	8.3e-06	0.000425751	yes	down	2.902	0.875714	ENSG00000164093	PITX2	paired like homeodomain 2 [Source:HGNC Symbol;Acc:HGNC:9005]	3.68	2.73	3.54	1.83	2.73	1.26	0.52	1.43	0.36	0.27	0.46	1.83
514	ENST00000586773	144.649	7.17641	3.01e-05	0.00115461	yes	up	0	0.911429	ENSG00000099622	CIRBP	cold inducible RNA binding protein [Source:HGNC Symbol;Acc:HGNC:1982]	0	0	0	0	0	3.01	0	0	0.32	0.64	1.04	1.37
515	ENST00000618908	0.4992	-1.00231	0.000292183	0.00642641	yes	down	1.372	0.638571	ENSG00000002549	LAP3	leucine aminopeptidase 3 [Source:HGNC Symbol;Acc:HGNC:18449]	1.28	1.64	2.33	0.84	0.77	0.65	0.55	0.93	0.48	0.54	0.31	1.01
516	ENST00000652582	0.242345	-2.04487	0.000783598	0.013211	yes	down	3.76	0.875714	ENSG00000070831	CDC42	cell division cycle 42 [Source:HGNC Symbol;Acc:HGNC:1736]	5.44	3.02	2.46	4.04	3.84	0.47	0.9	0.87	0.4	0	0.85	2.64
517	ENST00000398752	2.01984	1.01424	0.00438939	0.0450006	yes	up	1.422	2.5	ENSG00000152234	ATP5F1A	ATP synthase F1 subunit alpha [Source:HGNC Symbol;Acc:HGNC:823]	1.55	1.5	1.52	1.13	1.41	2.53	3.51	1.72	4.15	2.04	2.25	1.3
518	ENST00000493945	7.7487	2.95395	8.24e-05	0.00251061	yes	up	0.074	0.538571	ENSG00000075624	ACTB	actin beta [Source:HGNC Symbol;Acc:HGNC:132]	0.19	0	0.16	0	0.02	0.89	0.28	0.65	0.24	0.96	0.39	0.36
519	ENST00000672604	2.67137	1.41758	3.95e-06	0.000233249	yes	up	1.474	3.54571	ENSG00000156110	ADK	adenosine kinase [Source:HGNC Symbol;Acc:HGNC:257]	1.24	2.59	1.47	0.88	1.19	3.12	3.62	3.17	2.73	6.09	2.97	3.12
520	ENST00000675380	4.18458	2.06508	0.00216704	0.0272765	yes	up	0.904	3.65	ENSG00000123505	AMD1	adenosylmethionine decarboxylase 1 [Source:HGNC Symbol;Acc:HGNC:457]	1.7	0.96	0.58	0.18	1.1	1.02	0.86	0.49	3.04	8.47	2.3	9.37
521	ENST00000325674	0.471628	-1.08428	1.58e-11	6.5e-09	yes	down	21.02	9.17	ENSG00000153113	CAST	calpastatin [Source:HGNC Symbol;Acc:HGNC:1515]	25.4	21.38	25.39	17.63	15.3	10.25	7.51	12.5	8.24	11.75	6.74	7.2
522	ENST00000444983	0.480324	-1.05792	0.00434135	0.0446687	yes	down	11.874	5.67714	ENSG00000105173	CCNE1	cyclin E1 [Source:HGNC Symbol;Acc:HGNC:1589]	13.4	14.41	14.48	9.52	7.56	9.74	3.61	3.01	2.44	3.64	2.67	14.63
523	ENST00000266397	0.392683	-1.34856	4.59e-05	0.00158771	yes	down	1.024	0.397143	ENSG00000139055	ERP27	endoplasmic reticulum protein 27 [Source:HGNC Symbol;Acc:HGNC:26495]	1.3	1.22	1.1	0.85	0.65	0.39	0.28	0.4	0.19	0.49	0.13	0.9
524	ENST00000552218	10.6809	3.41696	0.00442495	0.0452592	yes	up	0.048	0.451429	ENSG00000111481	COPZ1	COPI coat complex subunit zeta 1 [Source:HGNC Symbol;Acc:HGNC:2243]	0.14	0	0	0	0.1	0.31	0.5	0.16	1.11	0.51	0.57	0
525	ENST00000407633	10.9373	3.45119	0.0026703	0.031677	yes	up	0.428	3.50286	ENSG00000136261	BZW2	basic leucine zipper and W2 domains 2 [Source:HGNC Symbol;Acc:HGNC:18808]	0.14	0.82	0.71	0.47	0	0.39	7.33	0.88	10.99	2.28	2.65	0
526	ENST00000475729	146.025	7.19007	0.000463568	0.00900782	yes	up	0	1.16286	ENSG00000173889	PHC3	polyhomeotic homolog 3 [Source:HGNC Symbol;Acc:HGNC:15682]	0	0	0	0	0	2.71	1.52	1.25	0	2.66	0	0
527	ENST00000586257	242.401	7.92125	0.000199823	0.00484162	yes	up	0	1.75429	ENSG00000132471	WBP2	WW domain binding protein 2 [Source:HGNC Symbol;Acc:HGNC:12738]	0	0	0	0	0	0	4.85	0	4.3	0.66	2.47	0
528	ENST00000643049	0.474321	-1.07606	1.63e-07	1.82e-05	yes	down	2.946	1.33857	ENSG00000168394	TAP1	transporter 1, ATP binding cassette subfamily B member [Source:HGNC Symbol;Acc:HGNC:43]	3.23	3.03	3.24	3	2.23	1.67	0.62	1.51	1.01	1.19	1.26	2.11
529	ENST00000463665	3.08037	1.6231	0.00345269	0.037935	yes	up	0.05	0.138571	ENSG00000196482	ESRRG	estrogen related receptor gamma [Source:HGNC Symbol;Acc:HGNC:3474]	0.03	0.06	0.06	0.06	0.04	0.07	0.16	0.27	0.05	0.06	0.13	0.23
530	ENST00000577908	2.7092	1.43787	0.000180803	0.00451113	yes	up	1.718	3.94143	ENSG00000010244	ZNF207	zinc finger protein 207 [Source:HGNC Symbol;Acc:HGNC:12998]	2.06	2.31	2.09	1.01	1.12	1.62	5.31	3.74	5.91	4.97	3.67	2.37
531	MSTRG.35339.1	2.3812	1.25169	4.06e-12	1.87e-09	yes	up	0.212	0.481429	ENSG00000283528	TCAF2C	TRPM8 channel associated factor 2C [Source:HGNC Symbol;Acc:HGNC:53641]	0.23	0.26	0.23	0.15	0.19	0.55	0.34	0.48	0.43	0.41	0.34	0.82
532	ENST00000409400	0.415091	-1.2685	0.00182108	0.0240165	yes	down	4.536	1.83714	ENSG00000136717	BIN1	bridging integrator 1 [Source:HGNC Symbol;Acc:HGNC:1052]	4.17	6.62	6.45	2.08	3.36	3.45	1.17	1.19	0.41	1.62	1.08	3.94
533	ENST00000409737	0.0105667	-6.56433	0.0028527	0.033239	yes	down	0.568	0	ENSG00000239779	WBP1	WW domain binding protein 1 [Source:HGNC Symbol;Acc:HGNC:12737]	1.35	0	0.6	0	0.89	0	0	0	0	0	0	0
534	ENST00000396229	2.5083	1.32671	1.82e-08	2.97e-06	yes	up	0.774	1.85571	ENSG00000103534	TMC5	transmembrane channel like 5 [Source:HGNC Symbol;Acc:HGNC:22999]	0.99	1.02	0.38	0.79	0.69	1.74	1.8	2.19	1.3	2.07	1.3	2.59
535	ENST00000395813	0.370757	-1.43145	0.000543368	0.0100973	yes	down	2.846	0.982857	ENSG00000153113	CAST	calpastatin [Source:HGNC Symbol;Acc:HGNC:1515]	5.43	1.78	3.35	2.66	1.01	0.81	0.63	1.89	0.54	1.75	0.69	0.57
536	ENST00000642620	0.140218	-2.83426	0.00436465	0.0448436	yes	down	0.442	1.17143	ENSG00000124479	NDP	norrin cystine knot growth factor NDP [Source:HGNC Symbol;Acc:HGNC:7678]	0.52	0.61	0.42	0.33	0.33	0.06	0	0.16	0	0	0	7.98
537	ENST00000360127	6.97301	2.80178	8.52e-06	0.000434333	yes	up	0.192	1.24429	ENSG00000187624	C17orf97	chromosome 17 open reading frame 97 [Source:HGNC Symbol;Acc:HGNC:33800]	0.23	0.22	0.3	0.1	0.11	0.21	0.12	1.76	1.24	1.46	1.48	2.44
538	ENST00000611388	10.314	3.36654	0.000146762	0.00386416	yes	up	0.038	0.368571	ENSG00000276203	ANKRD20A3P	ankyrin repeat domain 20 family member A3, pseudogene [Source:HGNC Symbol;Acc:HGNC:31981]	0	0.11	0	0	0.08	0.41	0.35	0.38	0.6	0.32	0.13	0.39
539	ENST00000622051	3.18603	1.67176	0.00380049	0.0406853	yes	up	1.014	2.70429	ENSG00000102804	TSC22D1	TSC22 domain family member 1 [Source:HGNC Symbol;Acc:HGNC:16826]	1.16	0.63	1.59	0.96	0.73	0.41	2.9	2.01	4.78	4.2	3.83	0.8
540	ENST00000455029	4.71569e+07	25.491	9.12e-17	1.93e-13	yes	up	0	3.04857	ENSG00000125844	RRBP1	ribosome binding protein 1 [Source:HGNC Symbol;Acc:HGNC:10448]	0	0	0	0	0	0	6.71	0	11.92	0	2.58	0.13
541	MSTRG.9484.1	2.4034	1.26508	2.85e-05	0.0011063	yes	up	0.354	0.81	ENSG00000188735	TMEM120B	transmembrane protein 120B [Source:HGNC Symbol;Acc:HGNC:32008]	0.22	0.49	0.55	0.15	0.36	0.98	0.46	0.85	0.72	0.89	0.42	1.35
542	ENST00000394221	0.311771	-1.68144	0.00503268	0.0493504	yes	down	0.426	0.128571	ENSG00000178700	DHFR2	dihydrofolate reductase 2 [Source:HGNC Symbol;Acc:HGNC:27309]	0.7	0.44	0.33	0.42	0.24	0.24	0.08	0	0.18	0.17	0.04	0.19
543	ENST00000360835	0.368353	-1.44084	0.000370859	0.00764147	yes	down	0.934	0.341429	ENSG00000159307	SCUBE1	signal peptide, CUB domain and EGF like domain containing 1 [Source:HGNC Symbol;Acc:HGNC:13441]	1.21	1.07	1.16	0.96	0.27	0.36	0.16	0.35	0.2	0.24	0.14	0.94
544	ENST00000679205	4.48447	2.16494	0.00488131	0.0484072	yes	up	0.146	0.54	ENSG00000161057	PSMC2	proteasome 26S subunit, ATPase 2 [Source:HGNC Symbol;Acc:HGNC:9548]	0.24	0.12	0.17	0	0.2	0.38	1.17	0.18	1.1	0.39	0.38	0.18
545	ENST00000638000	41.2728	5.36712	0.00117272	0.0175392	yes	up	0.022	0.792857	ENSG00000049618	ARID1B	AT-rich interaction domain 1B [Source:HGNC Symbol;Acc:HGNC:18040]	0	0	0.11	0	0	2.58	0.5	0	1.39	0.87	0.21	0
546	ENST00000216286	0.454313	-1.13824	0.00105418	0.016323	yes	down	29.358	13.0214	ENSG00000087303	NID2	nidogen 2 [Source:HGNC Symbol;Acc:HGNC:13389]	37.63	36.58	39.25	21.95	11.38	25.82	8.33	12.94	4.69	11.22	5.44	22.71
547	ENST00000564057	3.39707	1.76429	0.00344812	0.0378994	yes	up	2.542	8.17429	ENSG00000103187	COTL1	coactosin like F-actin binding protein 1 [Source:HGNC Symbol;Acc:HGNC:18304]	4.16	2.31	1.47	3.3	1.47	0.42	5.76	5.19	8.81	6.69	7.95	22.4
548	ENST00000339082	0.39933	-1.32435	0.00223981	0.02793	yes	down	1.018	0.382857	ENSG00000011422	PLAUR	plasminogen activator, urokinase receptor [Source:HGNC Symbol;Acc:HGNC:9053]	1.01	1.07	1.56	0.86	0.59	0.51	0.24	0.56	0.08	0.13	0.45	0.71
549	ENST00000244728	0.477722	-1.06576	0.000295721	0.00648449	yes	down	7.408	3.39571	ENSG00000124749	COL21A1	collagen type XXI alpha 1 chain [Source:HGNC Symbol;Acc:HGNC:17025]	9.57	9.48	10.16	3.75	4.08	4.1	2.29	4.11	1.53	3.26	1.58	6.9
550	ENST00000469043	2.44174	1.28791	1.1e-07	1.33e-05	yes	up	0.58	1.26714	ENSG00000092108	SCFD1	sec1 family domain containing 1 [Source:HGNC Symbol;Acc:HGNC:20726]	0.78	0.64	0.54	0.47	0.47	1.38	1.39	1.23	1.51	1.39	1.11	0.86
551	ENST00000383329	72.9336	6.18851	9.49e-08	1.19e-05	yes	up	0.072	5.41286	ENSG00000204525	HLA-C	major histocompatibility complex, class I, C [Source:HGNC Symbol;Acc:HGNC:4933]	0.21	0	0	0	0.15	0.25	0.07	5.92	4.28	4.52	4.66	18.19
552	ENST00000651485	5.04766	2.33562	0.00340242	0.0375128	yes	up	13.866	66.6543	ENSG00000085063	CD59	CD59 molecule (CD59 blood group) [Source:HGNC Symbol;Acc:HGNC:1689]	10.88	4	14.6	36.3	3.55	71.74	82.67	68.33	67.26	122.21	53.91	0.46
553	ENST00000586545	2.03775	1.02698	0.00290552	0.0336686	yes	up	0.616	1.08714	ENSG00000078142	PIK3C3	phosphatidylinositol 3-kinase catalytic subunit type 3 [Source:HGNC Symbol;Acc:HGNC:8974]	1	0.86	0.6	0.25	0.37	1.19	1.56	1.13	1.08	0.8	0.82	1.03
554	ENST00000375099	0.451568	-1.14699	0.00131259	0.0189692	yes	down	0.548	0.242857	ENSG00000162543	UBXN10	UBX domain protein 10 [Source:HGNC Symbol;Acc:HGNC:26354]	0.72	0.65	0.69	0.36	0.32	0.29	0.11	0.31	0.07	0.21	0.16	0.55
555	ENST00000366518	0.39358	-1.34527	0.000115067	0.00323162	yes	down	0.626	0.237143	ENSG00000162849	KIF26B	kinesin family member 26B [Source:HGNC Symbol;Acc:HGNC:25484]	0.73	0.78	0.68	0.66	0.28	0.44	0.21	0.24	0.15	0.09	0.11	0.42
556	ENST00000356524	2.94345	1.55751	0.00349727	0.038292	yes	up	0.86	2.25857	ENSG00000173432	SAA1	serum amyloid A1 [Source:HGNC Symbol;Acc:HGNC:10513]	0.93	1.35	1.13	0.57	0.32	4.7	0.48	1.9	2.07	3.02	2.6	1.04
557	ENST00000592128	0.33511	-1.57729	0.00229786	0.0284015	yes	down	0.746	0.224286	ENSG00000134775	FHOD3	formin homology 2 domain containing 3 [Source:HGNC Symbol;Acc:HGNC:26178]	1.17	1.12	0.8	0.56	0.08	0.28	0.1	0.29	0.23	0.34	0.21	0.12
558	ENST00000302536	0.254193	-1.97601	2.14e-07	2.29e-05	yes	down	0.696	0.17	ENSG00000171724	VAT1L	vesicle amine transport 1 like [Source:HGNC Symbol;Acc:HGNC:29315]	0.8	0.87	0.89	0.37	0.55	0.19	0.09	0.43	0.09	0.11	0.07	0.21
559	ENST00000469360	0.00472689	-7.72489	0.000220921	0.00520439	yes	down	0.374	0	ENSG00000065150	IPO5	importin 5 [Source:HGNC Symbol;Acc:HGNC:6402]	0.91	0	0.57	0	0.39	0	0	0	0	0	0	0
560	ENST00000315491	0.454302	-1.13827	1.94e-06	0.00013148	yes	down	4.018	1.72714	ENSG00000258947	TUBB3	tubulin beta 3 class III [Source:HGNC Symbol;Acc:HGNC:20772]	4.26	4.32	3.89	3.77	3.85	2.74	1.75	1.79	0.7	1.4	1.74	1.97
561	MSTRG.30657.1	4.85978	2.28089	1.07e-05	0.000515683	yes	up	0.046	0.201429	ENSG00000197208	SLC22A4	solute carrier family 22 member 4 [Source:HGNC Symbol;Acc:HGNC:10968]	0.07	0.04	0.02	0.06	0.04	0.24	0.28	0.13	0.22	0.34	0.16	0.04
562	ENST00000264360	0.395095	-1.33973	0.00115264	0.0173572	yes	down	3.734	1.45286	ENSG00000138650	PCDH10	protocadherin 10 [Source:HGNC Symbol;Acc:HGNC:13404]	4.55	4.51	4.7	2.02	2.89	3.32	1.3	1.96	0.33	0.78	0.49	1.99
563	ENST00000587757	0.154834	-2.69121	0.000392466	0.00798547	yes	down	0.256	0.0342857	ENSG00000168675	LDLRAD4	low density lipoprotein receptor class A domain containing 4 [Source:HGNC Symbol;Acc:HGNC:1224]	0.26	0.32	0.38	0.22	0.1	0	0.06	0.08	0.02	0	0	0.08
564	ENST00000377391	6.41231	2.68084	5.52e-05	0.00183802	yes	up	0.194	1.21857	ENSG00000215126	CBWD6	COBW domain containing 6 [Source:HGNC Symbol;Acc:HGNC:31978]	0.09	0	0.17	0.23	0.48	0.7	0.77	1.29	1.93	1.81	1.15	0.88
565	ENST00000625349	2.25471	1.17294	0.00258369	0.0310173	yes	up	3.348	6.55429	ENSG00000108848	LUC7L3	LUC7 like 3 pre-mRNA splicing factor [Source:HGNC Symbol;Acc:HGNC:24309]	2.29	3.89	5.19	2.51	2.86	10.61	9.58	4.35	7.03	5.46	5.43	3.42
566	ENST00000430889	0.497471	-1.00732	0.00441566	0.0451849	yes	down	0.736	0.36	ENSG00000198353	HOXC4	homeobox C4 [Source:HGNC Symbol;Acc:HGNC:5126]	0.8	1.01	0.78	0.57	0.52	0.68	0.26	0.54	0.1	0.33	0.13	0.48
567	ENST00000281496	6.52978	2.70703	0.00202367	0.0259383	yes	up	0.07	0.448571	ENSG00000102763	VWA8	von Willebrand factor A domain containing 8 [Source:HGNC Symbol;Acc:HGNC:29071]	0.02	0.09	0.08	0.06	0.1	1.42	1.16	0.12	0.21	0.06	0.05	0.12
568	ENST00000555672	5.70434	2.51206	0.00208675	0.0265498	yes	up	0.968	5.41	ENSG00000170345	FOS	Fos proto-oncogene, AP-1 transcription factor subunit [Source:HGNC Symbol;Acc:HGNC:3796]	1.5	1.17	1.58	0.59	0	0.79	3.23	3.96	1.24	4.43	2.03	22.19
569	ENST00000636667	3.26485	1.70702	3.98e-05	0.00144366	yes	up	0.618	1.83429	ENSG00000114062	UBE3A	ubiquitin protein ligase E3A [Source:HGNC Symbol;Acc:HGNC:12496]	0.16	0.95	0.78	0.43	0.77	0.86	1.5	2.39	2.44	1.81	1.87	1.97
570	ENST00000561100	0.373967	-1.41902	8.96e-07	7.16e-05	yes	down	1.014	0.37	ENSG00000166073	GPR176	G protein-coupled receptor 176 [Source:HGNC Symbol;Acc:HGNC:32370]	1.2	1.22	1.09	0.93	0.63	0.71	0.19	0.51	0.15	0.32	0.2	0.51
571	ENST00000045083	0.393217	-1.3466	2.32e-05	0.000942484	yes	down	0.322	0.115714	ENSG00000042062	RIPOR3	RIPOR family member 3 [Source:HGNC Symbol;Acc:HGNC:16168]	0.39	0.44	0.4	0.13	0.25	0.1	0.09	0.13	0.14	0.12	0.07	0.16
572	ENST00000436367	0.475655	-1.07201	0.00111526	0.0169465	yes	down	4.382	2.06857	ENSG00000124788	ATXN1	ataxin 1 [Source:HGNC Symbol;Acc:HGNC:10548]	5.2	5.05	5.87	3	2.79	2.55	1.04	3.32	0.86	1.44	0.84	4.43
573	ENST00000674465	2.72223	1.44479	2.24e-05	0.000921556	yes	up	0.304	0.822857	ENSG00000244754	N4BP2L2	NEDD4 binding protein 2 like 2 [Source:HGNC Symbol;Acc:HGNC:26916]	0.26	0.27	0.25	0.21	0.53	1.03	0.74	0.6	0.55	1.11	0.4	1.33
574	ENST00000260733	5.69637e+07	25.7635	4.29e-17	9.78e-14	yes	up	0	2.42714	ENSG00000138162	TACC2	transforming acidic coiled-coil containing protein 2 [Source:HGNC Symbol;Acc:HGNC:11523]	0	0	0	0	0	0	4.23	0	7.25	0	5.51	0
575	ENST00000238044	0.372133	-1.42611	4.74e-05	0.00162601	yes	down	2.808	1.03	ENSG00000119147	ECRG4	ECRG4 augurin precursor [Source:HGNC Symbol;Acc:HGNC:24642]	2.49	2.92	2.61	1.97	4.05	1.3	0.74	2.19	0.59	0.91	0.46	1.02
576	ENST00000641925	0.0790458	-3.66117	0.00494209	0.0487483	yes	down	0.222	0.0171429	ENSG00000196240	OR2T2	olfactory receptor family 2 subfamily T member 2 [Source:HGNC Symbol;Acc:HGNC:14725]	0	0.38	0.38	0.27	0.08	0	0.03	0	0	0.05	0	0.04
577	ENST00000418767	2.69978	1.43284	5.35e-05	0.001787	yes	up	3.036	7.28857	ENSG00000148481	MINDY3	MINDY lysine 48 deubiquitinase 3 [Source:HGNC Symbol;Acc:HGNC:23578]	3.37	2.64	2.67	2.84	3.66	5.59	8.79	5.67	9.68	9.16	8.25	3.88
578	ENST00000355710	0.0490186	-4.35053	6e-06	0.00032944	yes	down	0.122	0.00428571	ENSG00000165731	RET	ret proto-oncogene [Source:HGNC Symbol;Acc:HGNC:9967]	0.2	0.07	0.14	0.08	0.12	0.01	0	0	0	0	0.02	0
579	ENST00000515629	2.39772	1.26166	0.00168624	0.0227111	yes	up	0.18	0.384286	ENSG00000177058	SLC38A9	solute carrier family 38 member 9 [Source:HGNC Symbol;Acc:HGNC:26907]	0.08	0.29	0.26	0.09	0.18	0.38	0.35	0.38	0.42	0.62	0.33	0.21
580	ENST00000553514	4.65719	2.21946	0.000740549	0.0126902	yes	up	0.27	1.18286	ENSG00000183648	NDUFB1	NADH:ubiquinone oxidoreductase subunit B1 [Source:HGNC Symbol;Acc:HGNC:7695]	0.3	0.56	0	0	0.49	1.62	0.89	1.23	1.13	1.99	0.54	0.88
581	ENST00000371332	650.268	9.34489	6.29e-12	2.79e-09	yes	up	0	1.14714	ENSG00000119969	HELLS	helicase, lymphoid specific [Source:HGNC Symbol;Acc:HGNC:4861]	0	0	0	0	0	0	2.16	0.87	1	2.29	0.48	1.23
582	ENST00000409807	0.488186	-1.0345	0.000220616	0.00519958	yes	down	1.506	0.688571	ENSG00000115641	FHL2	four and a half LIM domains 2 [Source:HGNC Symbol;Acc:HGNC:3703]	1.46	2.15	2.01	1.1	0.81	0.6	0.48	0.81	0.49	0.52	0.51	1.41
583	ENST00000508200	7.07698	2.82313	0.00258859	0.03105	yes	up	0.082	0.681429	ENSG00000108826	MRPL27	mitochondrial ribosomal protein L27 [Source:HGNC Symbol;Acc:HGNC:14483]	0	0	0	0.14	0.27	0.24	0.64	0.33	0.37	1.71	0.53	0.95
584	MSTRG.17453.3	2.01049	1.00755	0.005069	0.0495361	yes	up	0.314	0.541429	ENSG00000101557	USP14	ubiquitin specific peptidase 14 [Source:HGNC Symbol;Acc:HGNC:12612]	0.49	0.38	0.36	0.13	0.21	0.5	0.66	0.55	0.84	0.54	0.36	0.34
585	ENST00000340800	3.04965	1.60864	0.000559251	0.0103402	yes	up	0.38	0.955714	ENSG00000068366	ACSL4	acyl-CoA synthetase long chain family member 4 [Source:HGNC Symbol;Acc:HGNC:3571]	0.23	0.68	0.68	0.15	0.16	0.86	0.88	0.6	1.47	0.67	1.39	0.82
586	ENST00000431541	0.0078603	-6.9912	1.11e-05	0.000531648	yes	down	0.138	0	ENSG00000060642	PIGV	phosphatidylinositol glycan anchor biosynthesis class V [Source:HGNC Symbol;Acc:HGNC:26031]	0.13	0.12	0	0.32	0.12	0	0	0	0	0	0	0
587	ENST00000409028	2.3572	1.23707	0.000502596	0.00954816	yes	up	1.838	4.02714	ENSG00000071082	RPL31	ribosomal protein L31 [Source:HGNC Symbol;Acc:HGNC:10334]	1.23	2.06	2.18	0.69	3.03	4.19	3.48	5.21	4.69	4.89	3.1	2.63
588	ENST00000311528	3.15061	1.65563	0.00323081	0.0361433	yes	up	14.054	37.3443	ENSG00000167526	RPL13	ribosomal protein L13 [Source:HGNC Symbol;Acc:HGNC:10303]	20.56	11.96	6.46	14.69	16.6	25.97	80.65	10.5	52.25	18.84	55.3	17.9
589	ENST00000473939	0.132643	-2.91438	0.00332883	0.0369084	yes	down	0.802	0.104286	ENSG00000160991	ORAI2	ORAI calcium release-activated calcium modulator 2 [Source:HGNC Symbol;Acc:HGNC:21667]	1.21	1	1.13	0.35	0.32	0	0	0.13	0.08	0	0.07	0.45
590	ENST00000676946	91.1588	6.51031	0.00185569	0.0243379	yes	up	0.234	21.27	ENSG00000135047	CTSL	cathepsin L [Source:HGNC Symbol;Acc:HGNC:2537]	0	0	0	0	1.17	19.91	29.95	2.06	48.95	31.73	16.29	0
591	ENST00000347275	17.8668	4.15921	0.00156027	0.021502	yes	up	0.022	0.355714	ENSG00000122482	ZNF644	zinc finger protein 644 [Source:HGNC Symbol;Acc:HGNC:29222]	0	0.11	0	0	0	0.48	0.25	0.56	0.74	0	0.13	0.33
592	ENST00000644971	0.421087	-1.24781	0.00473249	0.0474264	yes	down	4.036	1.69857	ENSG00000168477	TNXB	tenascin XB [Source:HGNC Symbol;Acc:HGNC:11976]	5.24	3.87	5.47	3.44	2.16	4.08	1.18	0.81	0.34	1.4	0.77	3.31
593	ENST00000345068	0.48521	-1.04332	0.000243316	0.00558452	yes	down	3.82	1.72714	ENSG00000167549	CORO6	coronin 6 [Source:HGNC Symbol;Acc:HGNC:21356]	3.39	4.28	5.08	2.55	3.8	3.2	0.75	2.06	1.78	1.39	1.62	1.29
594	ENST00000381946	0.202022	-2.30741	5.57e-05	0.00184974	yes	down	1.356	0.284286	ENSG00000075673	ATP12A	ATPase H+/K+ transporting non-gastric alpha2 subunit [Source:HGNC Symbol;Acc:HGNC:13816]	1.43	1.59	1.69	1.67	0.4	0.76	0.16	0.14	0.08	0.1	0.08	0.67
595	ENST00000378553	8.20656	3.03678	8.42e-12	3.58e-09	yes	up	0.124	0.92	ENSG00000154099	DNAAF1	dynein axonemal assembly factor 1 [Source:HGNC Symbol;Acc:HGNC:30539]	0.15	0.19	0.09	0.18	0.01	0.7	0.53	1.05	1.01	0.96	1.11	1.08
596	ENST00000426751	4.21867	2.07679	0.00314523	0.035448	yes	up	0.116	0.438571	ENSG00000125375	DMAC2L	distal membrane arm assembly complex 2 like [Source:HGNC Symbol;Acc:HGNC:18799]	0.2	0	0.28	0.1	0	0.44	0.37	0.27	0.54	0.66	0.22	0.57
597	ENST00000513473	2.36277	1.24048	0.00339015	0.037421	yes	up	0.268	0.581429	ENSG00000163694	RBM47	RNA binding motif protein 47 [Source:HGNC Symbol;Acc:HGNC:30358]	0.35	0.31	0.33	0.14	0.21	0.97	0.35	0.77	0.27	0.81	0.3	0.6
598	ENST00000648076	0.255876	-1.96649	5.85e-07	5.13e-05	yes	down	17.24	4.51	ENSG00000065618	COL17A1	collagen type XVII alpha 1 chain [Source:HGNC Symbol;Acc:HGNC:2194]	17.78	18.31	18.3	20.58	11.23	3.42	1.58	6.32	2.09	2.6	2.64	12.92
599	ENST00000312358	0.452962	-1.14254	0.00193863	0.0251308	yes	down	0.4	0.175714	ENSG00000072195	SPEG	striated muscle enriched protein kinase [Source:HGNC Symbol;Acc:HGNC:16901]	0.52	0.41	0.48	0.23	0.36	0.26	0.13	0.27	0.08	0.06	0.08	0.35
600	ENST00000433834	0.331264	-1.59395	1.91e-06	0.000129727	yes	down	0.98	0.304286	ENSG00000077549	CAPZB	capping actin protein of muscle Z-line subunit beta [Source:HGNC Symbol;Acc:HGNC:1491]	1.01	1.03	1.25	0.9	0.71	0.25	0.18	0.13	0.28	0.37	0.35	0.57
601	ENST00000009180	0.321361	-1.63773	0.000407657	0.0082183	yes	down	10.108	3.23	ENSG00000010278	CD9	CD9 molecule [Source:HGNC Symbol;Acc:HGNC:1709]	11.87	13.1	13.36	8.15	4.06	4.81	2.81	2.26	1.11	1.91	0.68	9.03
602	ENST00000494559	0.376527	-1.40917	0.000817498	0.013634	yes	down	1.7	0.634286	ENSG00000121440	PDZRN3	PDZ domain containing ring finger 3 [Source:HGNC Symbol;Acc:HGNC:17704]	2.25	1.33	2.62	0.97	1.33	0.97	0.21	1.43	0.33	0.55	0.17	0.78
603	ENST00000551374	16.3746	4.03338	3.43e-09	7.51e-07	yes	up	0.866	11.45	ENSG00000134294	SLC38A2	solute carrier family 38 member 2 [Source:HGNC Symbol;Acc:HGNC:13448]	0.66	1.23	1.07	0.91	0.46	7.42	29.56	2.76	22.91	8.08	8.41	1.01
604	ENST00000303843	0.447968	-1.15853	0.000673416	0.011846	yes	down	2.564	1.11143	ENSG00000169891	REPS2	RALBP1 associated Eps domain containing 2 [Source:HGNC Symbol;Acc:HGNC:9963]	3.31	3.51	2.99	2	1.01	0.93	0.62	1.72	0.43	1.14	0.6	2.34
605	ENST00000404542	0.447163	-1.16113	0.00172557	0.0230771	yes	down	0.608	0.26	ENSG00000172987	HPSE2	heparanase 2 (inactive) [Source:HGNC Symbol;Acc:HGNC:18374]	0.7	0.92	0.79	0.41	0.22	0.24	0.12	0.51	0.16	0.27	0.13	0.39
606	ENST00000591778	0.40844	-1.2918	0.000583318	0.0106693	yes	down	7.554	2.88143	ENSG00000108679	LGALS3BP	galectin 3 binding protein [Source:HGNC Symbol;Acc:HGNC:6564]	9.13	10.16	3.23	8.44	6.81	4.68	3.33	2.33	1.75	1.22	3.39	3.47
607	ENST00000503057	2.24458	1.16645	0.000590048	0.0107407	yes	up	0.792	1.66	ENSG00000064042	LIMCH1	LIM and calponin homology domains 1 [Source:HGNC Symbol;Acc:HGNC:29191]	0.8	0.74	0.81	0.35	1.26	1.08	0.81	1.9	1.97	2.39	1.61	1.86
608	ENST00000680226	7.08355	2.82447	9.94e-06	0.000489104	yes	up	1.386	8.06286	ENSG00000185624	P4HB	prolyl 4-hydroxylase subunit beta [Source:HGNC Symbol;Acc:HGNC:8548]	2.85	1.4	0.74	0.53	1.41	7.29	22.13	3.85	12.63	4.81	4.43	1.3
609	ENST00000349243	0.440765	-1.18192	0.000729821	0.0125772	yes	down	6.554	2.82286	ENSG00000144891	AGTR1	angiotensin II receptor type 1 [Source:HGNC Symbol;Acc:HGNC:336]	9.65	7.89	7.21	3.6	4.42	5.14	1.71	4.28	0.69	2.82	1.33	3.79
610	ENST00000659264	4.85433	2.27927	0.00352876	0.0385184	yes	up	0.058	0.234286	ENSG00000162105	SHANK2	SH3 and multiple ankyrin repeat domains 2 [Source:HGNC Symbol;Acc:HGNC:14295]	0.13	0.07	0.09	0	0	0.28	0.18	0.37	0.27	0.28	0.1	0.16
611	ENST00000376530	0.455567	-1.13426	0.000343926	0.0072354	yes	down	0.7	0.301429	ENSG00000167614	TTYH1	tweety family member 1 [Source:HGNC Symbol;Acc:HGNC:13476]	0.66	0.6	0.85	0.68	0.71	0.5	0.34	0.29	0.27	0.1	0.26	0.35
612	ENST00000258187	0.21171	-2.23984	0.00118981	0.0177065	yes	down	1.764	0.375714	ENSG00000103034	NDRG4	NDRG family member 4 [Source:HGNC Symbol;Acc:HGNC:14466]	1.89	2.33	2.39	1.65	0.56	0.31	0.17	0.69	0	0.16	0.21	1.09
613	ENST00000418703	309.188	8.27234	0.00229628	0.0284015	yes	up	0	0.438571	ENSG00000111199	TRPV4	transient receptor potential cation channel subfamily V member 4 [Source:HGNC Symbol;Acc:HGNC:18083]	0	0	0	0	0	1.37	0.73	0	0.58	0	0.39	0
614	ENST00000255631	3.98053e+06	21.9245	8.84e-13	5.07e-10	yes	up	0	0.325714	ENSG00000133265	HSPBP1	HSPA (Hsp70) binding protein 1 [Source:HGNC Symbol;Acc:HGNC:24989]	0	0	0	0	0	0	1.74	0	0.54	0	0	0
615	ENST00000540810	35.5823	5.15309	0.000198411	0.00482586	yes	up	0.018	0.608571	ENSG00000131037	EPS8L1	EPS8 like 1 [Source:HGNC Symbol;Acc:HGNC:21295]	0	0	0	0	0.09	0	0.23	0.75	0.35	1.34	1.37	0.22
616	ENST00000293190	0.457495	-1.12817	1.09e-05	0.000527874	yes	down	0.914	0.4	ENSG00000161509	GRIN2C	glutamate ionotropic receptor NMDA type subunit 2C [Source:HGNC Symbol;Acc:HGNC:4587]	0.99	1.06	0.97	0.87	0.68	0.56	0.44	0.44	0.17	0.23	0.3	0.66
617	ENST00000376670	3.13101	1.64663	0.00343918	0.0378157	yes	up	0.208	0.584286	ENSG00000102145	GATA1	GATA binding protein 1 [Source:HGNC Symbol;Acc:HGNC:4170]	0.06	0.38	0.35	0.18	0.07	0.16	0.24	0.95	0.66	0.61	0.69	0.78
618	ENST00000490416	2.48134	1.31112	4.35e-06	0.000251086	yes	up	1.156	2.57857	ENSG00000196712	NF1	neurofibromin 1 [Source:HGNC Symbol;Acc:HGNC:7765]	1.39	1.31	1.38	0.51	1.19	2.8	2.58	2.18	3.03	3.58	2	1.88
619	MSTRG.5424.3	2.61979	1.38945	9.94e-06	0.000489104	yes	up	0.054	0.13	ENSG00000154493	C10orf90	chromosome 10 open reading frame 90 [Source:HGNC Symbol;Acc:HGNC:26563]	0.05	0.05	0.06	0.03	0.08	0.12	0.14	0.12	0.17	0.14	0.11	0.11
620	ENST00000415688	2.26006	1.17636	0.000427352	0.00848741	yes	up	1.014	2.11571	ENSG00000082146	STRADB	STE20 related adaptor beta [Source:HGNC Symbol;Acc:HGNC:13205]	0.78	1.57	0.98	0.57	1.17	2.57	1.59	1.41	2.26	1.81	2.26	2.91
621	ENST00000542554	156.64	7.29131	0.000436072	0.00861745	yes	up	0	0.158571	ENSG00000130962	PRRG1	proline rich and Gla domain 1 [Source:HGNC Symbol;Acc:HGNC:9469]	0	0	0	0	0	0.38	0	0	0.35	0	0.16	0.22
622	ENST00000241261	0.371785	-1.42746	2.86e-06	0.000180726	yes	down	49.106	17.56	ENSG00000121858	TNFSF10	TNF superfamily member 10 [Source:HGNC Symbol;Acc:HGNC:11925]	56.72	62.76	63.83	40.21	22.01	15.25	6.45	28.7	9.8	22.65	10.79	29.28
623	ENST00000397061	0.289271	-1.78951	2.03e-09	4.74e-07	yes	down	3.602	1.02143	ENSG00000213965	NUDT19	nudix hydrolase 19 [Source:HGNC Symbol;Acc:HGNC:32036]	4.41	3.62	3.96	4.15	1.87	1.54	0.51	1.16	0.58	1.81	0.45	1.1
624	ENST00000353172	2.04147	1.02961	7.48e-07	6.25e-05	yes	up	5.942	11.33	ENSG00000151364	KCTD14	potassium channel tetramerization domain containing 14 [Source:HGNC Symbol;Acc:HGNC:23295]	5.89	5.91	5.84	6.34	5.73	14.84	15.23	10.29	8.88	10.1	8.53	11.44
625	ENST00000636500	0.409324	-1.28868	4.46e-05	0.00155696	yes	down	1.802	0.72	ENSG00000186577	SMIM29	small integral membrane protein 29 [Source:HGNC Symbol;Acc:HGNC:1340]	1.65	2.19	1.64	2.11	1.42	1.16	0.35	0.9	0.27	0.58	0.76	1.02
626	ENST00000649389	2.13953	1.0973	1.18e-09	3.04e-07	yes	up	2.568	5.08143	ENSG00000140022	STON2	stonin 2 [Source:HGNC Symbol;Acc:HGNC:30652]	2.93	2.87	2.3	2.42	2.32	4.81	3.88	5.51	4.31	6.85	5.4	4.81
627	ENST00000382073	3.10544	1.6348	0.000786753	0.0132548	yes	up	0.128	0.361429	ENSG00000205846	CLEC6A	C-type lectin domain containing 6A [Source:HGNC Symbol;Acc:HGNC:14556]	0.12	0.09	0.19	0.13	0.11	0.19	0.21	0.28	0.42	0.54	0.55	0.34
628	ENST00000680863	0.448685	-1.15623	0.000811729	0.0135554	yes	down	1.766	0.738571	ENSG00000130340	SNX9	sorting nexin 9 [Source:HGNC Symbol;Acc:HGNC:14973]	2.97	1.93	1.34	2.04	0.55	0.75	0.42	0.69	0.51	1.17	0.73	0.9
629	ENST00000573725	0.220394	-2.18184	0.00503978	0.049386	yes	down	1.468	0.301429	ENSG00000174231	PRPF8	pre-mRNA processing factor 8 [Source:HGNC Symbol;Acc:HGNC:17340]	1.31	0.64	2	1.71	1.68	0	0.45	0.24	0.7	0.22	0	0.5
630	ENST00000541932	0.469009	-1.09231	0.00170737	0.0229124	yes	down	242.802	109.8	ENSG00000102755	FLT1	fms related receptor tyrosine kinase 1 [Source:HGNC Symbol;Acc:HGNC:3763]	279.02	291.33	294.91	185.42	163.33	59.01	32.78	149.68	80.41	98.08	86.78	261.86
631	ENST00000571680	0.430559	-1.21572	7.98e-07	6.55e-05	yes	down	3.868	1.53857	ENSG00000259207	ITGB3	integrin subunit beta 3 [Source:HGNC Symbol;Acc:HGNC:6156]	2.92	3.97	5.04	4.12	3.29	1.78	1.6	1.2	1.41	0.99	1.61	2.18
632	ENST00000379713	2.87606	1.52409	7.07e-07	5.93e-05	yes	up	0.47	1.29857	ENSG00000198879	SFMBT2	Scm like with four mbt domains 2 [Source:HGNC Symbol;Acc:HGNC:20256]	0.3	0.54	0.32	0.41	0.78	1.25	1.25	1.52	1.31	1.56	1.03	1.17
633	ENST00000296252	2.15515	1.10779	0.000763484	0.0129817	yes	up	0.096	0.202857	ENSG00000163898	LIPH	lipase H [Source:HGNC Symbol;Acc:HGNC:18483]	0.09	0.09	0.09	0.08	0.13	0.28	0.25	0.22	0.12	0.15	0.13	0.27
634	ENST00000541110	0.435803	-1.19825	0.00477319	0.0477512	yes	down	0.544	0.23	ENSG00000124496	TRERF1	transcriptional regulating factor 1 [Source:HGNC Symbol;Acc:HGNC:18273]	0.4	0.87	0.78	0.45	0.22	0.22	0.17	0.34	0.04	0.31	0.1	0.43
635	ENST00000546463	4.76263	2.25176	3.52e-07	3.48e-05	yes	up	2.098	8.74	ENSG00000197111	PCBP2	poly(rC) binding protein 2 [Source:HGNC Symbol;Acc:HGNC:8648]	1.72	1.5	2.53	2.39	2.35	8.2	13.35	4.95	16.24	4.61	8.89	4.94
636	ENST00000535456	0.390917	-1.35506	0.00264795	0.0314904	yes	down	0.316	0.59	ENSG00000149328	GLB1L2	galactosidase beta 1 like 2 [Source:HGNC Symbol;Acc:HGNC:25129]	0.38	0.3	0.42	0.32	0.16	0.24	0.09	0.15	0.04	0.07	0.02	3.52
637	ENST00000599371	2.27189	1.18389	0.00299001	0.0343198	yes	up	19.264	37.8614	ENSG00000243137	PSG4	pregnancy specific beta-1-glycoprotein 4 [Source:HGNC Symbol;Acc:HGNC:9521]	18.87	23.58	23.82	20.01	10.04	27.55	30.77	29.75	69.27	59.95	31.76	15.98
638	ENST00000298552	0.000642115	-10.6049	7.21e-05	0.00227692	yes	down	1.532	0	ENSG00000165699	TSC1	TSC complex subunit 1 [Source:HGNC Symbol;Acc:HGNC:12362]	1.99	2.9	2.77	0	0	0	0	0	0	0	0	0
639	ENST00000389212	6.88009e+06	22.714	1.29e-13	9.81e-11	yes	up	0	0.404286	ENSG00000079337	RAPGEF3	Rap guanine nucleotide exchange factor 3 [Source:HGNC Symbol;Acc:HGNC:16629]	0	0	0	0	0	0.99	0	0.05	0	1.79	0	0
640	ENST00000403018	2.3382	1.2254	0.000103385	0.00299273	yes	up	1.114	2.27143	ENSG00000158321	AUTS2	activator of transcription and developmental regulator AUTS2 [Source:HGNC Symbol;Acc:HGNC:14262]	1.44	1.42	1.25	0.55	0.91	1.86	2.08	2.13	3.25	3.28	1.99	1.31
641	ENST00000455077	0.304839	-1.71388	2.57e-06	0.000166621	yes	down	2.422	0.685714	ENSG00000033867	SLC4A7	solute carrier family 4 member 7 [Source:HGNC Symbol;Acc:HGNC:11033]	3.19	3.26	3.16	1.51	0.99	0.53	0.61	0.66	0.3	0.45	0.53	1.72
642	ENST00000456524	3.21184	1.6834	0.00465838	0.0469414	yes	up	0.912	2.59857	ENSG00000135917	SLC19A3	solute carrier family 19 member 3 [Source:HGNC Symbol;Acc:HGNC:16266]	1.18	1.33	0.73	0.69	0.63	1.52	0.25	4.24	3.72	3.59	3.78	1.09
643	ENST00000458580	2.04174	1.0298	0.00455164	0.0461566	yes	up	0.192	0.394286	ENSG00000178997	EXD1	exonuclease 3'-5' domain containing 1 [Source:HGNC Symbol;Acc:HGNC:28507]	0.15	0.2	0.17	0.24	0.2	0.6	0.27	0.57	0.31	0.52	0.1	0.39
644	ENST00000239374	0.425512	-1.23273	1.48e-05	0.000665073	yes	down	0.944	0.377143	ENSG00000120262	CCDC170	coiled-coil domain containing 170 [Source:HGNC Symbol;Acc:HGNC:21177]	1.05	1.28	1.31	0.62	0.46	0.51	0.37	0.42	0.24	0.29	0.15	0.66
645	ENST00000396663	49.5355	5.63039	1.71e-05	0.000743793	yes	up	0	0.118571	ENSG00000122644	ARL4A	ADP ribosylation factor like GTPase 4A [Source:HGNC Symbol;Acc:HGNC:695]	0	0	0	0	0	0.15	0.1	0.07	0.06	0.35	0	0.1
646	ENST00000396662	0.301187	-1.73127	0.000349917	0.00731309	yes	down	2.074	0.605714	ENSG00000122644	ARL4A	ADP ribosylation factor like GTPase 4A [Source:HGNC Symbol;Acc:HGNC:695]	2.02	2.08	1.51	3.04	1.72	0.97	0.53	1.07	0.4	0.84	0.37	0.06
647	ENST00000441925	0.436422	-1.1962	0.00125456	0.0183397	yes	down	6.326	2.71429	ENSG00000181744	DIPK2A	divergent protein kinase domain 2A [Source:HGNC Symbol;Acc:HGNC:28490]	6.75	8.53	8.98	2.98	4.39	3.29	1.78	4.09	1.21	1.83	0.75	6.05
648	ENST00000641482	18.8331	4.2352	0.00117256	0.0175392	yes	up	0.054	0.847143	ENSG00000164073	MFSD8	major facilitator superfamily domain containing 8 [Source:HGNC Symbol;Acc:HGNC:28486]	0	0.03	0.24	0	0	0	0.44	1.22	1	0.93	1.05	1.29
649	ENST00000358966	3.15122	1.65591	0.00465491	0.0469288	yes	up	0.446	1.35143	ENSG00000152904	GGPS1	geranylgeranyl diphosphate synthase 1 [Source:HGNC Symbol;Acc:HGNC:4249]	0.53	0.15	0.16	0.35	1.04	1.56	1.9	1.66	1.68	1.47	0.89	0.3
650	ENST00000648167	0.428793	-1.22165	1.48e-09	3.62e-07	yes	down	298.058	117.957	ENSG00000166033	HTRA1	HtrA serine peptidase 1 [Source:HGNC Symbol;Acc:HGNC:9476]	284.32	293.99	335.78	309.37	266.83	91.59	79.74	135.31	130.03	119.07	128.19	141.77
651	ENST00000619898	2.31746	1.21255	0.00377459	0.0404886	yes	up	0.994	1.96143	ENSG00000114902	SPCS1	signal peptidase complex subunit 1 [Source:HGNC Symbol;Acc:HGNC:23401]	0.89	1.31	1.07	0.8	0.9	1.21	2.06	1.29	4.25	1.72	2.06	1.14
652	ENST00000639097	100.411	6.64977	2.72e-06	0.000174549	yes	up	0	0.537143	ENSG00000109911	ELP4	elongator acetyltransferase complex subunit 4 [Source:HGNC Symbol;Acc:HGNC:1171]	0	0	0	0	0	0.16	0.88	0.4	0.91	0.49	0.92	0
653	ENST00000536605	743.956	9.53907	9.23e-06	0.000459366	yes	up	0	3.97143	ENSG00000101608	MYL12A	myosin light chain 12A [Source:HGNC Symbol;Acc:HGNC:16701]	0	0	0	0	0	1.87	8.25	4.26	7.65	0	5.77	0
654	ENST00000647131	6.17998	2.6276	0.000881778	0.0143675	yes	up	1.044	5.45571	ENSG00000171863	RPS7	ribosomal protein S7 [Source:HGNC Symbol;Acc:HGNC:10440]	0.67	0.53	1.19	1.39	1.44	0.55	3.97	2.49	19.34	5.03	5.82	0.99
655	ENST00000675701	0.351416	-1.50875	0.00240992	0.0294333	yes	down	1.75	0.568571	ENSG00000171766	GATM	glycine amidinotransferase [Source:HGNC Symbol;Acc:HGNC:4175]	2.44	2.24	3.02	0.34	0.71	0.42	0.27	1.32	0.29	0.59	0.25	0.84
656	ENST00000529987	2.44523	1.28997	0.00187768	0.0245495	yes	up	0.798	1.82286	ENSG00000110172	CHORDC1	cysteine and histidine rich domain containing 1 [Source:HGNC Symbol;Acc:HGNC:14525]	0.62	0.28	1.55	0.61	0.93	1.06	1.22	1.95	2.04	3.35	1.47	1.67
657	ENST00000381055	2.82321	1.49734	1.07e-13	8.47e-11	yes	up	9.25	24.2629	ENSG00000049192	ADAMTS6	ADAM metallopeptidase with thrombospondin type 1 motif 6 [Source:HGNC Symbol;Acc:HGNC:222]	8.99	9.42	9.6	5.97	12.27	25.83	24.33	22.39	24.65	28.91	20.06	23.67
658	ENST00000167586	0.205358	-2.28379	0.00104049	0.0161767	yes	down	0.7	0.141429	ENSG00000186847	KRT14	keratin 14 [Source:HGNC Symbol;Acc:HGNC:6416]	0.63	0.57	0.58	1.33	0.39	0.1	0.28	0.04	0.04	0.02	0.08	0.43
659	ENST00000389634	0.320696	-1.64072	4.84e-05	0.00165543	yes	down	0.726	0.205714	ENSG00000169282	KCNAB1	potassium voltage-gated channel subfamily A member regulatory beta subunit 1 [Source:HGNC Symbol;Acc:HGNC:6228]	0.95	0.87	0.98	0.48	0.35	0.33	0.21	0.23	0.21	0.18	0.21	0.07
660	ENST00000358550	2.66304	1.41307	0.00295647	0.0340736	yes	up	0.068	0.175714	ENSG00000197555	SIPA1L1	signal induced proliferation associated 1 like 1 [Source:HGNC Symbol;Acc:HGNC:20284]	0.03	0.04	0.12	0.11	0.04	0.26	0.14	0.17	0.05	0.16	0.22	0.23
661	ENST00000370009	0.481259	-1.05512	0.00226847	0.0281642	yes	down	4.28	2.10143	ENSG00000102030	NAA10	N-alpha-acetyltransferase 10, NatA catalytic subunit [Source:HGNC Symbol;Acc:HGNC:18704]	5.02	5.08	3.12	4.87	3.31	3.39	1.27	2.26	1.08	2.79	0.49	3.43
662	ENST00000480609	5.18272	2.37371	0.00200022	0.0257128	yes	up	3.638	16.5857	ENSG00000134871	COL4A2	collagen type IV alpha 2 chain [Source:HGNC Symbol;Acc:HGNC:2203]	2.2	4.78	1.46	7.99	1.76	28.79	33.82	3.69	18.2	9.27	21.63	0.7
663	ENST00000526722	0.311827	-1.68118	6.63e-05	0.00212394	yes	down	1.118	0.338571	ENSG00000095787	WAC	WW domain containing adaptor with coiled-coil [Source:HGNC Symbol;Acc:HGNC:17327]	1.45	0.77	1.16	0.88	1.33	0.44	0.2	0.34	0.22	0.55	0.2	0.42
664	ENST00000636615	0.398535	-1.32722	0.000738858	0.0126764	yes	down	2.114	0.771429	ENSG00000250644	AC068580.4	novel protein	2.47	2.39	2.33	2.42	0.96	0.39	0.7	0.51	0.51	0.55	1.02	1.72
665	ENST00000332947	0.123481	-3.01764	0.000105642	0.00303725	yes	down	0.568	0.0757143	ENSG00000183114	FAM43B	family with sequence similarity 43 member B [Source:HGNC Symbol;Acc:HGNC:31791]	0.63	0.69	0.43	0.96	0.13	0.07	0.02	0.02	0.01	0.03	0.02	0.36
666	ENST00000412172	3.05616	1.61172	0.000456582	0.00889632	yes	up	0.052	0.147143	ENSG00000224960	PPP4R3C	protein phosphatase 4 regulatory subunit 3C [Source:HGNC Symbol;Acc:HGNC:33146]	0.06	0.06	0.04	0.03	0.07	0.17	0.12	0.15	0.07	0.28	0.12	0.12
667	ENST00000366938	21.5915	4.43239	0.00139548	0.0198601	yes	up	0.008	0.198571	ENSG00000196482	ESRRG	estrogen related receptor gamma [Source:HGNC Symbol;Acc:HGNC:3474]	0	0	0	0.04	0	0.05	0.23	0	0.13	0.48	0.23	0.27
668	ENST00000297268	0.44466	-1.16923	0.00155208	0.0214255	yes	down	160.91	71.5943	ENSG00000164692	COL1A2	collagen type I alpha 2 chain [Source:HGNC Symbol;Acc:HGNC:2198]	173.36	184.6	196.03	131.14	119.42	162.24	58.66	83.14	19.94	41.48	24.65	111.05
669	ENST00000430155	0.156382	-2.67685	5.69e-06	0.000315697	yes	down	4.408	0.718571	ENSG00000221955	SLC12A8	solute carrier family 12 member 8 [Source:HGNC Symbol;Acc:HGNC:15595]	4.09	5.51	5.85	5.84	0.75	0.56	0.26	0.54	0.38	0.45	0.14	2.7
670	ENST00000535554	0.497965	-1.00588	0.00472512	0.0474059	yes	down	2.076	0.981429	ENSG00000184990	SIVA1	SIVA1 apoptosis inducing factor [Source:HGNC Symbol;Acc:HGNC:17712]	2.41	2.32	2.5	2.03	1.12	1.98	1.08	0.63	0.67	0.44	0.51	1.56
671	ENST00000376113	0.44198	-1.17795	0.00075156	0.0128518	yes	down	5.95	2.45429	ENSG00000136717	BIN1	bridging integrator 1 [Source:HGNC Symbol;Acc:HGNC:1052]	6.76	5.38	5.97	6.93	4.71	4.86	2.62	2.18	1.99	2.68	2.05	0.8
672	ENST00000454076	2.35913	1.23825	0.000452888	0.00884248	yes	up	1.35	3.07286	ENSG00000067829	IDH3G	isocitrate dehydrogenase (NAD(+)) 3 non-catalytic subunit gamma [Source:HGNC Symbol;Acc:HGNC:5386]	0.8	1.66	0.88	1.62	1.79	3.86	1.59	4.7	3.62	2.87	2.41	2.46
673	ENST00000644972	3.13971	1.65063	8.13e-05	0.00248571	yes	up	0.106	0.307143	ENSG00000122335	SERAC1	serine active site containing 1 [Source:HGNC Symbol;Acc:HGNC:21061]	0.06	0.15	0.13	0.11	0.08	0.4	0.39	0.34	0.26	0.44	0.23	0.09
674	ENST00000244296	0.453878	-1.13962	0.000139443	0.00372662	yes	down	430.86	186.149	ENSG00000231924	PSG1	pregnancy specific beta-1-glycoprotein 1 [Source:HGNC Symbol;Acc:HGNC:9514]	385.52	385.26	394.4	440.12	549	106.99	91.72	208.71	197.63	186.02	213.15	298.82
675	ENST00000522472	156.641	7.29132	1.86e-06	0.000126959	yes	up	0	1.21286	ENSG00000197226	TBC1D9B	TBC1 domain family member 9B [Source:HGNC Symbol;Acc:HGNC:29097]	0	0	0	0	0	0.17	2.37	0.2	2.45	1.82	1.48	0
676	ENST00000409870	2.46512	1.30166	0.000923901	0.0148418	yes	up	0.626	1.42429	ENSG00000187699	C2orf88	chromosome 2 open reading frame 88 [Source:HGNC Symbol;Acc:HGNC:28191]	0.68	0.63	0.63	0.46	0.73	2.67	1.65	0.72	0.62	1.24	1.84	1.23
677	ENST00000437581	4.36906	2.12732	0.000761195	0.0129583	yes	up	1.42	5.37143	ENSG00000135318	NT5E	5'-nucleotidase ecto [Source:HGNC Symbol;Acc:HGNC:8021]	1.56	0.26	1.68	2.43	1.17	4.05	12.8	3.3	6.42	2.81	6.6	1.62
678	ENST00000377043	10.1742	3.34684	2.45e-06	0.000160812	yes	up	0.888	7.77143	ENSG00000135048	CEMIP2	cell migration inducing hyaluronidase 2 [Source:HGNC Symbol;Acc:HGNC:11869]	1.11	0.82	0.39	0.91	1.21	4.35	18.75	3.26	10.19	10.93	6.5	0.42
679	MSTRG.5402.2	2.45809	1.29754	0.000179868	0.00449369	yes	up	0.624	1.35143	ENSG00000019995	ZRANB1	zinc finger RANBP2-type containing 1 [Source:HGNC Symbol;Acc:HGNC:18224]	0.87	0.48	0.64	0.51	0.62	1.33	1.81	0.85	2.15	1.25	1.21	0.86
680	ENST00000233710	5.15067	2.36476	1.2e-05	0.000566538	yes	up	0.246	1.27571	ENSG00000115361	ACADL	acyl-CoA dehydrogenase long chain [Source:HGNC Symbol;Acc:HGNC:88]	0.14	0.13	0.16	0.06	0.74	1.43	0.92	1.47	1.48	1.56	0.88	1.19
681	MSTRG.18583.1	2.08845	1.06243	0.00044344	0.00872977	yes	up	0.794	1.56	ENSG00000269386	RAB11B-AS1	RAB11B antisense RNA 1 [Source:HGNC Symbol;Acc:HGNC:44178]	0.87	0.89	0.66	0.69	0.86	2.37	2.06	0.81	1.03	1.42	1.21	2.02
682	ENST00000619038	2.44494	1.2898	0.000686922	0.0120242	yes	up	0.554	1.27429	ENSG00000239704	CDRT4	CMT1A duplicated region transcript 4 [Source:HGNC Symbol;Acc:HGNC:14383]	0.55	1.06	0.55	0.43	0.18	1.61	0.37	1.59	0.95	1.97	0.86	1.57
683	MSTRG.15352.1	2.08816	1.06224	3.27e-05	0.00123727	yes	up	0.29	0.548571	ENSG00000108559	NUP88	nucleoporin 88 [Source:HGNC Symbol;Acc:HGNC:8067]	0.37	0.33	0.32	0.15	0.28	0.51	0.46	0.55	0.79	0.57	0.41	0.55
684	ENST00000331289	0.158542	-2.65707	6.66e-07	5.68e-05	yes	down	5.63	1.28429	ENSG00000183734	ASCL2	achaete-scute family bHLH transcription factor 2 [Source:HGNC Symbol;Acc:HGNC:739]	7.02	6.82	6.3	5.92	2.09	0.65	0.15	0.94	0.37	0.46	0.56	5.86
685	ENST00000330588	2.38478	1.25385	0.000234759	0.00544068	yes	up	5.018	10.8629	ENSG00000157106	SMG1	SMG1 nonsense mediated mRNA decay associated PI3K related kinase [Source:HGNC Symbol;Acc:HGNC:30045]	5.43	4.46	5.61	3.8	5.79	13.15	11.99	10.85	12.51	15.42	8.67	3.45
686	ENST00000373461	0.355039	-1.49395	0.00422138	0.0438697	yes	down	0.544	0.181429	ENSG00000132821	VSTM2L	V-set and transmembrane domain containing 2 like [Source:HGNC Symbol;Acc:HGNC:16096]	0.55	0.58	0.75	0.6	0.24	0.1	0.11	0.2	0.06	0.05	0.26	0.49
687	ENST00000438486	2.13479	1.0941	0.000783687	0.013211	yes	up	1.234	2.32714	ENSG00000137965	IFI44	interferon induced protein 44 [Source:HGNC Symbol;Acc:HGNC:16938]	0.96	1.53	2.18	1.05	0.45	2.48	2.62	2.89	1.82	2.29	2.14	2.05
688	ENST00000409753	0.389	-1.36216	2.81e-05	0.00109586	yes	down	20.594	7.86714	ENSG00000189159	JPT1	Jupiter microtubule associated homolog 1 [Source:HGNC Symbol;Acc:HGNC:14569]	23.6	24.06	25.25	22.12	7.94	10.32	4.39	7.19	4.52	5.59	4.33	18.73
689	ENST00000421133	0.206243	-2.27758	0.00175955	0.0234297	yes	down	0.866	0.167143	ENSG00000105383	CD33	CD33 molecule [Source:HGNC Symbol;Acc:HGNC:1659]	1.03	0.74	0.6	0.79	1.17	0.39	0.16	0.05	0.24	0.33	0	0
690	MSTRG.12009.2	170.989	7.41776	0.00363412	0.0393371	yes	up	0	0.105714	ENSG00000273749	CYFIP1	cytoplasmic FMR1 interacting protein 1 [Source:HGNC Symbol;Acc:HGNC:13759]	0	0	0	0	0	0.19	0	0	0.24	0.31	0	0
691	ENST00000455086	0.0639064	-3.9679	0.00151879	0.021106	yes	down	0.352	0.0985714	ENSG00000070669	ASNS	asparagine synthetase (glutamine-hydrolyzing) [Source:HGNC Symbol;Acc:HGNC:753]	0.5	0.36	0.25	0.34	0.31	0.69	0	0	0	0	0	0
692	ENST00000215770	0.0842221	-3.56966	4.15e-05	0.00148752	yes	down	1.202	0.224286	ENSG00000099974	DDTL	D-dopachrome tautomerase like [Source:HGNC Symbol;Acc:HGNC:33446]	0.73	0.81	0.69	0.82	2.96	0.06	0.09	0	0.08	0	0.06	1.28
693	ENST00000465278	0.451709	-1.14653	0.000251778	0.00573485	yes	down	1.736	0.771429	ENSG00000151067	CACNA1C	calcium voltage-gated channel subunit alpha1 C [Source:HGNC Symbol;Acc:HGNC:1390]	1.97	2.11	1.77	1.41	1.42	1.11	0.41	1.22	0.41	0.53	0.34	1.38
694	ENST00000345003	2.71301	1.4399	0.00097196	0.015362	yes	up	0.078	0.198571	ENSG00000163754	GYG1	glycogenin 1 [Source:HGNC Symbol;Acc:HGNC:4699]	0.1	0.08	0.06	0.07	0.08	0.19	0.41	0.21	0.19	0.11	0.09	0.19
695	ENST00000320078	0.310767	-1.68609	0.00340929	0.037545	yes	down	828.014	258.716	ENSG00000243130	PSG11	pregnancy specific beta-1-glycoprotein 11 [Source:HGNC Symbol;Acc:HGNC:9516]	623.85	600.58	625.5	562.22	1727.92	46.27	40.07	313.89	251.11	244.1	286.38	629.19
696	ENST00000457714	3.70635	1.89	5.1e-07	4.59e-05	yes	up	0.114	0.387143	ENSG00000169760	NLGN1	neuroligin 1 [Source:HGNC Symbol;Acc:HGNC:14291]	0.1	0.12	0.11	0.06	0.18	0.17	0.26	0.53	0.4	0.44	0.45	0.46
697	ENST00000509454	2.20421	1.14026	0.00249863	0.030251	yes	up	0.754	1.53429	ENSG00000064042	LIMCH1	LIM and calponin homology domains 1 [Source:HGNC Symbol;Acc:HGNC:29191]	0.52	0.93	0.83	0.4	1.09	1.08	0.72	2.12	2.13	1.58	1.7	1.41
698	ENST00000241014	0.451548	-1.14705	7.15e-06	0.000377608	yes	down	2.51	1.04143	ENSG00000121653	MAPK8IP1	mitogen-activated protein kinase 8 interacting protein 1 [Source:HGNC Symbol;Acc:HGNC:6882]	3.09	3.37	2.91	2.25	0.93	1.22	1.12	1.1	0.71	0.84	0.77	1.53
699	MSTRG.4143.1	2.44615	1.29051	0.000214348	0.00508126	yes	up	0.198	0.428571	ENSG00000151474	FRMD4A	FERM domain containing 4A [Source:HGNC Symbol;Acc:HGNC:25491]	0.23	0.27	0.17	0.14	0.18	0.51	0.6	0.34	0.65	0.45	0.24	0.21
700	ENST00000409544	2.35668	1.23675	4.17e-05	0.00149206	yes	up	0.594	1.24714	ENSG00000075292	ZNF638	zinc finger protein 638 [Source:HGNC Symbol;Acc:HGNC:17894]	0.43	0.53	1.12	0.31	0.58	0.98	1.24	1.23	1.65	1.36	1.05	1.22
701	ENST00000311208	0.27608	-1.85684	0.00242669	0.0295747	yes	down	1.892	0.52	ENSG00000128422	KRT17	keratin 17 [Source:HGNC Symbol;Acc:HGNC:6427]	0.97	1.5	1.34	4.28	1.37	0.23	1.07	0.4	0.15	0.23	0.31	1.25
702	ENST00000425478	2.04491	1.03204	4.43e-06	0.00025469	yes	up	0.454	0.871429	ENSG00000197885	NKIRAS1	NFKB inhibitor interacting Ras like 1 [Source:HGNC Symbol;Acc:HGNC:17899]	0.42	0.52	0.68	0.23	0.42	1.06	0.94	0.87	0.63	0.87	0.47	1.26
703	ENST00000370316	0.497949	-1.00593	0.00235758	0.0289428	yes	down	0.88	0.424286	ENSG00000101198	NKAIN4	sodium/potassium transporting ATPase interacting 4 [Source:HGNC Symbol;Acc:HGNC:16191]	0.87	1.06	1.18	0.69	0.6	0.5	0.14	0.81	0.3	0.35	0.23	0.64
704	ENST00000356026	0.494875	-1.01486	0.00217223	0.0273204	yes	down	4.188	2.05143	ENSG00000189409	MMP23B	matrix metallopeptidase 23B [Source:HGNC Symbol;Acc:HGNC:7171]	4.71	4.39	4.26	4.02	3.56	4.04	2.02	2.53	0.69	1.46	0.69	2.93
705	ENST00000281127	3.23531	1.6939	0.000133339	0.003602	yes	up	0.06	0.184286	ENSG00000021645	NRXN3	neurexin 3 [Source:HGNC Symbol;Acc:HGNC:8010]	0.06	0.07	0.03	0.06	0.08	0.14	0.18	0.24	0.21	0.27	0.19	0.06
706	ENST00000260363	0.00922943	-6.75954	7.53e-05	0.00235122	yes	down	0.178	0	ENSG00000137807	KIF23	kinesin family member 23 [Source:HGNC Symbol;Acc:HGNC:6392]	0.59	0.05	0.08	0	0.17	0	0	0	0	0	0	0
707	ENST00000340058	0.273038	-1.87283	0.00311786	0.0352732	yes	down	0.114	0.0285714	ENSG00000165731	RET	ret proto-oncogene [Source:HGNC Symbol;Acc:HGNC:9967]	0.13	0.14	0.13	0.1	0.07	0.04	0.04	0	0.02	0.06	0	0.04
708	ENST00000680335	0.474582	-1.07527	0.000538562	0.010044	yes	down	0.272	0.127143	ENSG00000100749	VRK1	VRK serine/threonine kinase 1 [Source:HGNC Symbol;Acc:HGNC:12718]	0.36	0.18	0.27	0.28	0.27	0.13	0.06	0.18	0.08	0.21	0.08	0.15
709	ENST00000553393	0.234984	-2.08936	0.000642859	0.0114605	yes	down	1.922	0.435714	ENSG00000185442	FAM174B	family with sequence similarity 174 member B [Source:HGNC Symbol;Acc:HGNC:34339]	2.27	1.98	2.39	1.7	1.27	0.42	0	0.08	0.37	0.25	0.48	1.45
710	ENST00000265077	0.430551	-1.21574	0.00130999	0.0189412	yes	down	9.696	4.04	ENSG00000038427	VCAN	versican [Source:HGNC Symbol;Acc:HGNC:2464]	12.67	12.06	12.57	4.26	6.92	6.32	4.25	5.2	1.29	3.21	1.01	7
711	ENST00000548898	314.926	8.29887	0.00467394	0.0470215	yes	up	0.38	104.05	ENSG00000135404	CD63	CD63 molecule [Source:HGNC Symbol;Acc:HGNC:1692]	0	0	0	1.9	0	3.44	251.69	0	191.53	0	281.69	0
712	ENST00000423572	115.069	6.84636	3.19e-06	0.000196049	yes	up	0	0.0671429	ENSG00000183873	SCN5A	sodium voltage-gated channel alpha subunit 5 [Source:HGNC Symbol;Acc:HGNC:10593]	0	0	0	0	0	0.15	0.05	0.18	0.06	0	0.01	0.02
713	ENST00000675218	0.00769283	-7.02227	0.00111843	0.0169719	yes	down	0.12	0	ENSG00000138193	PLCE1	phospholipase C epsilon 1 [Source:HGNC Symbol;Acc:HGNC:17175]	0	0.32	0.13	0.15	0	0	0	0	0	0	0	0
714	ENST00000617178	202.89	7.66455	0.000325897	0.00700077	yes	up	0	0.435714	ENSG00000100227	POLDIP3	DNA polymerase delta interacting protein 3 [Source:HGNC Symbol;Acc:HGNC:23782]	0	0	0	0	0	0	0.84	0	1.47	0.59	0.15	0
715	ENST00000681195	12.9049	3.68984	0.00231887	0.0285662	yes	up	0.024	0.267143	ENSG00000100749	VRK1	VRK serine/threonine kinase 1 [Source:HGNC Symbol;Acc:HGNC:12718]	0.08	0	0.04	0	0	0.64	0.4	0.2	0	0.06	0.08	0.49
716	ENST00000561988	0.472652	-1.08115	0.000367022	0.00757865	yes	down	1.032	0.445714	ENSG00000205336	ADGRG1	adhesion G protein-coupled receptor G1 [Source:HGNC Symbol;Acc:HGNC:4512]	1.3	1.3	0.87	1.1	0.59	0.53	0.42	0.43	0.45	0.58	0.34	0.37
717	ENST00000261978	0.445252	-1.16731	0.000158658	0.00409111	yes	down	16.012	7.05429	ENSG00000119681	LTBP2	latent transforming growth factor beta binding protein 2 [Source:HGNC Symbol;Acc:HGNC:6715]	18.72	18.89	19.99	13.39	9.07	11.68	4.79	8.47	2.4	5.24	3.16	13.64
718	ENST00000629305	102.482	6.67922	0.00141097	0.0200304	yes	up	0	0.0585714	ENSG00000204120	GIGYF2	GRB10 interacting GYF protein 2 [Source:HGNC Symbol;Acc:HGNC:11960]	0	0	0	0	0	0	0	0.07	0.17	0	0.05	0.12
719	ENST00000504154	0.420417	-1.25011	0.000774584	0.0131235	yes	down	5.73	2.38571	ENSG00000145147	SLIT2	slit guidance ligand 2 [Source:HGNC Symbol;Acc:HGNC:11086]	7.54	6.93	6.7	3.19	4.29	5.19	1.66	2.9	0.71	1.35	0.92	3.97
720	ENST00000347624	0.0875245	-3.51417	0.00058625	0.0106954	yes	down	0.146	0.06	ENSG00000172061	LRRC15	leucine rich repeat containing 15 [Source:HGNC Symbol;Acc:HGNC:20818]	0.13	0.18	0.14	0.18	0.1	0	0	0.02	0	0	0	0.4
721	ENST00000506945	0.49298	-1.0204	0.00280658	0.0328701	yes	down	1.53	0.704286	ENSG00000152620	NADK2	NAD kinase 2, mitochondrial [Source:HGNC Symbol;Acc:HGNC:26404]	1.78	2.05	1.36	0.84	1.62	1.16	0.42	1.14	0.5	0.27	0.69	0.75
722	ENST00000262441	0.446502	-1.16326	0.000485057	0.0093208	yes	down	0.568	0.234286	ENSG00000065325	GLP2R	glucagon like peptide 2 receptor [Source:HGNC Symbol;Acc:HGNC:4325]	0.81	0.64	0.82	0.32	0.25	0.21	0.1	0.24	0.16	0.32	0.16	0.45
723	ENST00000613445	143.423	7.16413	0.000635144	0.0113506	yes	up	0	0.157143	ENSG00000079215	SLC1A3	solute carrier family 1 member 3 [Source:HGNC Symbol;Acc:HGNC:10941]	0	0	0	0	0	0.18	0	0	0.24	0.24	0.44	0
724	ENST00000462968	3.22803	1.69065	0.000550715	0.0102105	yes	up	7.186	19.8371	ENSG00000117335	CD46	CD46 molecule [Source:HGNC Symbol;Acc:HGNC:6953]	7.72	7.56	5.45	5.53	9.67	11.16	29.8	10.88	39.79	22.53	16.87	7.83
725	ENST00000297459	15.5253	3.95655	6.91e-07	5.81e-05	yes	up	0.004	0.0957143	ENSG00000164841	TMEM74	transmembrane protein 74 [Source:HGNC Symbol;Acc:HGNC:26409]	0.01	0	0.01	0	0	0.19	0.19	0.04	0.08	0.06	0.07	0.04
726	ENST00000679190	5.27295e+06	22.3302	3.31e-13	2.27e-10	yes	up	0	1.10286	ENSG00000181163	NPM1	nucleophosmin 1 [Source:HGNC Symbol;Acc:HGNC:7910]	0	0	0	0	0	0	4.32	0	3.4	0	0	0
727	ENST00000379341	0.417826	-1.25903	2.04e-08	3.24e-06	yes	down	39.958	15.86	ENSG00000123131	PRDX4	peroxiredoxin 4 [Source:HGNC Symbol;Acc:HGNC:17169]	44.21	48.76	49.86	33.96	23	21.4	13.8	14.88	9.02	11.38	10.32	30.22
728	ENST00000595140	0.488292	-1.03418	1.67e-05	0.000731593	yes	down	11.11	5.10714	ENSG00000221826	PSG3	pregnancy specific beta-1-glycoprotein 3 [Source:HGNC Symbol;Acc:HGNC:9520]	8.28	10.16	13.15	10.48	13.48	6.72	4.12	3.68	3.74	5.4	6.03	6.06
729	ENST00000258405	0.144328	-2.79258	2.09e-08	3.29e-06	yes	down	64.79	9.51714	ENSG00000135919	SERPINE2	serpin family E member 2 [Source:HGNC Symbol;Acc:HGNC:8951]	79.16	83.38	79.58	67.52	14.31	11.42	2.65	9.42	3.49	5.56	4.04	30.04
730	ENST00000327365	2.40676	1.26709	0.00411099	0.0429417	yes	up	1.11	2.47286	ENSG00000099998	GGT5	gamma-glutamyltransferase 5 [Source:HGNC Symbol;Acc:HGNC:4260]	0.63	1.44	1.91	0.45	1.12	0.9	0.91	4.74	2.02	3.76	2.13	2.85
731	ENST00000596368	0.411847	-1.27982	8.7e-07	7.02e-05	yes	down	2.274	0.882857	ENSG00000179134	SAMD4B	sterile alpha motif domain containing 4B [Source:HGNC Symbol;Acc:HGNC:25492]	1.87	2.86	2.01	2.92	1.71	1.2	0.77	1.01	0.72	0.77	0.89	0.82
732	ENST00000433307	0.439037	-1.18758	2.34e-05	0.000947272	yes	down	17.398	7.25714	ENSG00000107679	PLEKHA1	pleckstrin homology domain containing A1 [Source:HGNC Symbol;Acc:HGNC:14335]	19.62	21.55	22.26	12.82	10.74	5.35	2.77	12.14	4.3	9.98	5.66	10.6
733	MSTRG.33156.5	3.91407	1.96867	0.000111704	0.00316383	yes	up	0.114	0.385714	ENSG00000028839	TBPL1	TATA-box binding protein like 1 [Source:HGNC Symbol;Acc:HGNC:11589]	0.19	0.05	0.12	0.11	0.1	0.38	0.44	0.19	0.76	0.36	0.42	0.15
734	ENST00000439930	3.08631	1.62588	8.11e-06	0.000417284	yes	up	8.078	22.1557	ENSG00000197111	PCBP2	poly(rC) binding protein 2 [Source:HGNC Symbol;Acc:HGNC:8648]	9.65	3.85	9.99	8.57	8.33	16.59	28.53	13.57	32.99	17.99	23.25	22.17
735	ENST00000510313	2.40624	1.26678	3.94e-05	0.00143464	yes	up	8.618	18.1371	ENSG00000164292	RHOBTB3	Rho related BTB domain containing 3 [Source:HGNC Symbol;Acc:HGNC:18757]	10.05	8.97	10.45	6.84	6.78	12.66	18.75	14.34	26.59	26.61	16.43	11.58
736	ENST00000399220	0.306333	-1.70683	2.6e-08	3.92e-06	yes	down	4.396	1.35	ENSG00000168329	CX3CR1	C-X3-C motif chemokine receptor 1 [Source:HGNC Symbol;Acc:HGNC:2558]	4.21	4.36	4.6	2.39	6.42	1.57	0.69	1.99	0.82	0.95	0.78	2.65
737	ENST00000622501	3.11433	1.63892	0.00161349	0.0220208	yes	up	0.074	0.21	ENSG00000092051	JPH4	junctophilin 4 [Source:HGNC Symbol;Acc:HGNC:20156]	0.14	0.12	0.07	0.03	0.01	0.21	0.1	0.41	0.07	0.22	0.23	0.23
738	ENST00000374574	7.34954	2.87765	0.000129903	0.0035334	yes	up	0.15	0.907143	ENSG00000204217	BMPR2	bone morphogenetic protein receptor type 2 [Source:HGNC Symbol;Acc:HGNC:1078]	0.12	0.16	0.21	0.02	0.24	0.29	2.01	0.62	2.45	0.5	0.34	0.14
739	ENST00000392127	2.05654	1.04022	2.74e-06	0.000175273	yes	up	1.712	3.17714	ENSG00000112531	QKI	QKI, KH domain containing RNA binding [Source:HGNC Symbol;Acc:HGNC:21100]	1.91	1.94	2	0.89	1.82	3.02	3.74	3.06	3.54	3.51	2.4	2.97
740	ENST00000525740	0.31	-1.68966	0.00177319	0.0235484	yes	down	0.212	0.0657143	ENSG00000143195	ILDR2	immunoglobulin like domain containing receptor 2 [Source:HGNC Symbol;Acc:HGNC:18131]	0.29	0.2	0.16	0.22	0.19	0.05	0.06	0.1	0.1	0	0.03	0.12
741	ENST00000438981	0.227677	-2.13494	0.000111077	0.00315218	yes	down	22.804	4.82	ENSG00000115414	FN1	fibronectin 1 [Source:HGNC Symbol;Acc:HGNC:3778]	30.45	25.67	27.37	20.26	10.27	6.41	3.75	2.84	1.32	0.49	6.57	12.36
742	ENST00000269217	0.172957	-2.53152	7.15e-07	5.98e-05	yes	down	15.056	3.02	ENSG00000053747	LAMA3	laminin subunit alpha 3 [Source:HGNC Symbol;Acc:HGNC:6483]	18.24	19.23	19.25	15.84	2.72	1.79	0.68	2.98	1	2.7	1.14	10.85
743	ENST00000389840	0.265123	-1.91526	0.000179043	0.00447701	yes	down	0.224	0.0628571	ENSG00000187775	DNAH17	dynein axonemal heavy chain 17 [Source:HGNC Symbol;Acc:HGNC:2946]	0.15	0.16	0.12	0.15	0.54	0.1	0.05	0.05	0.04	0.03	0.03	0.14
744	ENST00000650848	0.498539	-1.00422	2.72e-10	8.13e-08	yes	down	8.05	3.77429	ENSG00000047617	ANO2	anoctamin 2 [Source:HGNC Symbol;Acc:HGNC:1183]	8.22	8.21	10.16	8.76	4.9	4.31	3.48	4.15	3.08	3.19	2.81	5.4
745	ENST00000421182	0.0912838	-3.4535	1.64e-23	3.11e-19	yes	down	456.838	38.9557	ENSG00000115414	FN1	fibronectin 1 [Source:HGNC Symbol;Acc:HGNC:3778]	484.84	451.94	552.49	644.13	150.79	62.13	25.81	50.98	31.4	46.13	36.69	19.55
746	ENST00000650060	280.574	8.13224	0.00487234	0.0483546	yes	up	0	0.182857	ENSG00000119912	IDE	insulin degrading enzyme [Source:HGNC Symbol;Acc:HGNC:5381]	0	0	0	0	0	0.01	0.47	0	0.53	0	0.27	0
747	ENST00000393158	0.310948	-1.68525	9.01e-05	0.00268805	yes	down	6.894	2.07571	ENSG00000170962	PDGFD	platelet derived growth factor D [Source:HGNC Symbol;Acc:HGNC:30620]	8.53	9.6	9.6	5.17	1.57	1.57	0.97	2.01	1.22	1.84	0.95	5.97
748	ENST00000377905	0.0380793	-4.71485	1.08e-05	0.000523433	yes	down	0.208	0.00857143	ENSG00000146039	SLC17A4	solute carrier family 17 member 4 [Source:HGNC Symbol;Acc:HGNC:10932]	0.28	0.31	0.32	0.12	0.01	0.02	0.01	0	0	0	0	0.03
749	ENST00000530135	0.190828	-2.38966	1.3e-05	0.000603644	yes	down	0.516	0.1	ENSG00000183801	OLFML1	olfactomedin like 1 [Source:HGNC Symbol;Acc:HGNC:24473]	0.59	0.73	0.7	0.24	0.32	0.17	0.05	0.12	0.04	0.06	0	0.26
750	ENST00000299759	0.345923	-1.53148	8.87e-07	7.13e-05	yes	down	8.588	2.88571	ENSG00000166592	RRAD	RRAD, Ras related glycolysis inhibitor and calcium channel regulator [Source:HGNC Symbol;Acc:HGNC:10446]	9.7	10.31	10.09	8.4	4.44	3.43	1.71	3.04	0.94	2.35	2.39	6.34
751	ENST00000407877	0.362336	-1.4646	0.00141718	0.0200771	yes	down	0.766	0.267143	ENSG00000064547	LPAR2	lysophosphatidic acid receptor 2 [Source:HGNC Symbol;Acc:HGNC:3168]	0.85	0.99	0.79	0.83	0.37	0.1	0.09	0.25	0.21	0.24	0.22	0.76
752	ENST00000676755	91.0335	6.50833	0.000147561	0.00387788	yes	up	0	0.201429	ENSG00000164733	CTSB	cathepsin B [Source:HGNC Symbol;Acc:HGNC:2527]	0	0	0	0	0	0.43	0.11	0	0	0.29	0.05	0.53
753	ENST00000404525	0.492702	-1.02121	2.67e-15	3.78e-12	yes	down	36.978	17.5586	ENSG00000049323	LTBP1	latent transforming growth factor beta binding protein 1 [Source:HGNC Symbol;Acc:HGNC:6714]	36.81	39.32	40.64	34.22	33.9	17.34	11.54	20.18	13.65	18.39	12.75	29.06
754	ENST00000357461	0.467974	-1.0955	0.000172305	0.00434473	yes	down	5.758	2.44857	ENSG00000198133	TMEM229B	transmembrane protein 229B [Source:HGNC Symbol;Acc:HGNC:20130]	6.58	6.76	5.81	6.31	3.33	2.04	2.16	1.71	1.64	2.13	3.5	3.96
755	ENST00000394685	9.83966e+06	23.2302	3.55e-14	3.37e-11	yes	up	0	0.217143	ENSG00000103888	CEMIP	cell migration inducing hyaluronidase 1 [Source:HGNC Symbol;Acc:HGNC:29213]	0	0	0	0	0	0.68	0.69	0	0	0	0.15	0
756	ENST00000536620	2.31051	1.20821	4.94e-05	0.00168255	yes	up	6.48	13.76	ENSG00000243716	NPIPB5	nuclear pore complex interacting protein family member B5 [Source:HGNC Symbol;Acc:HGNC:37233]	5.45	7.44	6.65	3.91	8.95	18.11	17.06	13.63	11.94	17.63	9.59	8.36
757	ENST00000451137	0.488484	-1.03362	0.00249338	0.0302131	yes	down	29.094	14.1629	ENSG00000142871	CCN1	cellular communication network factor 1 [Source:HGNC Symbol;Acc:HGNC:2654]	34.47	34.77	34.37	28.87	12.99	14.24	6.72	17.24	6	11.93	7.09	35.92
758	ENST00000373304	0.390308	-1.35731	0.00223571	0.0278974	yes	down	1.68	0.601429	ENSG00000173198	CYSLTR1	cysteinyl leukotriene receptor 1 [Source:HGNC Symbol;Acc:HGNC:17451]	2.07	2.38	2.53	0.74	0.68	0.58	0.83	0.5	0.19	0.34	0.34	1.43
759	ENST00000360534	0.472941	-1.08027	0.000275002	0.00612917	yes	down	10.8	5.05571	ENSG00000197635	DPP4	dipeptidyl peptidase 4 [Source:HGNC Symbol;Acc:HGNC:3009]	13.84	12.26	12.86	7.42	7.62	7.58	3.49	6.44	2	4.15	1.83	9.9
760	ENST00000427098	2.17672	1.12215	0.00307062	0.0349286	yes	up	0.53	1.02571	ENSG00000148143	ZNF462	zinc finger protein 462 [Source:HGNC Symbol;Acc:HGNC:21684]	0.45	0.29	0.9	0.56	0.45	0.84	1.16	0.71	1.19	1.04	1.24	1
761	ENST00000367840	2.24457	1.16644	0.00357874	0.0389149	yes	up	0.574	1.22429	ENSG00000143164	DCAF6	DDB1 and CUL4 associated factor 6 [Source:HGNC Symbol;Acc:HGNC:30002]	0.32	0.97	0.24	0.94	0.4	1.09	1.21	1.74	1.09	1.48	1.05	0.91
762	ENST00000394738	0.282425	-1.82406	0.000149867	0.00392297	yes	down	1.326	0.348571	ENSG00000163933	RFT1	RFT1 homolog [Source:HGNC Symbol;Acc:HGNC:30220]	1.67	1.73	2.34	0.6	0.29	0.4	0.11	0.54	0.14	0.33	0.32	0.6
763	ENST00000525588	7.42928	2.89322	1.62e-08	2.72e-06	yes	up	0.146	0.987143	ENSG00000221968	FADS3	fatty acid desaturase 3 [Source:HGNC Symbol;Acc:HGNC:3576]	0.14	0.21	0.19	0.19	0	0.4	0.74	1.08	0.77	1.63	0.81	1.48
764	MSTRG.10581.2	2.52812	1.33806	4.3e-05	0.00152012	yes	up	0.24	0.548571	ENSG00000165819	METTL3	methyltransferase like 3 [Source:HGNC Symbol;Acc:HGNC:17563]	0.21	0.22	0.38	0.11	0.28	0.78	0.72	0.33	0.52	0.57	0.47	0.45
765	ENST00000602619	2.56255	1.35758	0.00499167	0.0490834	yes	up	0.642	1.41	ENSG00000198964	SGMS1	sphingomyelin synthase 1 [Source:HGNC Symbol;Acc:HGNC:29799]	1.06	0.67	0.9	0.17	0.41	0.85	1.42	2.4	1.68	1.41	0.82	1.29
766	ENST00000304338	0.347418	-1.52526	0.00173195	0.0231463	yes	down	0.188	0.06	ENSG00000119698	PPP4R4	protein phosphatase 4 regulatory subunit 4 [Source:HGNC Symbol;Acc:HGNC:23788]	0.17	0.27	0.28	0.16	0.06	0.04	0.07	0.04	0.04	0.05	0.03	0.15
767	ENST00000343941	2.06122	1.0435	0.0026295	0.0313429	yes	up	0.464	0.955714	ENSG00000187715	KBTBD12	kelch repeat and BTB domain containing 12 [Source:HGNC Symbol;Acc:HGNC:25731]	0.45	0.56	0.16	0.53	0.62	1.53	0.65	1.1	0.85	1.18	0.47	0.91
768	MSTRG.28474.2	2.08155	1.05766	8.45e-05	0.00255949	yes	up	0.442	0.811429	ENSG00000118816	CCNI	cyclin I [Source:HGNC Symbol;Acc:HGNC:1595]	0.52	0.48	0.5	0.37	0.34	0.76	1.03	0.64	1.18	0.78	0.64	0.65
769	ENST00000327555	0.406494	-1.29869	0.000168032	0.0042574	yes	down	1.396	0.541429	ENSG00000100294	MCAT	malonyl-CoA-acyl carrier protein transacylase [Source:HGNC Symbol;Acc:HGNC:29622]	1.48	1.96	1.18	1.09	1.27	0.36	0.5	1.11	0.46	0.41	0.21	0.74
770	ENST00000368222	0.216373	-2.20841	0.000164662	0.00420784	yes	down	25.218	5.56286	ENSG00000143320	CRABP2	cellular retinoic acid binding protein 2 [Source:HGNC Symbol;Acc:HGNC:2339]	32.18	31.19	29.89	26.11	6.72	9.82	4.6	2.37	1.04	2.18	1.23	17.7
771	ENST00000388820	0.495807	-1.01215	0.00247956	0.0300775	yes	down	1.726	0.84	ENSG00000136378	ADAMTS7	ADAM metallopeptidase with thrombospondin type 1 motif 7 [Source:HGNC Symbol;Acc:HGNC:223]	2.09	1.86	1.67	1.51	1.5	1.72	0.92	0.64	0.29	0.52	0.41	1.38
772	ENST00000388825	2.14884	1.10356	0.000283486	0.00627898	yes	up	64.95	130.934	ENSG00000211445	GPX3	glutathione peroxidase 3 [Source:HGNC Symbol;Acc:HGNC:4555]	63.68	66.12	68.44	64.98	61.53	81.52	54.75	237.01	123.04	176.62	135.83	107.77
773	ENST00000431319	13.8169	3.78836	0.000627364	0.0112598	yes	up	0.146	1.57857	ENSG00000115761	NOL10	nucleolar protein 10 [Source:HGNC Symbol;Acc:HGNC:25862]	0	0	0.73	0	0	1.68	2.92	1.94	1.8	0.46	1.16	1.09
774	ENST00000440628	0.402788	-1.31191	1.57e-05	0.000698161	yes	down	0.944	0.355714	ENSG00000114353	GNAI2	G protein subunit alpha i2 [Source:HGNC Symbol;Acc:HGNC:4385]	0.91	1.28	0.89	0.92	0.72	0.59	0.3	0.19	0.32	0.22	0.28	0.59
775	ENST00000273183	3.7089	1.89099	0.000838739	0.0138764	yes	up	0.072	0.232857	ENSG00000144681	STAC	SH3 and cysteine rich domain [Source:HGNC Symbol;Acc:HGNC:11353]	0.04	0.12	0.11	0.03	0.06	0.16	0.09	0.4	0.32	0.24	0.33	0.09
776	ENST00000596209	2.63431	1.39743	0.00436203	0.0448329	yes	up	0.056	0.135714	ENSG00000213973	ZNF99	zinc finger protein 99 [Source:HGNC Symbol;Acc:HGNC:13175]	0.05	0.04	0.07	0.04	0.08	0.06	0.06	0.25	0.14	0.26	0.09	0.09
777	ENST00000331035	0.406844	-1.29745	1.43e-09	3.57e-07	yes	down	2.906	1.10714	ENSG00000185291	IL3RA	interleukin 3 receptor subunit alpha [Source:HGNC Symbol;Acc:HGNC:6012]	3.26	4.04	3.25	2.17	1.81	1.23	0.51	1.45	1.02	1.43	0.74	1.37
778	ENST00000651624	7.98672e+06	22.9292	7.56e-14	6.07e-11	yes	up	0	0.447143	ENSG00000124795	DEK	DEK proto-oncogene [Source:HGNC Symbol;Acc:HGNC:2768]	0	0	0	0	0	0	2.21	0	0.92	0	0	0
779	ENST00000300481	101.891	6.67088	0.00164179	0.0223073	yes	up	0	0.0714286	ENSG00000142185	TRPM2	transient receptor potential cation channel subfamily M member 2 [Source:HGNC Symbol;Acc:HGNC:12339]	0	0	0	0	0	0	0.18	0	0.19	0.08	0.05	0
780	ENST00000514960	0.353977	-1.49827	0.0036531	0.0394834	yes	down	0.316	0.101429	ENSG00000145362	ANK2	ankyrin 2 [Source:HGNC Symbol;Acc:HGNC:493]	0.4	0.25	0.52	0.24	0.17	0.24	0.17	0.06	0.06	0.02	0.06	0.1
781	ENST00000675390	398.594	8.63878	3.14e-07	3.14e-05	yes	up	0	0.344286	ENSG00000007168	PAFAH1B1	platelet activating factor acetylhydrolase 1b regulatory subunit 1 [Source:HGNC Symbol;Acc:HGNC:8574]	0	0	0	0	0	0.85	0.64	0.25	0	0.3	0.37	0
782	ENST00000519716	0.300991	-1.73221	0.00044672	0.00877313	yes	down	0.058	0.0185714	ENSG00000130477	UNC13A	unc-13 homolog A [Source:HGNC Symbol;Acc:HGNC:23150]	0.08	0.06	0.06	0.05	0.04	0.01	0.01	0.03	0.02	0.02	0	0.04
783	ENST00000361655	2.22971	1.15686	7.25e-05	0.00228392	yes	up	2.664	5.50714	ENSG00000102290	PCDH11X	protocadherin 11 X-linked [Source:HGNC Symbol;Acc:HGNC:8656]	1.74	2.98	4.57	1.02	3.01	5.11	5.06	7.52	4.93	6.94	3.14	5.85
784	ENST00000374171	3.10233	1.63335	0.000340763	0.00720341	yes	up	0.81	2.18286	ENSG00000148229	POLE3	DNA polymerase epsilon 3, accessory subunit [Source:HGNC Symbol;Acc:HGNC:13546]	1.25	0.43	1.11	0.89	0.37	2.23	3.48	0.84	2.76	2.9	1.82	1.25
785	ENST00000238091	0.479743	-1.05967	0.003839	0.040979	yes	down	2.302	0.982857	ENSG00000119185	ITGB1BP1	integrin subunit beta 1 binding protein 1 [Source:HGNC Symbol;Acc:HGNC:23927]	2.49	2.75	3.02	2.62	0.63	1.34	1.31	0.91	1.09	0.92	0.67	0.64
786	MSTRG.36318.3	2.75186	1.46041	0.00408542	0.0427731	yes	up	0.026	0.0657143	ENSG00000104432	IL7	interleukin 7 [Source:HGNC Symbol;Acc:HGNC:6023]	0.01	0.05	0.02	0.03	0.02	0.02	0.05	0.06	0.08	0.09	0.07	0.09
787	ENST00000523771	0.494952	-1.01464	0.000353535	0.00736418	yes	down	0.772	0.367143	ENSG00000133943	DGLUCY	D-glutamate cyclase [Source:HGNC Symbol;Acc:HGNC:20498]	0.66	0.82	1.15	0.53	0.7	0.41	0.34	0.44	0.19	0.23	0.22	0.74
788	ENST00000382041	5.66379e+06	22.4333	2.57e-13	1.85e-10	yes	up	0	0.167143	ENSG00000100503	NIN	ninein [Source:HGNC Symbol;Acc:HGNC:14906]	0	0	0	0	0	1.08	0.09	0	0	0	0	0
789	ENST00000382043	0.154312	-2.69607	1.17e-05	0.000555231	yes	down	6.568	1.02429	ENSG00000100503	NIN	ninein [Source:HGNC Symbol;Acc:HGNC:14906]	8.18	8.98	8.7	6.53	0.45	0.86	0.28	1.09	0.46	1.27	0.17	3.04
790	ENST00000502638	2.06478	1.04599	0.000648233	0.0115167	yes	up	1.998	3.80857	ENSG00000162458	FBLIM1	filamin binding LIM protein 1 [Source:HGNC Symbol;Acc:HGNC:24686]	1.91	1.58	1.92	2.71	1.87	3.73	4.52	4.97	3.43	4.11	3.37	2.53
791	ENST00000366820	0.159878	-2.64496	0.000736048	0.0126549	yes	down	1.078	0.201429	ENSG00000143768	LEFTY2	left-right determination factor 2 [Source:HGNC Symbol;Acc:HGNC:3122]	0.7	0.62	0.52	2.9	0.65	0.54	0.04	0.23	0.09	0.02	0.03	0.46
792	ENST00000336689	0.475864	-1.07138	6.52e-06	0.000353045	yes	down	8.352	3.76286	ENSG00000088280	ASAP3	ArfGAP with SH3 domain, ankyrin repeat and PH domain 3 [Source:HGNC Symbol;Acc:HGNC:14987]	10.03	9.82	9.74	7.65	4.52	3.37	2.04	4.37	2.57	3.24	3.41	7.34
793	ENST00000426059	0.272032	-1.87815	2.39e-06	0.000157776	yes	down	4.878	1.30714	ENSG00000115414	FN1	fibronectin 1 [Source:HGNC Symbol;Acc:HGNC:3778]	6.07	5.76	5.33	4.78	2.45	0.92	1.21	1.12	0.61	0.8	0.54	3.95
794	ENST00000370441	0.423534	-1.23945	0.00115446	0.0173616	yes	down	12.448	4.98857	ENSG00000010404	IDS	iduronate 2-sulfatase [Source:HGNC Symbol;Acc:HGNC:5389]	15.97	13.12	14.91	11	7.24	4.85	3.53	3.73	1.71	2.54	5.85	12.71
795	ENST00000379390	22.4644	4.48957	0.00105536	0.0163365	yes	up	0.01	0.211429	ENSG00000136404	TM6SF1	transmembrane 6 superfamily member 1 [Source:HGNC Symbol;Acc:HGNC:11860]	0	0	0	0	0.05	0	0.41	0.19	0.46	0.13	0.08	0.21
796	ENST00000309268	3.27649	1.71215	0.00130937	0.018937	yes	up	1.994	5.90143	ENSG00000156508	EEF1A1	eukaryotic translation elongation factor 1 alpha 1 [Source:HGNC Symbol;Acc:HGNC:3189]	2.34	0.56	1.78	2.42	2.87	5.03	9.61	5.34	9.78	5.5	4.75	1.3
797	ENST00000309263	0.227798	-2.13417	0.00168026	0.0226626	yes	down	1.892	0.412857	ENSG00000175356	SCUBE2	signal peptide, CUB domain and EGF like domain containing 2 [Source:HGNC Symbol;Acc:HGNC:30425]	0.97	2.55	3.35	2.05	0.54	0.75	0.41	0.22	0.48	0.39	0	0.64
798	ENST00000376841	5.02459	2.32901	0.00476439	0.0476958	yes	up	0.114	0.501429	ENSG00000165810	BTNL9	butyrophilin like 9 [Source:HGNC Symbol;Acc:HGNC:24176]	0.16	0.32	0.04	0.05	0	0.1	0.2	1.61	0.47	0.32	0.46	0.35
799	ENST00000413420	0.352723	-1.50339	0.00122486	0.0180715	yes	down	4.542	1.64571	ENSG00000157654	PALM2AKAP2	PALM2 and AKAP2 fusion [Source:HGNC Symbol;Acc:HGNC:33529]	5.03	6.11	5.2	2.32	4.05	2.94	0.9	1.62	0.33	1.42	0.36	3.95
800	ENST00000464295	2.4622	1.29995	2.13e-08	3.34e-06	yes	up	0.278	0.634286	ENSG00000175697	GPR156	G protein-coupled receptor 156 [Source:HGNC Symbol;Acc:HGNC:20844]	0.34	0.35	0.25	0.2	0.25	0.57	0.35	0.76	0.6	0.85	0.63	0.68
801	ENST00000383165	0.362395	-1.46436	0.00502282	0.0492876	yes	down	0.09	0.184286	ENSG00000206262	FOXL2NB	FOXL2 neighbor [Source:HGNC Symbol;Acc:HGNC:34428]	0.13	0.09	0.08	0.1	0.05	0.06	0.01	0.05	0.01	0.03	0.01	1.12
802	ENST00000308478	0.149318	-2.74354	7.54e-06	0.00039351	yes	down	0.69	0.107143	ENSG00000173114	LRRN3	leucine rich repeat neuronal 3 [Source:HGNC Symbol;Acc:HGNC:17200]	0.69	0.88	0.78	0.3	0.8	0.21	0	0.08	0.03	0.1	0.05	0.28
803	ENST00000648884	2.12539	1.08773	0.000481349	0.00926179	yes	up	0.26	0.52	ENSG00000112541	PDE10A	phosphodiesterase 10A [Source:HGNC Symbol;Acc:HGNC:8772]	0.25	0.42	0.29	0.15	0.19	1.03	0.53	0.38	0.33	0.56	0.21	0.6
804	ENST00000409724	0.418157	-1.25788	0.00383077	0.0409218	yes	down	5.282	2.03571	ENSG00000042493	CAPG	capping actin protein, gelsolin like [Source:HGNC Symbol;Acc:HGNC:1474]	5.83	6.03	5.79	6.9	1.86	1	0.66	2.55	1.79	1.51	2.93	3.81
805	ENST00000367661	2.69975	1.43282	0.00110467	0.0168367	yes	up	3.162	7.53	ENSG00000116183	PAPPA2	pappalysin 2 [Source:HGNC Symbol;Acc:HGNC:14615]	3.38	4.09	3.33	2.71	2.3	2.8	2.53	11.11	13.65	10.15	8.11	4.36
806	ENST00000252329	0.3956	-1.33789	0.00220128	0.0275762	yes	down	0.71	0.26	ENSG00000157778	PSMG3	proteasome assembly chaperone 3 [Source:HGNC Symbol;Acc:HGNC:22420]	0.91	0.7	0.52	0.74	0.68	0.14	0.11	0.38	0.27	0.52	0.25	0.15
807	ENST00000413580	2.29362	1.19763	0.000104375	0.0030084	yes	up	2.592	5.63	ENSG00000173868	PHOSPHO1	phosphoethanolamine/phosphocholine phosphatase 1 [Source:HGNC Symbol;Acc:HGNC:16815]	2.53	2.46	3.05	2.9	2.02	4	2.56	5.17	5.65	4.14	6.12	11.77
808	ENST00000636347	0.0568092	-4.13773	0.00283594	0.0331114	yes	down	0.178	0.0114286	ENSG00000198689	SLC9A6	solute carrier family 9 member A6 [Source:HGNC Symbol;Acc:HGNC:11079]	0.33	0.3	0.11	0.08	0.07	0	0	0	0	0	0	0.08
809	ENST00000584655	0.420112	-1.25116	0.00288025	0.0334711	yes	down	2.396	0.984286	ENSG00000092871	RFFL	ring finger and FYVE like domain containing E3 ubiquitin protein ligase [Source:HGNC Symbol;Acc:HGNC:24821]	3.15	2.31	3.39	1.76	1.37	0.47	0.34	1.43	0.32	1.71	0.58	2.04
810	ENST00000467579	10.5796	3.40321	0.000137098	0.0036817	yes	up	0.138	1.31286	ENSG00000213366	GSTM2	glutathione S-transferase mu 2 [Source:HGNC Symbol;Acc:HGNC:4634]	0	0.48	0	0	0.21	1.16	0.24	2.22	0.71	1.22	2.06	1.58
811	ENST00000458521	0.0721482	-3.79289	0.000335038	0.00713024	yes	down	446.388	39.04	ENSG00000166863	TAC3	tachykinin precursor 3 [Source:HGNC Symbol;Acc:HGNC:11521]	549	586.94	584.03	472.41	39.56	26.79	1.06	13.23	3.49	7.73	4.12	216.86
812	ENST00000605953	110.437	6.78708	1.24e-07	1.48e-05	yes	up	0	0.868571	ENSG00000147687	TATDN1	TatD DNase domain containing 1 [Source:HGNC Symbol;Acc:HGNC:24220]	0	0	0	0	0	0.87	0.8	0	1.01	1.06	1.02	1.32
813	ENST00000591265	0.317724	-1.65415	0.000817944	0.013634	yes	down	0.632	0.202857	ENSG00000172006	ZNF554	zinc finger protein 554 [Source:HGNC Symbol;Acc:HGNC:26629]	0.57	0.64	0.67	0.95	0.33	0.26	0.16	0.06	0.21	0.34	0.04	0.35
814	ENST00000376414	0.40273	-1.31211	0.00116353	0.0174507	yes	down	3.104	1.17714	ENSG00000169508	GPR183	G protein-coupled receptor 183 [Source:HGNC Symbol;Acc:HGNC:3128]	4.68	3.75	3.79	1.79	1.51	1.95	1.58	0.9	0.43	0.73	0.42	2.23
815	ENST00000539261	0.435288	-1.19996	0.00108443	0.0166243	yes	down	15.31	6.62286	ENSG00000111341	MGP	matrix Gla protein [Source:HGNC Symbol;Acc:HGNC:7060]	17.75	18.09	19.94	12.23	8.54	9.92	4.34	7.43	2.11	3.46	2.95	16.15
816	ENST00000299179	0.178567	-2.48546	0.00106498	0.0164168	yes	down	3.334	0.602857	ENSG00000055950	MRPL43	mitochondrial ribosomal protein L43 [Source:HGNC Symbol;Acc:HGNC:14517]	2.82	4.04	3.79	4.13	1.89	0.78	0	0.52	0.64	0	0.39	1.89
817	ENST00000409208	0.489474	-1.03069	0.00268854	0.0318337	yes	down	1.88	0.924286	ENSG00000137166	FOXP4	forkhead box P4 [Source:HGNC Symbol;Acc:HGNC:20842]	2.73	1.9	1.61	1.57	1.59	1.45	0.51	1.36	0.26	0.64	0.49	1.76
818	ENST00000467986	2.11832	1.08292	0.000241076	0.00554203	yes	up	8.762	16.91	ENSG00000168679	SLC16A4	solute carrier family 16 member 4 [Source:HGNC Symbol;Acc:HGNC:10925]	10.07	7.6	6.55	7.6	11.99	12.17	20.04	15.51	19.14	19.57	17.43	14.51
819	ENST00000458573	0.490308	-1.02824	0.00508517	0.0496262	yes	down	0.488	0.228571	ENSG00000170807	LMOD2	leiomodin 2 [Source:HGNC Symbol;Acc:HGNC:6648]	0.66	0.51	0.6	0.21	0.46	0.22	0.07	0.27	0.2	0.19	0.16	0.49
820	ENST00000540887	2.52686	1.33734	0.000500822	0.00952079	yes	up	1.966	4.43143	ENSG00000168439	STIP1	stress induced phosphoprotein 1 [Source:HGNC Symbol;Acc:HGNC:11387]	1.69	1.69	2.21	1.09	3.15	3.71	4.57	3.62	7.06	4.3	4.71	3.05
821	ENST00000395550	2.16718	1.11582	0.00315662	0.0355311	yes	up	0.68	1.36286	ENSG00000225697	SLC26A6	solute carrier family 26 member 6 [Source:HGNC Symbol;Acc:HGNC:14472]	0.66	0.37	1.03	1.12	0.22	1.58	1	1.54	1.28	1.37	1.5	1.27
822	ENST00000476627	159.741	7.31959	0.00404758	0.04254	yes	up	0	1.05429	ENSG00000164897	TMUB1	transmembrane and ubiquitin like domain containing 1 [Source:HGNC Symbol;Acc:HGNC:21709]	0	0	0	0	0	0	1.3	2.62	0	3.46	0	0
823	ENST00000372042	0.133514	-2.90493	0.0036517	0.0394824	yes	down	1.072	4.31143	ENSG00000101938	CHRDL1	chordin like 1 [Source:HGNC Symbol;Acc:HGNC:29861]	1.41	1.62	1.25	0.51	0.57	0.03	0	0.35	0	0.04	0.03	29.73
824	ENST00000482706	8.4846	3.08485	6.21e-11	2.23e-08	yes	up	1.474	10.8857	ENSG00000181788	SIAH2	siah E3 ubiquitin protein ligase 2 [Source:HGNC Symbol;Acc:HGNC:10858]	2.05	1.65	0.83	0.86	1.98	5.13	12.93	6.6	12.54	18.07	13.65	7.28
825	ENST00000622113	22.416	4.48646	0.000398695	0.00807474	yes	up	0.018	0.38	ENSG00000274391	TPTE	transmembrane phosphatase with tensin homology [Source:HGNC Symbol;Acc:HGNC:12023]	0.03	0.04	0	0.02	0	0	0	0.42	0.53	0.54	0.39	0.78
826	ENST00000677230	2.04916	1.03504	0.00085213	0.0140218	yes	up	1.048	1.98571	ENSG00000173692	PSMD1	proteasome 26S subunit, non-ATPase 1 [Source:HGNC Symbol;Acc:HGNC:9554]	1.02	0.7	1.09	1.26	1.17	2.34	2.76	1.3	2.22	1.67	1.83	1.78
827	ENST00000389146	7.21912	2.85182	0.00488419	0.0484134	yes	up	0.172	1.16	ENSG00000135506	OS9	OS9 endoplasmic reticulum lectin [Source:HGNC Symbol;Acc:HGNC:16994]	0	0	0.5	0	0.36	1.15	0.56	1.69	1.56	1.4	0.9	0.86
828	ENST00000355209	0.42542	-1.23304	1.94e-09	4.56e-07	yes	down	3.764	1.49286	ENSG00000100413	POLR3H	RNA polymerase III subunit H [Source:HGNC Symbol;Acc:HGNC:30349]	4.93	4.23	4.05	3.48	2.13	1.95	1.7	1.89	0.8	1.39	1.08	1.64
829	ENST00000225831	0.317319	-1.65599	2.98e-05	0.00114585	yes	down	19.636	5.96714	ENSG00000108691	CCL2	C-C motif chemokine ligand 2 [Source:HGNC Symbol;Acc:HGNC:10618]	24.42	25.66	23.77	15.33	9	6.78	5.65	4.51	2.46	2.38	3.56	16.43
830	ENST00000619830	18.5143	4.21057	8.14e-06	0.000418329	yes	up	0.022	0.415714	ENSG00000128604	IRF5	interferon regulatory factor 5 [Source:HGNC Symbol;Acc:HGNC:6120]	0	0	0	0	0.11	0.25	0.43	0.55	0.38	0.52	0.57	0.21
831	ENST00000370340	88.2567	6.46363	0.00289413	0.0335911	yes	up	0	0.208571	ENSG00000147381	MAGEA4	MAGE family member A4 [Source:HGNC Symbol;Acc:HGNC:6802]	0	0	0	0	0	0	0	0.08	0.47	0.22	0.69	0
832	ENST00000278886	2.02959	1.02119	0.000476848	0.00919068	yes	up	0.298	0.598571	ENSG00000101004	NINL	ninein like [Source:HGNC Symbol;Acc:HGNC:29163]	0.16	0.34	0.35	0.21	0.43	0.96	0.48	0.75	0.43	0.71	0.33	0.53
833	ENST00000248572	0.454424	-1.13789	0.00233699	0.0287457	yes	down	21.042	8.50286	ENSG00000127928	GNGT1	G protein subunit gamma transducin 1 [Source:HGNC Symbol;Acc:HGNC:4411]	22.51	23.06	25.23	23.66	10.75	4.72	3.75	7.02	10.88	15.19	10.48	7.48
834	ENST00000665346	1.55937e+07	23.8945	6.49e-15	7.88e-12	yes	up	0	0.741429	ENSG00000078747	ITCH	itchy E3 ubiquitin protein ligase [Source:HGNC Symbol;Acc:HGNC:13890]	0	0	0	0	0	0	2.67	0	2.52	0	0	0
835	ENST00000469930	2.09174	1.0647	0.000201328	0.00486981	yes	up	1.78	3.27714	ENSG00000157764	BRAF	B-Raf proto-oncogene, serine/threonine kinase [Source:HGNC Symbol;Acc:HGNC:1097]	2.39	2.46	1.69	1.08	1.28	2.14	2.51	3.37	4.09	4.29	3.42	3.12
836	ENST00000366555	2.02678	1.01919	0.000604405	0.0109426	yes	up	3.58	6.63429	ENSG00000117009	KMO	kynurenine 3-monooxygenase [Source:HGNC Symbol;Acc:HGNC:6381]	2.88	2.79	6.27	1.94	4.02	5.96	6.31	9.14	5.53	9.56	4.77	5.17
837	ENST00000507187	2.17547	1.12133	0.00473838	0.0474771	yes	up	0.22	0.451429	ENSG00000138744	NAAA	N-acylethanolamine acid amidase [Source:HGNC Symbol;Acc:HGNC:736]	0.16	0.38	0.21	0.11	0.24	0.71	0.62	0.44	0.27	0.5	0.33	0.29
838	ENST00000508639	0.339709	-1.55763	0.000435831	0.00861725	yes	down	1.274	0.397143	ENSG00000120725	SIL1	SIL1 nucleotide exchange factor [Source:HGNC Symbol;Acc:HGNC:24624]	2.1	0.99	0.94	0.94	1.4	0.47	0.46	0.81	0.2	0.18	0.33	0.33
839	ENST00000554848	2.1053	1.07403	0.00042116	0.00841022	yes	up	4.362	8.29143	ENSG00000142208	AKT1	AKT serine/threonine kinase 1 [Source:HGNC Symbol;Acc:HGNC:391]	5.73	5.24	6.1	2.8	1.94	4.03	6.9	10.24	9.19	9.01	5.11	13.56
840	ENST00000599436	0.440406	-1.18309	0.00204536	0.0261457	yes	down	0.742	0.317143	ENSG00000181143	MUC16	mucin 16, cell surface associated [Source:HGNC Symbol;Acc:HGNC:15582]	0.58	0.9	0.89	0.95	0.39	0.19	0.22	0.15	0.23	0.48	0.23	0.72
841	MSTRG.7620.9	102.357	6.67746	0.00186586	0.0244262	yes	up	0	0.0285714	ENSG00000002016	RAD52	RAD52 homolog, DNA repair protein [Source:HGNC Symbol;Acc:HGNC:9824]	0	0	0	0	0	0	0.09	0	0.01	0.06	0.04	0
842	ENST00000354325	83.0823	6.37647	0.00219566	0.0275463	yes	up	0	0.107143	ENSG00000124496	TRERF1	transcriptional regulating factor 1 [Source:HGNC Symbol;Acc:HGNC:18273]	0	0	0	0	0	0.21	0	0	0.07	0.25	0	0.22
843	MSTRG.38464.1	218.629	7.77234	0.000467237	0.00906212	yes	up	0	0.29	ENSG00000165716	DIPK1B	divergent protein kinase domain 1B [Source:HGNC Symbol;Acc:HGNC:28290]	0	0	0	0	0	0.3	1.56	0	0.08	0	0.09	0
844	ENST00000336596	0.394555	-1.3417	0.000339318	0.00718352	yes	down	8.84	3.34429	ENSG00000044524	EPHA3	EPH receptor A3 [Source:HGNC Symbol;Acc:HGNC:3387]	10.79	11.82	12.78	3.76	5.05	5.53	3.09	4.59	1.06	2.16	1.19	5.79
845	ENST00000577821	0.472228	-1.08244	0.00016595	0.00422751	yes	down	1.388	0.618571	ENSG00000243156	MICAL3	microtubule associated monooxygenase, calponin and LIM domain containing 3 [Source:HGNC Symbol;Acc:HGNC:24694]	1.69	1.74	1.56	1.07	0.88	0.83	0.45	0.87	0.33	0.47	0.41	0.97
846	ENST00000528615	15.6059	3.96402	0.00485003	0.0481976	yes	up	0.152	2.14143	ENSG00000149091	DGKZ	diacylglycerol kinase zeta [Source:HGNC Symbol;Acc:HGNC:2857]	0.3	0.09	0	0.37	0	2.74	2.83	0.41	4.41	3	1.6	0
847	ENST00000368744	5.02972	2.33048	1.04e-05	0.000507561	yes	up	0.152	0.745714	ENSG00000203783	PRR9	proline rich 9 [Source:HGNC Symbol;Acc:HGNC:32057]	0.03	0.13	0.11	0.09	0.4	0.99	0.74	0.57	0.61	0.63	0.83	0.85
848	ENST00000260702	0.447735	-1.15928	0.000810214	0.013546	yes	down	1.882	0.857143	ENSG00000138131	LOXL4	lysyl oxidase like 4 [Source:HGNC Symbol;Acc:HGNC:17171]	1.92	2.18	2.09	1.42	1.8	1.8	0.43	1.04	0.29	0.66	0.32	1.46
849	ENST00000393829	8.49767	3.08707	5.79e-05	0.00190918	yes	up	0.306	2.3	ENSG00000033627	ATP6V0A1	ATPase H+ transporting V0 subunit a1 [Source:HGNC Symbol;Acc:HGNC:865]	0	0.35	0.45	0.46	0.27	2.85	5.32	1.66	2.94	1.15	1.84	0.34
850	ENST00000680710	257.252	8.00704	0.00311396	0.0352528	yes	up	0	0.108571	ENSG00000066279	ASPM	assembly factor for spindle microtubules [Source:HGNC Symbol;Acc:HGNC:19048]	0	0	0	0	0	0	0.1	0	0.35	0.1	0	0.21
851	ENST00000504904	4.80371	2.26415	7.29e-06	0.00038348	yes	up	0.046	0.218571	ENSG00000198046	ZNF667	zinc finger protein 667 [Source:HGNC Symbol;Acc:HGNC:28854]	0.02	0.03	0.02	0.05	0.11	0.39	0.12	0.17	0.17	0.26	0.16	0.26
852	ENST00000455667	0.442788	-1.17531	0.00505091	0.0494407	yes	down	6.198	2.83143	ENSG00000197111	PCBP2	poly(rC) binding protein 2 [Source:HGNC Symbol;Acc:HGNC:8648]	5.24	7.94	6.82	4.03	6.96	2.6	0.62	3	1.35	3.97	0.99	7.29
853	ENST00000382366	2.72548	1.44651	0.000333067	0.00710128	yes	up	0.134	0.342857	ENSG00000174373	RALGAPA1	Ral GTPase activating protein catalytic subunit alpha 1 [Source:HGNC Symbol;Acc:HGNC:17770]	0.11	0.21	0.13	0.12	0.1	0.59	0.49	0.12	0.25	0.26	0.16	0.53
854	ENST00000463781	39.7034	5.31119	7.5e-06	0.000391722	yes	up	0.036	1.12429	ENSG00000145113	MUC4	mucin 4, cell surface associated [Source:HGNC Symbol;Acc:HGNC:7514]	0.11	0.06	0.01	0	0	0.18	0.19	2.16	1.89	1.76	1.45	0.24
855	ENST00000537230	0.356317	-1.48877	0.00450475	0.0458043	yes	down	2.518	0.905714	ENSG00000121060	TRIM25	tripartite motif containing 25 [Source:HGNC Symbol;Acc:HGNC:12932]	4.15	3.65	2.08	1.53	1.18	0.86	0.25	1.04	0.18	0.54	0.51	2.96
856	MSTRG.26964.1	2.9759	1.57332	0.00296899	0.0341473	yes	up	0.024	0.0657143	ENSG00000081307	UBA5	ubiquitin like modifier activating enzyme 5 [Source:HGNC Symbol;Acc:HGNC:23230]	0.03	0.04	0.03	0	0.02	0.08	0.03	0.07	0.07	0.08	0.02	0.11
857	ENST00000376896	0.133442	-2.90571	0.0018811	0.0245694	yes	down	0.328	1.29429	ENSG00000198963	RORB	RAR related orphan receptor B [Source:HGNC Symbol;Acc:HGNC:10259]	0.45	0.42	0.46	0.17	0.14	0.04	0	0.09	0	0	0.01	8.92
858	ENST00000319211	0.468786	-1.093	0.000225309	0.00527095	yes	down	2.174	2.13143	ENSG00000181104	F2R	coagulation factor II thrombin receptor [Source:HGNC Symbol;Acc:HGNC:3537]	2.52	2.93	2.6	1.54	1.28	1.21	0.37	1.56	0.6	0.98	0.45	9.75
859	ENST00000302251	0.279184	-1.84071	0.000372103	0.0076624	yes	down	1.444	0.362857	ENSG00000170962	PDGFD	platelet derived growth factor D [Source:HGNC Symbol;Acc:HGNC:30620]	2.47	2.14	1.41	1.06	0.14	0.18	0.36	0.41	0.44	0.37	0.14	0.64
860	ENST00000518197	12.2334	3.61275	0.000279402	0.00620298	yes	up	0.11	1.43429	ENSG00000147443	DOK2	docking protein 2 [Source:HGNC Symbol;Acc:HGNC:2991]	0	0	0.06	0	0.49	1.94	0.58	1.7	1.88	0.24	0.71	2.99
861	ENST00000518191	924.057	9.85184	1.05e-05	0.000507784	yes	up	0	8.69	ENSG00000066827	ZFAT	zinc finger and AT-hook domain containing [Source:HGNC Symbol;Acc:HGNC:19899]	0	0	0	0	0	0	18.05	3.93	25.49	8.85	0	4.51
862	ENST00000427487	7.21512	2.85102	0.00051367	0.00968751	yes	up	0.744	4.25857	ENSG00000115677	HDLBP	high density lipoprotein binding protein [Source:HGNC Symbol;Acc:HGNC:4857]	0.81	0.84	0.67	0.73	0.67	3.78	8.56	0.65	8.6	0.88	7.2	0.14
863	ENST00000645095	1.31e-07	-22.8645	4.21e-14	3.81e-11	yes	down	0.56	0	ENSG00000111642	CHD4	chromodomain helicase DNA binding protein 4 [Source:HGNC Symbol;Acc:HGNC:1919]	0	0.48	0	2.32	0	0	0	0	0	0	0	0
864	ENST00000264664	0.396759	-1.33366	0.00195094	0.0252673	yes	down	1.36	0.52	ENSG00000070193	FGF10	fibroblast growth factor 10 [Source:HGNC Symbol;Acc:HGNC:3666]	2.04	1.91	1.78	0.53	0.54	1.08	0.34	0.62	0.19	0.4	0.14	0.87
865	ENST00000514197	2.09192	1.06483	0.000473589	0.00915574	yes	up	3.984	7.38143	ENSG00000151150	ANK3	ankyrin 3 [Source:HGNC Symbol;Acc:HGNC:494]	4.51	5.11	5.05	2.44	2.81	5.01	6.83	5.02	10.95	9.42	4.68	9.76
866	ENST00000330597	89.8837	6.48999	1.38e-05	0.000631689	yes	up	3.246	257.234	ENSG00000213934	HBG1	hemoglobin subunit gamma 1 [Source:HGNC Symbol;Acc:HGNC:4831]	3.27	2.48	3.49	4.43	2.56	671.95	1107.31	0.96	3.67	0.93	0.83	14.99
867	ENST00000512426	2.8534	1.51268	0.000516012	0.00972525	yes	up	0.544	1.36429	ENSG00000112576	CCND3	cyclin D3 [Source:HGNC Symbol;Acc:HGNC:1585]	0.64	0.32	0.49	0.7	0.57	1.05	2.14	1.29	1.49	1	1.61	0.97
868	MSTRG.5341.2	2.44919	1.2923	0.0031303	0.0353466	yes	up	0.436	0.902857	ENSG00000197771	MCMBP	minichromosome maintenance complex binding protein [Source:HGNC Symbol;Acc:HGNC:25782]	0.66	0.35	0.53	0.21	0.43	0.88	1.44	0.64	1.41	0.79	0.85	0.31
869	ENST00000630130	0.428842	-1.22148	0.00466096	0.046942	yes	down	2.23	0.955714	ENSG00000000971	CFH	complement factor H [Source:HGNC Symbol;Acc:HGNC:4883]	2.72	2.97	2.75	1.63	1.08	1.02	0.39	1.04	0.24	0.81	0.47	2.72
870	ENST00000433822	0.256617	-1.96231	8.5e-05	0.00256976	yes	down	10.39	2.67429	ENSG00000065618	COL17A1	collagen type XVII alpha 1 chain [Source:HGNC Symbol;Acc:HGNC:2194]	11.8	12.49	10.83	10.88	5.95	0.83	0.71	3.37	1.04	2.15	1.89	8.73
871	ENST00000380557	3.00946	1.5895	0.00350201	0.0383264	yes	up	0.202	0.527143	ENSG00000255529	POLR2M	RNA polymerase II subunit M [Source:HGNC Symbol;Acc:HGNC:14862]	0.17	0.2	0.24	0.28	0.12	0.13	0.56	0.66	0.97	0.65	0.55	0.17
872	ENST00000444376	2.36044	1.23906	2.03e-05	0.00085535	yes	up	4.59	9.44429	ENSG00000153187	HNRNPU	heterogeneous nuclear ribonucleoprotein U [Source:HGNC Symbol;Acc:HGNC:5048]	5.86	5.81	6.57	1.45	3.26	9.92	9.73	8.82	10.75	11.01	8.14	7.74
873	ENST00000636397	0.496899	-1.00898	0.00256526	0.030862	yes	down	0.274	0.13	ENSG00000250644	AC068580.4	novel protein	0.25	0.36	0.28	0.23	0.25	0.12	0.07	0.08	0.16	0.11	0.09	0.28
874	ENST00000538373	2.71401	1.44043	0.0014567	0.0204807	yes	up	0.48	1.18429	ENSG00000155974	GRIP1	glutamate receptor interacting protein 1 [Source:HGNC Symbol;Acc:HGNC:18708]	0.99	0.29	0.54	0.13	0.45	1.12	0.98	1.44	1.67	1.14	0.66	1.28
875	ENST00000559417	0.190365	-2.39316	2.42e-05	0.000972218	yes	down	0.932	0.291429	ENSG00000140479	PCSK6	proprotein convertase subtilisin/kexin type 6 [Source:HGNC Symbol;Acc:HGNC:8569]	1.13	1.2	1.19	0.82	0.32	0.27	0.05	0.13	0.1	0.12	0.03	1.34
876	ENST00000531421	3.91167	1.96779	0.000203594	0.00491211	yes	up	0.214	0.882857	ENSG00000133818	RRAS2	RAS related 2 [Source:HGNC Symbol;Acc:HGNC:17271]	0.32	0.14	0.16	0.11	0.34	1.02	0.83	0.54	0.7	1.14	0.6	1.35
877	ENST00000677450	2.08743	1.06173	0.00455948	0.0462042	yes	up	1.614	2.90286	ENSG00000204120	GIGYF2	GRB10 interacting GYF protein 2 [Source:HGNC Symbol;Acc:HGNC:11960]	1.7	2.32	2.66	0.81	0.58	2.59	2.71	3.41	3.02	4.68	2.62	1.29
878	ENST00000336906	2.49287	1.31781	8.45e-05	0.00255949	yes	up	1673.44	3825.96	ENSG00000196565	HBG2	hemoglobin subunit gamma 2 [Source:HGNC Symbol;Acc:HGNC:4832]	1761.29	1862.97	2006.93	1961.06	774.94	1511.66	2443.27	4710.03	4314.58	3209	3720.35	6872.86
879	ENST00000222122	0.498949	-1.00304	0.000370868	0.00764147	yes	down	1.264	0.6	ENSG00000105516	DBP	D-box binding PAR bZIP transcription factor [Source:HGNC Symbol;Acc:HGNC:2697]	1.25	1.4	1.62	1.21	0.84	1.15	0.45	0.46	0.51	0.32	0.39	0.92
880	ENST00000555447	2.15583	1.10824	2.17e-07	2.31e-05	yes	up	2.552	5.10571	ENSG00000140022	STON2	stonin 2 [Source:HGNC Symbol;Acc:HGNC:30652]	2.72	2.81	3.12	1.27	2.84	4.54	4.15	6.74	5.27	6.71	3.19	5.14
881	ENST00000531500	5.87298	2.55409	0.000983262	0.0154958	yes	up	0.094	0.524286	ENSG00000119707	RBM25	RNA binding motif protein 25 [Source:HGNC Symbol;Acc:HGNC:23244]	0.29	0	0	0.05	0.13	0.93	0.43	0.5	0.48	0.12	0.48	0.73
882	ENST00000338797	6.06124	2.59961	0.00260702	0.0311793	yes	up	0.05	0.284286	ENSG00000105662	CRTC1	CREB regulated transcription coactivator 1 [Source:HGNC Symbol;Acc:HGNC:16062]	0	0	0.12	0.06	0.07	0.19	0.23	0.22	0.16	0.47	0.57	0.15
883	ENST00000680218	9.93306e+06	23.2438	3.43e-14	3.31e-11	yes	up	0	0.218571	ENSG00000148400	NOTCH1	notch receptor 1 [Source:HGNC Symbol;Acc:HGNC:7881]	0	0	0	0	0	0	0	0.56	0	0	0	0.97
884	ENST00000513837	2.3538	1.23499	6.05e-05	0.00197555	yes	up	0.472	1.06857	ENSG00000138640	FAM13A	family with sequence similarity 13 member A [Source:HGNC Symbol;Acc:HGNC:19367]	0.49	0.57	0.64	0.3	0.36	0.69	0.51	1.59	0.67	1.11	0.79	2.12
885	ENST00000367818	2.82389	1.49768	0.000628734	0.0112721	yes	up	0.35	0.987143	ENSG00000143184	XCL1	X-C motif chemokine ligand 1 [Source:HGNC Symbol;Acc:HGNC:10645]	0.37	0.31	0.44	0.21	0.42	0.73	0.52	0.87	0.64	0.72	0.53	2.9
886	MSTRG.38803.1	2.416	1.27262	0.00174559	0.0232849	yes	up	0.378	0.787143	ENSG00000102054	RBBP7	RB binding protein 7, chromatin remodeling factor [Source:HGNC Symbol;Acc:HGNC:9890]	0.43	0.35	0.58	0.18	0.35	0.82	1.11	0.67	1.38	0.74	0.44	0.35
887	ENST00000407587	0.00451274	-7.79178	0.000199144	0.00483486	yes	down	0.148	0	ENSG00000133454	MYO18B	myosin XVIIIB [Source:HGNC Symbol;Acc:HGNC:18150]	0.29	0	0	0.17	0.28	0	0	0	0	0	0	0
888	ENST00000676605	89.4673	6.48329	9.98e-05	0.00291448	yes	up	0	0.0771429	ENSG00000104218	CSPP1	centrosome and spindle pole associated protein 1 [Source:HGNC Symbol;Acc:HGNC:26193]	0	0	0	0	0	0	0.14	0.08	0.08	0.17	0.07	0
889	ENST00000428082	4.34774	2.12027	2.5e-06	0.000163488	yes	up	0.42	1.55143	ENSG00000175106	TVP23C	trans-golgi network vesicle protein 23 homolog C [Source:HGNC Symbol;Acc:HGNC:30453]	0.44	0.51	0.78	0.28	0.09	1.13	1.63	1.42	1.94	2.54	1.46	0.74
890	ENST00000481079	0.353973	-1.49829	0.000505646	0.0095933	yes	down	4.984	1.72429	ENSG00000153707	PTPRD	protein tyrosine phosphatase receptor type D [Source:HGNC Symbol;Acc:HGNC:9668]	6.02	6.09	6.46	3.43	2.92	4.6	1.29	1.75	0.43	1.09	0.64	2.27
891	MSTRG.37895.1	3.14899	1.65489	1.45e-06	0.000103864	yes	up	0.484	1.33143	ENSG00000136891	TEX10	testis expressed 10 [Source:HGNC Symbol;Acc:HGNC:25988]	0.58	0.56	0.49	0.29	0.5	1.36	1.83	0.92	2.07	1.18	1.17	0.79
892	ENST00000323322	0.235646	-2.08531	0.000103842	0.0029976	yes	down	1.996	0.432857	ENSG00000259384	GH1	growth hormone 1 [Source:HGNC Symbol;Acc:HGNC:4261]	1.76	1.93	2.18	3.51	0.6	0.58	0.97	0.24	0.26	0.29	0.3	0.39
893	MSTRG.1991.1	2.23814	1.1623	6.94e-05	0.00220492	yes	up	0.426	0.89	ENSG00000168679	SLC16A4	solute carrier family 16 member 4 [Source:HGNC Symbol;Acc:HGNC:10925]	0.4	0.39	0.49	0.23	0.62	0.74	0.54	1.05	1.13	1.27	0.73	0.77
894	ENST00000269812	2.61206	1.38519	0.000136706	0.0036736	yes	up	0.888	2.11857	ENSG00000141934	PLPP2	phospholipid phosphatase 2 [Source:HGNC Symbol;Acc:HGNC:9230]	1.27	0.54	0.77	1.17	0.69	1.25	2.19	2.83	1.84	1.56	2.79	2.37
895	ENST00000638712	179.928	7.49128	0.00333546	0.0369676	yes	up	0	0.197143	ENSG00000204271	SPIN3	spindlin family member 3 [Source:HGNC Symbol;Acc:HGNC:27272]	0	0	0	0	0	0.75	0.43	0	0	0	0.2	0
896	ENST00000267377	0.157727	-2.6645	0.000338845	0.00717616	yes	down	1.46	0.248571	ENSG00000139874	SSTR1	somatostatin receptor 1 [Source:HGNC Symbol;Acc:HGNC:11330]	1.87	1.99	1.74	0.75	0.95	0.18	0.08	0.14	0.02	0.08	0.03	1.21
897	ENST00000523022	2.43955	1.28662	0.00304788	0.0347366	yes	up	0.574	1.38429	ENSG00000133742	CA1	carbonic anhydrase 1 [Source:HGNC Symbol;Acc:HGNC:1368]	0.44	0.54	0.57	0.61	0.71	0.41	0.75	2.29	1.25	0.94	0.98	3.07
898	ENST00000644155	2.05269	1.03752	0.00122355	0.0180577	yes	up	1.244	2.30857	ENSG00000131626	PPFIA1	PTPRF interacting protein alpha 1 [Source:HGNC Symbol;Acc:HGNC:9245]	1.77	1.23	1.09	0.59	1.54	1.71	2.17	2.23	3.11	3.54	1.75	1.65
899	MSTRG.24183.9	2.05972	1.04245	1.56e-09	3.79e-07	yes	up	0.162	0.302857	ENSG00000240770	C21orf91-OT1	C21orf91 overlapping transcript 1 [Source:HGNC Symbol;Acc:HGNC:16729]	0.17	0.2	0.2	0.1	0.14	0.36	0.22	0.33	0.32	0.38	0.25	0.26
900	MSTRG.33757.1	2.18358	1.12669	2.19e-05	0.000906308	yes	up	0.19	0.395714	ENSG00000006747	SCIN	scinderin [Source:HGNC Symbol;Acc:HGNC:21695]	0.17	0.19	0.17	0.18	0.24	0.31	0.21	0.48	0.43	0.52	0.4	0.42
901	MSTRG.33757.4	2.26697	1.18076	0.00277246	0.032575	yes	up	0.164	0.35	ENSG00000006747	SCIN	scinderin [Source:HGNC Symbol;Acc:HGNC:21695]	0.24	0.16	0.09	0.06	0.27	0.38	0.24	0.42	0.43	0.5	0.23	0.25
902	ENST00000494660	0.497708	-1.00663	0.000292318	0.00642641	yes	down	2.394	1.12	ENSG00000124370	MCEE	methylmalonyl-CoA epimerase [Source:HGNC Symbol;Acc:HGNC:16732]	1.97	3.56	3.07	1.53	1.84	0.87	0.93	1.15	0.67	1.71	0.69	1.82
903	ENST00000544913	4.51156	2.17363	0.000123767	0.00341224	yes	up	1.002	4.16429	ENSG00000134240	HMGCS2	3-hydroxy-3-methylglutaryl-CoA synthase 2 [Source:HGNC Symbol;Acc:HGNC:5008]	1.26	1.34	0.86	0.99	0.56	0.89	1.05	9.35	4.1	8.69	3.61	1.46
904	ENST00000466780	0.401996	-1.31475	0.00327782	0.0365265	yes	down	2.826	1.13286	ENSG00000121440	PDZRN3	PDZ domain containing ring finger 3 [Source:HGNC Symbol;Acc:HGNC:17704]	3.32	3.45	3.4	2.18	1.78	2.15	0.67	2.21	0.36	1.4	0.16	0.98
905	ENST00000375832	11.3425	3.50366	0.00408288	0.0427731	yes	up	0.044	0.411429	ENSG00000204424	LY6G6F	lymphocyte antigen 6 family member G6F [Source:HGNC Symbol;Acc:HGNC:13933]	0.03	0.09	0.07	0	0.03	0	0.12	0.75	0.87	0.72	0.42	0
906	ENST00000674208	0.475238	-1.07328	0.000217154	0.00513496	yes	down	3.752	1.69286	ENSG00000117114	ADGRL2	adhesion G protein-coupled receptor L2 [Source:HGNC Symbol;Acc:HGNC:18582]	5.09	4.85	4.98	2.07	1.77	1.74	1.09	2.42	0.73	2	0.93	2.94
907	ENST00000454962	5.71288	2.51422	7e-06	0.000373103	yes	up	1.216	6.46857	ENSG00000137491	SLCO2B1	solute carrier organic anion transporter family member 2B1 [Source:HGNC Symbol;Acc:HGNC:10962]	1.41	0.43	0.86	1.78	1.6	4.13	4.74	8.85	7.4	10.7	8.64	0.82
908	ENST00000490996	0.390638	-1.3561	0.00492148	0.0486448	yes	down	6.808	2.73571	ENSG00000136240	KDELR2	KDEL endoplasmic reticulum protein retention receptor 2 [Source:HGNC Symbol;Acc:HGNC:6305]	4.12	3.59	9.25	11.34	5.74	3.86	0.75	1.08	1.88	3.01	2.16	6.41
909	ENST00000237316	0.347254	-1.52594	6.04e-05	0.00197555	yes	down	12.62	4.32857	ENSG00000118526	TCF21	transcription factor 21 [Source:HGNC Symbol;Acc:HGNC:11632]	15.72	14.28	15.56	8.86	8.68	10.22	3.91	3.26	1.34	2.95	1.43	7.19
910	ENST00000340449	2.00041	1.0003	0.000533091	0.00995322	yes	up	0.782	1.42286	ENSG00000088387	DOCK9	dedicator of cytokinesis 9 [Source:HGNC Symbol;Acc:HGNC:14132]	0.76	1.03	1.04	0.62	0.46	2.45	1.9	1.19	1.13	1.34	0.9	1.05
911	ENST00000378493	186.122	7.54011	0.000588067	0.0107183	yes	up	0	0.125714	ENSG00000101333	PLCB4	phospholipase C beta 4 [Source:HGNC Symbol;Acc:HGNC:9059]	0	0	0	0	0	0.02	0.29	0	0.48	0	0.09	0
912	ENST00000396234	3.92976	1.97444	0.00361085	0.0391487	yes	up	1.346	4.43714	ENSG00000145703	IQGAP2	IQ motif containing GTPase activating protein 2 [Source:HGNC Symbol;Acc:HGNC:6111]	0.79	2.67	0.86	1.77	0.64	1.49	8.01	5.35	8.3	3.59	4.07	0.25
913	ENST00000395761	2.62213	1.39074	0.000457726	0.00891557	yes	up	13.49	33.1657	ENSG00000163739	CXCL1	C-X-C motif chemokine ligand 1 [Source:HGNC Symbol;Acc:HGNC:4602]	15.43	16.45	15.18	10.67	9.72	72.67	54.34	17.09	13.21	20.29	14.83	39.73
914	ENST00000422754	3.17656	1.66746	0.000245391	0.00562308	yes	up	0.99	2.69857	ENSG00000116679	IVNS1ABP	influenza virus NS1A binding protein [Source:HGNC Symbol;Acc:HGNC:16951]	1.15	0.95	1.02	0.96	0.87	2.7	4.33	1.56	3.09	2.92	3.2	1.09
915	ENST00000641895	2.2599	1.17626	0.000307418	0.00667423	yes	up	0.114	0.232857	ENSG00000204695	OR14J1	olfactory receptor family 14 subfamily J member 1 [Source:HGNC Symbol;Acc:HGNC:13971]	0.15	0.13	0.15	0.05	0.09	0.33	0.25	0.23	0.17	0.32	0.21	0.12
916	ENST00000312216	0.127735	-2.96877	0.00215178	0.027147	yes	down	0.674	0.0914286	ENSG00000175471	MCTP1	multiple C2 and transmembrane domain containing 1 [Source:HGNC Symbol;Acc:HGNC:26183]	0.79	0.91	0.71	0.27	0.69	0.12	0.06	0	0.04	0	0	0.42
917	ENST00000354570	1.51e-07	-22.6564	7.15e-14	5.82e-11	yes	down	0.75	0	ENSG00000135525	MAP7	microtubule associated protein 7 [Source:HGNC Symbol;Acc:HGNC:6869]	2.51	0	1.24	0	0	0	0	0	0	0	0	0
918	ENST00000304725	0.171219	-2.54608	0.00131412	0.0189864	yes	down	0.784	0.477143	ENSG00000170369	CST2	cystatin SA [Source:HGNC Symbol;Acc:HGNC:2474]	0.92	0.52	0.69	0.72	1.07	0.37	0.04	0	0.09	0	0.04	2.8
919	ENST00000676328	1.9211e+06	20.8735	1.02e-11	4.26e-09	yes	up	0	0.234286	ENSG00000156709	AIFM1	apoptosis inducing factor mitochondria associated 1 [Source:HGNC Symbol;Acc:HGNC:8768]	0	0	0	0	0	0	0	0.67	0	0	0.97	0
920	ENST00000589262	0.182354	-2.45519	0.00132271	0.0190816	yes	down	0.294	0.0485714	ENSG00000188629	ZNF177	zinc finger protein 177 [Source:HGNC Symbol;Acc:HGNC:12966]	0.33	0.59	0.3	0.07	0.18	0.04	0.04	0.14	0.07	0.05	0	0
921	ENST00000507163	0.305285	-1.71177	3.11e-05	0.00118527	yes	down	2.432	0.72	ENSG00000013561	RNF14	ring finger protein 14 [Source:HGNC Symbol;Acc:HGNC:10058]	1.97	1.99	4.47	2.58	1.15	1.23	0.69	0.68	0.23	0.63	0.27	1.31
922	ENST00000553001	2.62399	1.39176	0.00459424	0.0464768	yes	up	0.334	0.794286	ENSG00000265590	CFAP298-TCP10L	CFAP298-TCP10L readthrough [Source:HGNC Symbol;Acc:HGNC:54636]	0.22	0.32	0.36	0.12	0.65	0.38	0.86	1.25	0.67	0.69	1.09	0.62
923	ENST00000295830	2.21478	1.14716	0.000509517	0.00964108	yes	up	0.652	1.36571	ENSG00000163584	RPL22L1	ribosomal protein L22 like 1 [Source:HGNC Symbol;Acc:HGNC:27610]	0.57	0.66	0.49	0.45	1.09	1.62	1.55	1.66	1.33	1.52	1.02	0.86
924	ENST00000420196	0.489162	-1.03162	0.00133805	0.0192541	yes	down	15.416	7.24	ENSG00000136237	RAPGEF5	Rap guanine nucleotide exchange factor 5 [Source:HGNC Symbol;Acc:HGNC:16862]	17.9	19.96	19.97	8.67	10.58	8.88	7.03	7.97	2.63	6.52	2.57	15.08
925	ENST00000591539	0.222307	-2.16938	2.3e-06	0.000152403	yes	down	0.91	0.194286	ENSG00000186300	ZNF555	zinc finger protein 555 [Source:HGNC Symbol;Acc:HGNC:28382]	1.1	1.1	0.93	0.34	1.08	0.12	0.24	0.09	0.06	0.3	0.14	0.41
926	ENST00000335854	2.29887	1.20093	0.00123176	0.0180992	yes	up	4.17	9.04286	ENSG00000158578	ALAS2	5'-aminolevulinate synthase 2 [Source:HGNC Symbol;Acc:HGNC:397]	4.76	4.17	3.46	5.12	3.34	3.64	4.23	11.45	11.71	6.1	9.12	17.05
927	ENST00000305139	0.0831976	-3.58731	0.000495219	0.00944895	yes	down	0.262	0.0228571	ENSG00000167165	UGT1A6	UDP glucuronosyltransferase family 1 member A6 [Source:HGNC Symbol;Acc:HGNC:12538]	0.11	0.08	0.14	0.21	0.77	0	0	0	0.06	0.06	0.01	0.03
928	ENST00000553821	2.24735	1.16823	5.82e-08	7.9e-06	yes	up	4.166	8.51571	ENSG00000140022	STON2	stonin 2 [Source:HGNC Symbol;Acc:HGNC:30652]	4.27	4.64	5.32	2.71	3.89	7.44	6.89	11	9.18	11.63	7.1	6.37
929	ENST00000438735	0.485252	-1.04319	0.00143002	0.0202103	yes	down	1.976	0.932857	ENSG00000172215	CXCR6	C-X-C motif chemokine receptor 6 [Source:HGNC Symbol;Acc:HGNC:16647]	2.38	2.29	2.59	1.36	1.26	0.99	0.32	1.61	0.44	0.78	0.58	1.81
930	ENST00000376911	2.60027	1.37866	1.8e-09	4.28e-07	yes	up	4.342	10.2	ENSG00000135046	ANXA1	annexin A1 [Source:HGNC Symbol;Acc:HGNC:533]	5.52	5.67	5.76	2.47	2.29	10.16	7.96	9.6	10.69	15.26	6.45	11.28
931	ENST00000580316	188.226	7.55633	0.00031492	0.00679576	yes	up	0	1.79571	ENSG00000082397	EPB41L3	erythrocyte membrane protein band 4.1 like 3 [Source:HGNC Symbol;Acc:HGNC:3380]	0	0	0	0	0	0	4.71	0	4.1	1.83	1.93	0
932	ENST00000438658	0.49386	-1.01782	0.00320085	0.0359014	yes	down	2.838	1.29286	ENSG00000023191	RNH1	ribonuclease/angiogenin inhibitor 1 [Source:HGNC Symbol;Acc:HGNC:10074]	2.23	3.09	3.13	2.82	2.92	0.87	1.03	2.4	1.37	1.54	1.28	0.56
933	ENST00000389202	0.273279	-1.87155	6.25e-05	0.0020232	yes	down	0.132	0.178571	ENSG00000156886	ITGAD	integrin subunit alpha D [Source:HGNC Symbol;Acc:HGNC:6146]	0.12	0.15	0.17	0.1	0.12	0.03	0.04	0.03	0.03	0.01	0.01	1.1
934	ENST00000389201	0.383694	-1.38197	0.000161642	0.00414555	yes	down	4.172	1.57571	ENSG00000131409	LRRC4B	leucine rich repeat containing 4B [Source:HGNC Symbol;Acc:HGNC:25042]	5.37	4.91	5.1	3.49	1.99	3.14	1.15	1.15	0.71	0.98	0.59	3.31
935	ENST00000344642	0.328178	-1.60745	0.00302833	0.0345924	yes	down	0.17	0.0514286	ENSG00000187942	LDLRAD2	low density lipoprotein receptor class A domain containing 2 [Source:HGNC Symbol;Acc:HGNC:32071]	0.26	0.16	0.2	0.17	0.06	0.02	0.04	0.13	0.05	0.03	0.01	0.08
936	ENST00000620947	0.464799	-1.10532	0.00136488	0.0195347	yes	down	1.068	0.488571	ENSG00000143384	MCL1	MCL1 apoptosis regulator, BCL2 family member [Source:HGNC Symbol;Acc:HGNC:6943]	1.25	1.11	0.65	1	1.33	0.45	0.54	0.69	0.13	0.7	0.28	0.63
937	ENST00000630804	4.52277e+07	25.4307	1.08e-16	2.19e-13	yes	up	0	1.12714	ENSG00000197694	SPTAN1	spectrin alpha, non-erythrocytic 1 [Source:HGNC Symbol;Acc:HGNC:11273]	0	0	0	0	0	0	0	4.82	1.72	1.31	0.04	0
938	ENST00000449814	2.55777	1.35488	0.00486257	0.0482886	yes	up	1.016	2.33571	ENSG00000079308	TNS1	tensin 1 [Source:HGNC Symbol;Acc:HGNC:11973]	0.3	0.87	1.78	1.1	1.03	3.1	3.09	1.77	3.32	2.27	1.67	1.13
939	ENST00000611198	99.4533	6.63595	6.79e-05	0.0021656	yes	up	0.006	0.558571	ENSG00000102804	TSC22D1	TSC22 domain family member 1 [Source:HGNC Symbol;Acc:HGNC:16826]	0	0	0	0.03	0	1.23	0	0.27	1.58	0	0.46	0.37
940	ENST00000557872	0.377148	-1.4068	0.00203333	0.026027	yes	down	0.742	0.277143	ENSG00000184984	CHRM5	cholinergic receptor muscarinic 5 [Source:HGNC Symbol;Acc:HGNC:1954]	1.18	0.48	1.06	0.68	0.31	0.41	0.11	0.29	0.21	0.13	0.11	0.68
941	MSTRG.7830.2	2.09992	1.07034	0.00486158	0.0482886	yes	up	0.312	0.614286	ENSG00000111752	PHC1	polyhomeotic homolog 1 [Source:HGNC Symbol;Acc:HGNC:3182]	0.23	0.47	0.24	0.1	0.52	0.82	0.45	0.78	0.76	0.47	0.47	0.55
942	ENST00000442461	0.453228	-1.14169	0.00248178	0.0300981	yes	down	0.846	0.372857	ENSG00000189308	LIN54	lin-54 DREAM MuvB core complex component [Source:HGNC Symbol;Acc:HGNC:25397]	1.23	0.76	1.29	0.48	0.47	0.4	0.22	0.58	0.14	0.25	0.18	0.84
943	ENST00000413095	3.11097e+06	21.5689	2.04e-12	1.02e-09	yes	up	0	0.405714	ENSG00000135506	OS9	OS9 endoplasmic reticulum lectin [Source:HGNC Symbol;Acc:HGNC:16994]	0	0	0	0	0	1.03	0	0	1.81	0	0	0
944	ENST00000409304	0.167178	-2.58054	9.98e-07	7.77e-05	yes	down	366.392	63.7943	ENSG00000135919	SERPINE2	serpin family E member 2 [Source:HGNC Symbol;Acc:HGNC:8951]	426.73	442.67	463.55	395.07	103.94	79.54	24.01	66.78	14.31	34.8	16.36	210.76
945	ENST00000430709	29.521	4.88367	0.000355029	0.00739259	yes	up	0.04	0.89	ENSG00000138448	ITGAV	integrin subunit alpha V [Source:HGNC Symbol;Acc:HGNC:6150]	0	0	0.12	0	0.08	0	1.46	0.08	2.42	1.55	0.46	0.26
946	ENST00000619221	376.018	8.55466	9.68e-07	7.6e-05	yes	up	0	0.23	ENSG00000144596	GRIP2	glutamate receptor interacting protein 2 [Source:HGNC Symbol;Acc:HGNC:23841]	0	0	0	0	0	0	0.06	0.74	0.29	0.42	0	0.1
947	ENST00000678092	155.202	7.278	4.09e-05	0.00147469	yes	up	0	0.198571	ENSG00000164733	CTSB	cathepsin B [Source:HGNC Symbol;Acc:HGNC:2527]	0	0	0	0	0	0	0.06	0.17	0.32	0.77	0.07	0
948	ENST00000366559	2.55538	1.35354	1.32e-06	9.7e-05	yes	up	4.344	10.2486	ENSG00000117009	KMO	kynurenine 3-monooxygenase [Source:HGNC Symbol;Acc:HGNC:6381]	4.27	4.13	3.89	2.69	6.74	8.75	10.29	10.36	11.71	12.84	9.59	8.2
949	ENST00000348231	0.374506	-1.41694	0.00318723	0.0357909	yes	down	4.264	1.51714	ENSG00000167613	LAIR1	leukocyte associated immunoglobulin like receptor 1 [Source:HGNC Symbol;Acc:HGNC:6477]	4.15	5.21	5.55	4.35	2.06	3.85	2.12	0.44	0.65	0.72	0.73	2.11
950	ENST00000447038	162.631	7.34546	0.000983548	0.0154958	yes	up	0	0.201429	ENSG00000136153	LMO7	LIM domain 7 [Source:HGNC Symbol;Acc:HGNC:6646]	0	0	0	0	0	0	0.91	0	0.1	0.03	0.37	0
951	ENST00000546191	95.9692	6.5845	0.00180192	0.023841	yes	up	0	0.158571	ENSG00000119408	NEK6	NIMA related kinase 6 [Source:HGNC Symbol;Acc:HGNC:7749]	0	0	0	0	0	0	0.48	0	0.18	0.31	0.14	0
952	ENST00000453001	0.314954	-1.66678	0.000168524	0.00426448	yes	down	0.372	0.112857	ENSG00000156475	PPP2R2B	protein phosphatase 2 regulatory subunit Bbeta [Source:HGNC Symbol;Acc:HGNC:9305]	0.54	0.63	0.25	0.25	0.19	0.18	0.02	0.1	0.12	0.1	0.09	0.18
953	MSTRG.15473.4	2.36453	1.24155	0.000804121	0.0134837	yes	up	0.834	1.87	ENSG00000125434	SLC25A35	solute carrier family 25 member 35 [Source:HGNC Symbol;Acc:HGNC:31921]	0.99	0.75	0.83	0.83	0.77	3.61	2.18	0.78	1.61	0.81	1.29	2.81
954	ENST00000296028	3.2958	1.72063	0.00122862	0.0180847	yes	up	2.768	8.22714	ENSG00000163736	PPBP	pro-platelet basic protein [Source:HGNC Symbol;Acc:HGNC:9240]	2.72	3.49	3.13	2.81	1.69	1.48	2.35	17.87	10.03	12.48	9.4	3.98
955	ENST00000296029	5.0668	2.34108	8.39e-05	0.00254636	yes	up	2.324	10.2814	ENSG00000163737	PF4	platelet factor 4 [Source:HGNC Symbol;Acc:HGNC:8861]	1.75	3.31	3.28	2.14	1.14	1.71	2.11	18.4	14.52	17.23	13.54	4.46
956	ENST00000241337	2.61596	1.38734	5.87e-06	0.000323952	yes	up	1.474	3.52	ENSG00000213366	GSTM2	glutathione S-transferase mu 2 [Source:HGNC Symbol;Acc:HGNC:4634]	2.18	1.47	1.34	0.88	1.5	3.08	1.77	4.12	3.99	5.49	3.49	2.7
957	ENST00000644384	0.237736	-2.07257	0.000341401	0.00720888	yes	down	1.806	0.384286	ENSG00000160183	TMPRSS3	transmembrane serine protease 3 [Source:HGNC Symbol;Acc:HGNC:11877]	2.11	1.97	2	2.54	0.41	0.19	0.03	0.54	0.61	0.46	0.52	0.34
958	ENST00000573566	2.6078	1.38283	0.00431177	0.0444365	yes	up	0.306	0.747143	ENSG00000141504	SAT2	spermidine/spermine N1-acetyltransferase family member 2 [Source:HGNC Symbol;Acc:HGNC:23160]	0.31	0.23	0.34	0.41	0.24	0.76	1.19	0.65	0.92	0.66	0.48	0.57
959	ENST00000434045	0.495675	-1.01253	0.00473106	0.0474223	yes	down	3.636	1.78571	ENSG00000167244	IGF2	insulin like growth factor 2 [Source:HGNC Symbol;Acc:HGNC:5466]	4.29	4.55	4.53	3.13	1.68	2.29	0.83	2.95	0.83	2	0.49	3.11
960	ENST00000621127	2.11505	1.08069	3.77e-05	0.00139087	yes	up	1.066	2.23714	ENSG00000158186	MRAS	muscle RAS oncogene homolog [Source:HGNC Symbol;Acc:HGNC:7227]	1.29	1.07	0.74	0.78	1.45	3.22	1.35	3.1	1.36	1.66	1.57	3.4
961	ENST00000460472	2.55232	1.35181	0.0011406	0.0172259	yes	up	0.016	0.0385714	ENSG00000155657	TTN	titin [Source:HGNC Symbol;Acc:HGNC:12403]	0.02	0.02	0.03	0.01	0	0.06	0.05	0.03	0.03	0.04	0.03	0.03
962	ENST00000376087	2.94058	1.5561	5.32e-08	7.34e-06	yes	up	0.404	1.14286	ENSG00000107890	ANKRD26	ankyrin repeat domain 26 [Source:HGNC Symbol;Acc:HGNC:29186]	0.18	0.44	0.49	0.3	0.61	1.07	0.98	1.19	0.91	1.56	0.8	1.49
963	ENST00000520818	2.11927	1.08357	0.000788647	0.0132789	yes	up	0.712	1.39143	ENSG00000147606	SLC26A7	solute carrier family 26 member 7 [Source:HGNC Symbol;Acc:HGNC:14467]	0.99	0.7	0.73	0.47	0.67	1.59	0.79	1.42	1.57	1.99	1.34	1.04
964	ENST00000397109	0.0499021	-4.32476	1.84e-06	0.000125418	yes	down	1.606	0.0685714	ENSG00000157020	SEC13	SEC13 homolog, nuclear pore and COPII coat complex component [Source:HGNC Symbol;Acc:HGNC:10697]	2.11	2.29	1.87	1.67	0.09	0.11	0.08	0.2	0	0	0.09	0
965	ENST00000497183	0.445288	-1.16719	1.47e-06	0.000105002	yes	down	3.424	1.46429	ENSG00000067606	PRKCZ	protein kinase C zeta [Source:HGNC Symbol;Acc:HGNC:9412]	3.69	2.51	3.4	4.17	3.35	1.83	1.34	1.75	0.84	1.49	1.23	1.77
966	ENST00000523619	4.20998	2.07381	0.002173	0.027324	yes	up	0.034	0.14	ENSG00000156011	PSD3	pleckstrin and Sec7 domain containing 3 [Source:HGNC Symbol;Acc:HGNC:19093]	0.04	0.06	0	0.04	0.03	0.15	0.13	0.17	0.15	0.31	0.04	0.03
967	ENST00000526390	0.229809	-2.12149	0.00148847	0.0208298	yes	down	1.204	0.288571	ENSG00000198431	TXNRD1	thioredoxin reductase 1 [Source:HGNC Symbol;Acc:HGNC:12437]	0.32	1.44	1.32	1.83	1.11	0.32	0.13	0.26	0	0.6	0.21	0.5
968	ENST00000458643	0.434562	-1.20237	0.000434416	0.00859964	yes	down	5.532	4.54143	ENSG00000169203	NPIPB12	nuclear pore complex interacting protein family member B12 [Source:HGNC Symbol;Acc:HGNC:37491]	7.59	6.03	5.67	3.32	5.05	4.6	0.85	2.34	1.25	2.39	0.92	19.44
969	ENST00000559991	28.4472	4.83021	0.00459534	0.0464768	yes	up	0.014	0.407143	ENSG00000169105	CHST14	carbohydrate sulfotransferase 14 [Source:HGNC Symbol;Acc:HGNC:24464]	0	0	0	0.07	0	1.24	1.05	0.11	0.27	0	0.18	0
970	ENST00000342992	2.15429	1.10721	7.34e-05	0.00230936	yes	up	0.056	0.115714	ENSG00000155657	TTN	titin [Source:HGNC Symbol;Acc:HGNC:12403]	0.06	0.08	0.07	0.04	0.03	0.11	0.07	0.16	0.07	0.07	0.09	0.24
971	ENST00000307503	0.254123	-1.9764	2.26e-09	5.18e-07	yes	down	0.76	0.178571	ENSG00000172482	AGXT	alanine--glyoxylate and serine--pyruvate aminotransferase [Source:HGNC Symbol;Acc:HGNC:341]	0.96	0.78	1.01	0.78	0.27	0.14	0.17	0.21	0.13	0.26	0.1	0.24
972	ENST00000410026	2.04036	1.02882	5.06e-05	0.00170634	yes	up	5.13	9.59714	ENSG00000173559	NABP1	nucleic acid binding protein 1 [Source:HGNC Symbol;Acc:HGNC:26232]	5.63	5.49	5.61	3.71	5.21	14.85	13.5	6.1	8.62	9.35	6.58	8.18
973	ENST00000215473	5.9064	2.56228	0.000162033	0.00415132	yes	up	0.242	1.38286	ENSG00000099715	PCDH11Y	protocadherin 11 Y-linked [Source:HGNC Symbol;Acc:HGNC:15813]	0.12	0.24	0.11	0.04	0.7	0.58	0.42	2.03	1.94	2.63	1.54	0.54
974	ENST00000486349	2.13168	1.09199	0.00184917	0.0242747	yes	up	5.996	10.9943	ENSG00000151150	ANK3	ankyrin 3 [Source:HGNC Symbol;Acc:HGNC:494]	7.59	4.64	8.42	4.74	4.59	6.26	11.8	6.69	13.94	14.64	13.43	10.2
975	ENST00000360542	2.41068	1.26944	0.00437109	0.0448936	yes	up	6.7	14.4329	ENSG00000197683	KRTAP26-1	keratin associated protein 26-1 [Source:HGNC Symbol;Acc:HGNC:33760]	6.72	7.48	6.58	7.91	4.81	8.25	7.08	21.2	19.73	22.65	18.27	3.85
976	ENST00000396950	0.296321	-1.75477	0.000221647	0.00521525	yes	down	0.668	0.182857	ENSG00000167332	OR51E2	olfactory receptor family 51 subfamily E member 2 [Source:HGNC Symbol;Acc:HGNC:15195]	0.98	0.52	1.21	0.41	0.22	0.39	0.19	0.25	0.08	0.2	0.06	0.11
977	MSTRG.3870.1	2.01905	1.01368	0.00139018	0.0197995	yes	up	0.142	0.26	ENSG00000086619	ERO1B	endoplasmic reticulum oxidoreductase 1 beta [Source:HGNC Symbol;Acc:HGNC:14355]	0.13	0.15	0.17	0.12	0.14	0.3	0.4	0.33	0.27	0.18	0.19	0.15
978	ENST00000262327	0.492363	-1.02221	0.000906706	0.0146564	yes	down	4.87	2.29714	ENSG00000005156	LIG3	DNA ligase 3 [Source:HGNC Symbol;Acc:HGNC:6600]	6.22	4.23	6.69	4.6	2.61	3.13	1.28	2.14	0.7	2.72	2.22	3.89
979	ENST00000266304	0.336685	-1.57053	3.06e-07	3.08e-05	yes	down	5.24	1.71	ENSG00000167074	TEF	TEF transcription factor, PAR bZIP family member [Source:HGNC Symbol;Acc:HGNC:11722]	5.87	5.74	6.47	5.58	2.54	2.68	1.61	1.26	0.75	1.18	1.05	3.44
980	ENST00000614012	326.04	8.34891	0.00251301	0.0303808	yes	up	0	0.19	ENSG00000153029	MR1	major histocompatibility complex, class I-related [Source:HGNC Symbol;Acc:HGNC:4975]	0	0	0	0	0	0.21	0.43	0	0	0.61	0.08	0
981	ENST00000622493	0.110291	-3.18062	0.00211682	0.0268425	yes	down	1.216	0.124286	ENSG00000070371	CLTCL1	clathrin heavy chain like 1 [Source:HGNC Symbol;Acc:HGNC:2093]	1.32	1.18	1.32	2.26	0	0.12	0.03	0.02	0.22	0	0.12	0.36
982	ENST00000374429	0.404459	-1.30594	0.000549018	0.010189	yes	down	1.81	0.74	ENSG00000107562	CXCL12	C-X-C motif chemokine ligand 12 [Source:HGNC Symbol;Acc:HGNC:10672]	2.18	1.99	2.28	1.17	1.43	0.83	0.23	1.04	0.31	0.66	0.28	1.83
983	ENST00000489855	2.46671	1.30259	0.00342411	0.0376864	yes	up	0.278	0.604286	ENSG00000068615	REEP1	receptor accessory protein 1 [Source:HGNC Symbol;Acc:HGNC:25786]	0.33	0.31	0.25	0.35	0.15	0.72	0.36	0.72	0.5	0.63	0.94	0.36
984	ENST00000674749	0.33799	-1.56495	0.00114487	0.0172595	yes	down	1.414	0.458571	ENSG00000116991	SIPA1L2	signal induced proliferation associated 1 like 2 [Source:HGNC Symbol;Acc:HGNC:23800]	1.69	1.95	1.88	0.76	0.79	0.53	0.46	0.74	0.1	0.1	0.23	1.05
985	ENST00000392078	3.59405	1.84561	0.000951365	0.0151617	yes	up	2.108	6.37429	ENSG00000117523	PRRC2C	proline rich coiled-coil 2C [Source:HGNC Symbol;Acc:HGNC:24903]	1.85	1.34	4.24	2.63	0.48	5.75	9.36	4.05	11.5	7.24	5.3	1.42
986	ENST00000601406	0.400333	-1.32073	0.00171608	0.0229935	yes	down	6.208	2.28286	ENSG00000229833	PET100	PET100 cytochrome c oxidase chaperone [Source:HGNC Symbol;Acc:HGNC:40038]	7.16	10.92	3.73	4.31	4.92	2.96	2.58	4.12	1.51	2.3	0.36	2.15
987	ENST00000527414	137.854	7.107	4.92e-05	0.00167728	yes	up	0	0.118571	ENSG00000100697	DICER1	dicer 1, ribonuclease III [Source:HGNC Symbol;Acc:HGNC:17098]	0	0	0	0	0	0.09	0.04	0	0	0.3	0.04	0.36
988	ENST00000498664	2.14826	1.10317	0.00497201	0.0489491	yes	up	10.584	19.9457	ENSG00000117410	ATP6V0B	ATPase H+ transporting V0 subunit b [Source:HGNC Symbol;Acc:HGNC:861]	8.87	11.35	12.74	14.48	5.48	24.34	31	18.86	22.57	13.09	21.21	8.55
989	ENST00000678789	0.409075	-1.28956	0.00165056	0.0223949	yes	down	0.356	0.142857	ENSG00000196262	PPIA	peptidylprolyl isomerase A [Source:HGNC Symbol;Acc:HGNC:9253]	0.56	0.43	0.29	0.21	0.29	0.22	0.09	0.29	0.06	0.08	0.07	0.19
990	ENST00000155840	0.485818	-1.04151	0.000262902	0.00591967	yes	down	1.98	0.927143	ENSG00000053918	KCNQ1	potassium voltage-gated channel subfamily Q member 1 [Source:HGNC Symbol;Acc:HGNC:6294]	2.21	2.13	2.17	2.05	1.34	2.16	0.71	0.95	0.67	0.56	0.57	0.87
991	ENST00000621622	224.026	7.80752	2.97e-13	2.06e-10	yes	up	0	0.921429	ENSG00000243716	NPIPB5	nuclear pore complex interacting protein family member B5 [Source:HGNC Symbol;Acc:HGNC:37233]	0	0	0	0	0	0.32	1.78	0.73	1.02	0.99	0.68	0.93
992	ENST00000359322	0.25443	-1.97466	2.04e-05	0.000860244	yes	down	1.298	0.537143	ENSG00000177791	MYOZ1	myozenin 1 [Source:HGNC Symbol;Acc:HGNC:13752]	1.58	1.49	1.43	1.11	0.88	0.3	0.26	0.53	0.07	0.17	0.09	2.34
993	ENST00000644269	0.487201	-1.03741	0.004774	0.0477512	yes	down	0.182	0.0828571	ENSG00000091137	SLC26A4	solute carrier family 26 member 4 [Source:HGNC Symbol;Acc:HGNC:8818]	0.23	0.26	0.24	0.09	0.09	0.11	0.08	0.11	0.06	0.05	0.04	0.13
994	ENST00000607124	2.92848	1.55015	0.000197529	0.0048104	yes	up	0.89	2.22143	ENSG00000124635	H2BC11	H2B clustered histone 11 [Source:HGNC Symbol;Acc:HGNC:4761]	0.91	0.68	1.56	0.69	0.61	1.63	3.27	2.45	2.43	1.17	2.99	1.61
995	ENST00000338660	0.465537	-1.10303	0.00113294	0.0171329	yes	down	15.868	7.39571	ENSG00000179403	VWA1	von Willebrand factor A domain containing 1 [Source:HGNC Symbol;Acc:HGNC:30910]	17.73	18.43	12.68	17.09	13.41	10.97	1.93	8.6	2.67	10.16	6.14	11.3
996	ENST00000305454	3.15936	1.65963	1.15e-05	0.000545494	yes	up	0.342	1	ENSG00000169085	VXN	vexin [Source:HGNC Symbol;Acc:HGNC:28498]	0.3	0.35	0.23	0.19	0.64	0.79	0.8	1.16	1.11	1.14	1.22	0.78
997	ENST00000621729	372.022	8.53924	0.00322288	0.0360775	yes	up	0	1.16	ENSG00000092068	SLC7A8	solute carrier family 7 member 8 [Source:HGNC Symbol;Acc:HGNC:11066]	0	0	0	0	0	0	3.67	0.19	3.66	0	0.6	0
998	ENST00000240662	0.354567	-1.49587	0.00200335	0.0257357	yes	down	2.364	0.837143	ENSG00000121361	KCNJ8	potassium inwardly rectifying channel subfamily J member 8 [Source:HGNC Symbol;Acc:HGNC:6269]	2.98	2.93	3.21	1.5	1.2	1.49	0.54	1.34	0.22	0.84	0.09	1.34
999	ENST00000544218	7.12228	2.83234	0.00144404	0.020358	yes	up	0.11	0.768571	ENSG00000110756	HPS5	HPS5 biogenesis of lysosomal organelles complex 2 subunit 2 [Source:HGNC Symbol;Acc:HGNC:17022]	0.14	0.21	0	0.2	0	0.34	0.98	0.95	0.06	0.51	1.13	1.41
1000	ENST00000531452	0.215066	-2.21715	0.00219833	0.0275634	yes	down	1.034	0.368571	ENSG00000167257	RNF214	ring finger protein 214 [Source:HGNC Symbol;Acc:HGNC:25335]	1.36	1.25	1.08	0.87	0.61	0	0.11	0.22	0.35	0.06	1.76	0.08
1001	ENST00000359280	0.405703	-1.3015	0.000468503	0.00907896	yes	down	1.224	0.478571	ENSG00000143537	ADAM15	ADAM metallopeptidase domain 15 [Source:HGNC Symbol;Acc:HGNC:193]	2.19	1.2	1.17	0.73	0.83	0.75	0.36	0.54	0.1	0.41	0.29	0.9
1002	ENST00000520331	0.326423	-1.61518	0.00261849	0.0312705	yes	down	1.036	0.327143	ENSG00000169131	ZNF354A	zinc finger protein 354A [Source:HGNC Symbol;Acc:HGNC:11628]	1.12	0.82	1.03	1.14	1.07	0.57	0	0.39	0.35	0.48	0.36	0.14
1003	ENST00000476632	0.256629	-1.96225	0.00283491	0.0331061	yes	down	1.332	0.342857	ENSG00000106617	PRKAG2	protein kinase AMP-activated non-catalytic subunit gamma 2 [Source:HGNC Symbol;Acc:HGNC:9386]	2.11	1.4	1.88	0.72	0.55	0.23	0.15	0.55	0.13	0.48	0	0.86
1004	ENST00000561593	0.369554	-1.43614	0.00482716	0.0480709	yes	down	0.904	0.318571	ENSG00000102901	CENPT	centromere protein T [Source:HGNC Symbol;Acc:HGNC:25787]	0.74	1.19	0.52	1.41	0.66	0.34	0.35	0.57	0.25	0.08	0.24	0.4
1005	ENST00000636092	0.00263902	-8.56578	0.00465857	0.0469414	yes	down	0.484	0	ENSG00000198689	SLC9A6	solute carrier family 9 member A6 [Source:HGNC Symbol;Acc:HGNC:11079]	0.91	0	0.88	0	0.63	0	0	0	0	0	0	0
1006	ENST00000318083	0.450884	-1.14917	0.000838392	0.0138747	yes	down	0.702	0.295714	ENSG00000176909	MAMSTR	MEF2 activating motif and SAP domain containing transcriptional regulator [Source:HGNC Symbol;Acc:HGNC:26689]	1.03	0.78	0.66	0.71	0.33	0.5	0.34	0.26	0.11	0.3	0.19	0.37
1007	ENST00000589823	11.2064	3.48625	0.004835	0.0481154	yes	up	0.266	2.97714	ENSG00000062716	VMP1	vacuole membrane protein 1 [Source:HGNC Symbol;Acc:HGNC:29559]	0	0	0	0.36	0.97	2.73	4.4	2.03	3.86	5.67	2.15	0
1008	ENST00000220772	0.201569	-2.31065	1.47e-07	1.68e-05	yes	down	5.446	1.34571	ENSG00000104332	SFRP1	secreted frizzled related protein 1 [Source:HGNC Symbol;Acc:HGNC:10776]	6.69	6.47	6.5	5.54	2.03	1.52	0.36	1.05	0.38	0.87	0.43	4.81
1009	ENST00000430718	2.44014	1.28696	1.63e-06	0.000114303	yes	up	1.758	4.06571	ENSG00000214021	TTLL3	tubulin tyrosine ligase like 3 [Source:HGNC Symbol;Acc:HGNC:24483]	2.55	2.33	1.49	1.16	1.26	6.2	2.85	5.27	2.19	3.94	2.27	5.74
1010	ENST00000542991	2.87429	1.5232	0.000103152	0.00299273	yes	up	0.876	2.17571	ENSG00000171681	ATF7IP	activating transcription factor 7 interacting protein [Source:HGNC Symbol;Acc:HGNC:20092]	0.88	0.95	1.53	0.4	0.62	1.87	2.95	2.37	2.69	2.14	1.8	1.41
1011	ENST00000367434	0.379437	-1.39807	0.00198916	0.0256067	yes	down	0.166	0.0628571	ENSG00000162630	B3GALT2	beta-1,3-galactosyltransferase 2 [Source:HGNC Symbol;Acc:HGNC:917]	0.21	0.23	0.17	0.08	0.14	0.1	0.04	0.12	0.02	0.08	0.02	0.06
1012	ENST00000361488	0.468144	-1.09498	0.00204781	0.0261595	yes	down	1.35	0.62	ENSG00000169122	FAM110B	family with sequence similarity 110 member B [Source:HGNC Symbol;Acc:HGNC:28587]	1.66	1.6	1.68	0.96	0.85	1.09	0.59	0.7	0.21	0.41	0.2	1.14
1013	ENST00000332822	0.159037	-2.65256	3.04e-06	0.000188768	yes	down	5.514	1.28714	ENSG00000183691	NOG	noggin [Source:HGNC Symbol;Acc:HGNC:7866]	6.25	6.74	6.72	5.77	2.09	0.51	0.1	1	0.39	0.42	0.59	6
1014	ENST00000424248	29.8514	4.89973	0.000597338	0.0108422	yes	up	0.01	0.282857	ENSG00000105339	DENND3	DENN domain containing 3 [Source:HGNC Symbol;Acc:HGNC:29134]	0.05	0	0	0	0	0	0.28	0.35	0.17	0.03	0.12	1.03
1015	ENST00000541543	482.182	8.91344	0.001623	0.02211	yes	up	0	0.315714	ENSG00000106477	CEP41	centrosomal protein 41 [Source:HGNC Symbol;Acc:HGNC:12370]	0	0	0	0	0	0	0.8	0	0.19	0.65	0.57	0
1016	ENST00000353979	2.15703	1.10905	0.00142794	0.0201959	yes	up	1.804	3.73571	ENSG00000171307	ZDHHC16	zinc finger DHHC-type palmitoyltransferase 16 [Source:HGNC Symbol;Acc:HGNC:20714]	1.33	1.58	2.71	1.46	1.94	4.72	2.39	3.08	3.7	7.94	1.4	2.92
1017	ENST00000368001	417.492	8.70561	1.98e-07	2.13e-05	yes	up	0	0.935714	ENSG00000143258	USP21	ubiquitin specific peptidase 21 [Source:HGNC Symbol;Acc:HGNC:12620]	0	0	0	0	0	0	1.51	1.38	1.54	0	0.69	1.43
1018	ENST00000358768	138.761	7.11646	0.000739537	0.0126804	yes	up	0	0.231429	ENSG00000116117	PARD3B	par-3 family cell polarity regulator beta [Source:HGNC Symbol;Acc:HGNC:14446]	0	0	0	0	0	0.65	0.06	0	0	0.35	0	0.56
1019	ENST00000640901	142.036	7.15011	0.00085337	0.0140289	yes	up	0	0.648571	ENSG00000130638	ATXN10	ataxin 10 [Source:HGNC Symbol;Acc:HGNC:10549]	0	0	0	0	0	2.26	1.65	0.22	0	0.41	0	0
1020	ENST00000505890	6.14655	2.61978	1.04e-08	1.89e-06	yes	up	0.23	1.39714	ENSG00000181381	DDX60L	DExD/H-box 60 like [Source:HGNC Symbol;Acc:HGNC:26429]	0.08	0.18	0.26	0.31	0.32	0.45	0.62	1.95	1.28	1.64	1.41	2.43
1021	ENST00000367047	1.0441e+07	23.3158	2.86e-14	2.81e-11	yes	up	0	0.502857	ENSG00000117335	CD46	CD46 molecule [Source:HGNC Symbol;Acc:HGNC:6953]	0	0	0	0	0	0	1.6	0.16	1.76	0	0	0
1022	MSTRG.9592.1	3.07598	1.62105	7.3e-06	0.00038348	yes	up	0.016	0.0428571	ENSG00000249267	LINC00939	long intergenic non-protein coding RNA 939 [Source:HGNC Symbol;Acc:HGNC:48631]	0.02	0.02	0.02	0.01	0.01	0.06	0.04	0.04	0.05	0.06	0.03	0.02
1023	ENST00000393414	0.16785	-2.57475	0.000200316	0.0048515	yes	down	2.968	0.862857	ENSG00000115590	IL1R2	interleukin 1 receptor type 2 [Source:HGNC Symbol;Acc:HGNC:5994]	3.88	3.61	3.98	2.63	0.74	0.24	0.08	1.04	0.09	0.26	0.1	4.23
1024	ENST00000377424	0.423072	-1.24103	2.79e-05	0.00108797	yes	down	0.63	0.247143	ENSG00000142583	SLC2A5	solute carrier family 2 member 5 [Source:HGNC Symbol;Acc:HGNC:11010]	0.74	0.71	0.78	0.67	0.25	0.36	0.26	0.18	0.27	0.22	0.14	0.3
1025	ENST00000604804	4.6937	2.23073	0.00128951	0.0187353	yes	up	0.362	1.66143	ENSG00000089356	FXYD3	FXYD domain containing ion transport regulator 3 [Source:HGNC Symbol;Acc:HGNC:4027]	0.39	0.12	0.25	0	1.05	2.4	1.86	2.2	1.99	1.6	0.92	0.66
1026	ENST00000444775	0.285914	-1.80635	5.55e-05	0.00184545	yes	down	4.528	1.25714	ENSG00000211695	TRGV9	T cell receptor gamma variable 9 [Source:HGNC Symbol;Acc:HGNC:12295]	5.68	5.61	5.69	4.92	0.74	1.28	1.06	1.15	0.6	1.21	0.44	3.06
1027	MSTRG.11218.2	2.02921	1.02092	0.00394762	0.0417012	yes	up	0.75	1.31714	ENSG00000072415	MPP5	membrane palmitoylated protein 5 [Source:HGNC Symbol;Acc:HGNC:18669]	0.78	0.72	0.97	0.56	0.72	1.17	1.9	0.89	2.18	1.12	1.18	0.78
1028	ENST00000261416	0.48135	-1.05484	6.85e-07	5.78e-05	yes	down	215.42	97.75	ENSG00000049860	HEXB	hexosaminidase subunit beta [Source:HGNC Symbol;Acc:HGNC:4879]	250.45	252.15	263.43	190.64	120.43	82.8	62.64	102.47	80.02	87.81	74.51	194
1029	ENST00000646879	2.33577	1.2239	7.35e-06	0.000385351	yes	up	0.81	1.67143	ENSG00000127990	SGCE	sarcoglycan epsilon [Source:HGNC Symbol;Acc:HGNC:10808]	1.13	1.09	0.83	0.4	0.6	1.5	1.49	1.63	2.11	2.2	1.5	1.27
1030	ENST00000416651	2.85848e+06	21.4468	2.72e-12	1.31e-09	yes	up	0	0.604286	ENSG00000196290	NIF3L1	NGG1 interacting factor 3 like 1 [Source:HGNC Symbol;Acc:HGNC:13390]	0	0	0	0	0	0	1.83	0	0	0	2.4	0
1031	ENST00000601847	2.16458	1.11408	1.26e-06	9.38e-05	yes	up	1.436	2.92286	ENSG00000204604	ZNF468	zinc finger protein 468 [Source:HGNC Symbol;Acc:HGNC:33105]	1.84	1.38	1.42	1.16	1.38	3.65	2.48	2.13	2.66	3.53	2.35	3.66
1032	ENST00000261883	0.337603	-1.5666	0.000738316	0.0126755	yes	down	0.542	0.648571	ENSG00000138615	CILP	cartilage intermediate layer protein [Source:HGNC Symbol;Acc:HGNC:1980]	0.62	0.76	0.68	0.45	0.2	0.28	0.05	0.3	0.06	0.15	0.06	3.64
1033	ENST00000502482	2.99294	1.58156	0.000136355	0.00366692	yes	up	0.206	0.548571	ENSG00000152990	ADGRA3	adhesion G protein-coupled receptor A3 [Source:HGNC Symbol;Acc:HGNC:13839]	0.19	0.25	0.21	0.23	0.15	0.25	0.42	0.57	0.69	0.99	0.61	0.31
1034	ENST00000502486	0.356011	-1.49	0.000107807	0.00308839	yes	down	0.188	0.0628571	ENSG00000188848	BEND4	BEN domain containing 4 [Source:HGNC Symbol;Acc:HGNC:23815]	0.22	0.26	0.28	0.1	0.08	0.06	0.06	0.09	0.03	0.08	0.02	0.1
1035	ENST00000394620	0.455939	-1.13309	0.00121506	0.0179788	yes	down	1.698	0.712857	ENSG00000108700	CCL8	C-C motif chemokine ligand 8 [Source:HGNC Symbol;Acc:HGNC:10635]	2.36	2.27	2.24	0.92	0.7	0.79	0.56	0.71	0.58	0.5	0.42	1.43
1036	ENST00000515393	0.359334	-1.4766	8.37e-06	0.000427801	yes	down	0.414	0.141429	ENSG00000175471	MCTP1	multiple C2 and transmembrane domain containing 1 [Source:HGNC Symbol;Acc:HGNC:26183]	0.48	0.45	0.6	0.18	0.36	0.24	0.08	0.18	0.07	0.22	0.1	0.1
1037	ENST00000616206	2.20628	1.14162	3.57e-05	0.00132904	yes	up	9.11	17.7357	ENSG00000178104	PDE4DIP	phosphodiesterase 4D interacting protein [Source:HGNC Symbol;Acc:HGNC:15580]	9.67	9.41	11.76	8.18	6.53	22.27	19.86	11.2	21.03	19.78	18.1	11.91
1038	ENST00000265080	0.467286	-1.09762	0.0011861	0.0176697	yes	down	4.356	1.97714	ENSG00000113319	RASGRF2	Ras protein specific guanine nucleotide releasing factor 2 [Source:HGNC Symbol;Acc:HGNC:9876]	5.55	5.65	5.67	3.04	1.87	1.55	0.93	2.71	1.02	2	0.96	4.67
1039	ENST00000639318	2.25829	1.17523	0.00142407	0.0201462	yes	up	0.354	0.761429	ENSG00000178445	GLDC	glycine decarboxylase [Source:HGNC Symbol;Acc:HGNC:4313]	0.23	0.22	0.45	0.52	0.35	1.07	1.07	0.53	0.41	0.82	0.6	0.83
1040	ENST00000422887	2.60071	1.37891	3.14e-10	9.26e-08	yes	up	2.392	5.75571	ENSG00000134463	ECHDC3	enoyl-CoA hydratase domain containing 3 [Source:HGNC Symbol;Acc:HGNC:23489]	2.63	2.64	2.54	2.13	2.02	7.11	5.03	6.68	6.9	6.17	2.99	5.41
1041	ENST00000355452	8.12519	3.0224	0.00496569	0.0489206	yes	up	0.108	0.72	ENSG00000050555	LAMC3	laminin subunit gamma 3 [Source:HGNC Symbol;Acc:HGNC:6494]	0.04	0.08	0.07	0.21	0.14	0.37	2.25	0	1.22	0.12	1.04	0.04
1042	ENST00000678629	9.42282e+07	26.4897	5.54e-18	1.66e-14	yes	up	0	5.27143	ENSG00000164733	CTSB	cathepsin B [Source:HGNC Symbol;Acc:HGNC:2527]	0	0	0	0	0	0	11.94	0	12.61	0	12.35	0
1043	ENST00000528805	0.303756	-1.71902	0.00121652	0.0179844	yes	down	8.538	2.71714	ENSG00000166900	STX3	syntaxin 3 [Source:HGNC Symbol;Acc:HGNC:11438]	8.88	6.6	9.13	7.18	10.9	3.9	1.09	6.04	0.32	0.97	1.29	5.41
1044	ENST00000447404	2.2165	1.14828	2.12e-05	0.00088282	yes	up	0.494	0.988571	ENSG00000165209	STRBP	spermatid perinuclear RNA binding protein [Source:HGNC Symbol;Acc:HGNC:16462]	0.6	0.69	0.42	0.46	0.3	1.49	0.9	0.67	1.07	0.84	1.06	0.89
1045	ENST00000305879	2.00157	1.00113	9.23e-05	0.00273929	yes	up	4.366	8.12857	ENSG00000170627	GTSF1	gametocyte specific factor 1 [Source:HGNC Symbol;Acc:HGNC:26565]	4.17	3.93	5.35	3.89	4.49	10.87	11.93	8.9	4.96	7.99	5.42	6.83
1046	ENST00000649792	0.461652	-1.11512	0.00270417	0.0319788	yes	down	2.048	0.911429	ENSG00000175356	SCUBE2	signal peptide, CUB domain and EGF like domain containing 2 [Source:HGNC Symbol;Acc:HGNC:30425]	3.21	2.23	2.19	1.57	1.04	1.61	0.95	0.64	0.31	0.6	0.41	1.86
1047	ENST00000546989	16.0724	4.00652	0.000117051	0.0032776	yes	up	0.034	0.478571	ENSG00000089157	RPLP0	ribosomal protein lateral stalk subunit P0 [Source:HGNC Symbol;Acc:HGNC:10371]	0.17	0	0	0	0	0.96	0.76	0.29	0.56	0.16	0.24	0.38
1048	MSTRG.25150.40	2.33405	1.22283	0.00067647	0.0118799	yes	up	0.754	1.55	ENSG00000198792	TMEM184B	transmembrane protein 184B [Source:HGNC Symbol;Acc:HGNC:1310]	0.96	0.67	0.88	0.59	0.67	1.5	2.12	0.91	2.81	1.57	0.86	1.08
1049	ENST00000633239	2.9633	1.5672	9.7e-05	0.00284749	yes	up	0.452	1.25286	ENSG00000187017	ESPN	espin [Source:HGNC Symbol;Acc:HGNC:13281]	0.38	0.44	0.44	0.54	0.46	0.69	0.41	1.86	1.28	1.44	1.67	1.42
1050	ENST00000380392	0.309161	-1.69357	8e-05	0.00245342	yes	down	0.914	0.261429	ENSG00000205502	C2CD4B	C2 calcium dependent domain containing 4B [Source:HGNC Symbol;Acc:HGNC:33628]	1.2	1.52	0.8	0.56	0.49	0.31	0.14	0.16	0.21	0.11	0.31	0.59
1051	ENST00000378076	3.26554	1.70732	0.000474168	0.0091633	yes	up	0.046	0.135714	ENSG00000077943	ITGA8	integrin subunit alpha 8 [Source:HGNC Symbol;Acc:HGNC:6144]	0.05	0.05	0.06	0.02	0.05	0.11	0.05	0.24	0.17	0.25	0.07	0.06
1052	ENST00000453626	2.35772	1.23739	0.000178888	0.0044751	yes	up	0.316	0.724286	ENSG00000159147	DONSON	DNA replication fork stabilization factor DONSON [Source:HGNC Symbol;Acc:HGNC:2993]	0.29	0.33	0.4	0.31	0.25	0.8	0.31	1.13	0.63	1.23	0.31	0.66
1053	ENST00000567476	0.419933	-1.25177	0.00254552	0.0307013	yes	down	0.992	0.378571	ENSG00000156218	ADAMTSL3	ADAMTS like 3 [Source:HGNC Symbol;Acc:HGNC:14633]	1.02	1.37	1.27	1.01	0.29	0.8	0.29	0.39	0.34	0.35	0.36	0.12
1054	ENST00000295927	12.1845	3.60698	1.11e-05	0.000533219	yes	up	0.358	3.99429	ENSG00000163661	PTX3	pentraxin 3 [Source:HGNC Symbol;Acc:HGNC:9692]	0.52	0.35	0.51	0.17	0.24	0.4	0.2	12.2	3.65	7.8	3.38	0.33
1055	ENST00000321562	0.43987	-1.18485	1.53e-05	0.000681688	yes	down	35.736	15.0971	ENSG00000141756	FKBP10	FKBP prolyl isomerase 10 [Source:HGNC Symbol;Acc:HGNC:18169]	42.73	45.31	45.3	28.27	17.07	25.27	11.47	14.17	6.51	12.02	9.05	27.19
1056	ENST00000625577	2.66319	1.41316	5.01e-05	0.001697	yes	up	1.774	4.35143	ENSG00000135346	CGA	glycoprotein hormones, alpha polypeptide [Source:HGNC Symbol;Acc:HGNC:1885]	1.43	1.97	2.47	1.49	1.51	7.69	4.77	3.21	4.79	5.2	2.5	2.3
1057	ENST00000398449	0.492344	-1.02226	0.00130821	0.0189251	yes	down	9.358	4.53714	ENSG00000160179	ABCG1	ATP binding cassette subfamily G member 1 [Source:HGNC Symbol;Acc:HGNC:73]	10.81	10.61	10.39	9.49	5.49	7.04	2.89	4.01	1.74	2.63	3.3	10.15
1058	ENST00000439578	0.333592	-1.58384	6.31e-07	5.47e-05	yes	down	3.882	1.25429	ENSG00000152700	SAR1B	secretion associated Ras related GTPase 1B [Source:HGNC Symbol;Acc:HGNC:10535]	3.48	5.52	3.68	4.27	2.46	1.87	0.53	1.94	0.85	0.61	0.98	2
1059	ENST00000553455	2.21746	1.14891	0.00271209	0.0320327	yes	up	2.64	5.14	ENSG00000054654	SYNE2	spectrin repeat containing nuclear envelope protein 2 [Source:HGNC Symbol;Acc:HGNC:17084]	1.51	3.75	3.27	2.49	2.18	2.97	6.64	3.23	5.34	8.12	5.64	4.04
1060	ENST00000371528	2.4356	1.28428	0.000526777	0.0098694	yes	up	0.094	0.228571	ENSG00000203995	ZYG11A	zyg-11 family member A, cell cycle regulator [Source:HGNC Symbol;Acc:HGNC:32058]	0.07	0.16	0.04	0.1	0.1	0.41	0.2	0.27	0.14	0.21	0.11	0.26
1061	ENST00000530673	93.8868	6.55285	5.1e-05	0.00171527	yes	up	0.012	1.19571	ENSG00000149823	VPS51	VPS51 subunit of GARP complex [Source:HGNC Symbol;Acc:HGNC:1172]	0	0	0	0.06	0	0	2.71	0.49	1.71	2.27	1.19	0
1062	ENST00000670741	0.0774844	-3.68995	0.00121692	0.0179844	yes	down	0.914	0.06	ENSG00000124193	SRSF6	serine and arginine rich splicing factor 6 [Source:HGNC Symbol;Acc:HGNC:10788]	0.78	1.29	1.02	0.68	0.8	0	0	0.13	0.29	0	0	0
1063	ENST00000404532	3.32794	1.73463	3.65e-05	0.00135274	yes	up	0.526	1.64286	ENSG00000100031	GGT1	gamma-glutamyltransferase 1 [Source:HGNC Symbol;Acc:HGNC:4250]	0.37	0.52	0.6	0.79	0.35	2.27	1.14	1.91	1.07	2.71	1.72	0.68
1064	ENST00000475990	2.08432	1.05958	0.000818879	0.0136415	yes	up	0.922	1.70857	ENSG00000172785	CBWD1	COBW domain containing 1 [Source:HGNC Symbol;Acc:HGNC:17134]	0.91	0.91	1.3	0.61	0.88	1.52	1.54	1.87	2.49	2.35	1.32	0.87
1065	ENST00000409777	2.58233	1.36867	0.00159513	0.0218294	yes	up	0.236	0.542857	ENSG00000036257	CUL3	cullin 3 [Source:HGNC Symbol;Acc:HGNC:2553]	0.17	0.34	0.52	0.09	0.06	0.88	0.4	0.55	0.64	0.46	0.31	0.56
1066	ENST00000611268	0.38318	-1.38391	0.00262403	0.0313105	yes	down	1.432	0.56	ENSG00000166471	TMEM41B	transmembrane protein 41B [Source:HGNC Symbol;Acc:HGNC:28948]	1.94	1.82	0.97	1.17	1.26	0.67	0.3	0.41	0.13	0.79	0.15	1.47
1067	ENST00000409584	13.6168	3.76731	3.54e-08	5.18e-06	yes	up	1.972	25.8371	ENSG00000115602	IL1RL1	interleukin 1 receptor like 1 [Source:HGNC Symbol;Acc:HGNC:5998]	2.5	2.11	1.92	0.58	2.75	2.82	1.85	74.88	18.7	46.35	19.41	16.85
1068	ENST00000505764	75.6148	6.2406	0.000234132	0.00542836	yes	up	0	0.16	ENSG00000061918	GUCY1B1	guanylate cyclase 1 soluble subunit beta 1 [Source:HGNC Symbol;Acc:HGNC:4687]	0	0	0	0	0	0	0	0.54	0.11	0.17	0.1	0.2
1069	ENST00000573765	16.3663	4.03266	6.43e-05	0.00207907	yes	up	0.268	4.02	ENSG00000140750	ARHGAP17	Rho GTPase activating protein 17 [Source:HGNC Symbol;Acc:HGNC:18239]	0.38	0	0.14	0.28	0.54	3.16	2.6	2.18	8.91	7	4.29	0
1070	ENST00000340093	0.394169	-1.34311	0.00157074	0.021589	yes	down	8.342	3.26714	ENSG00000011422	PLAUR	plasminogen activator, urokinase receptor [Source:HGNC Symbol;Acc:HGNC:9053]	9.06	9.61	9.96	9.86	3.22	2.43	1.26	3.21	1.63	1.94	2.38	10.02
1071	ENST00000616899	0.353166	-1.50158	3.32e-05	0.00125434	yes	down	0.618	0.207143	ENSG00000158813	EDA	ectodysplasin A [Source:HGNC Symbol;Acc:HGNC:3157]	0.82	0.43	1.03	0.48	0.33	0.35	0.18	0.34	0.07	0.17	0.09	0.25
1072	ENST00000620222	2.65474	1.40857	0.0014164	0.0200726	yes	up	12.206	29.4429	ENSG00000152926	ZNF117	zinc finger protein 117 [Source:HGNC Symbol;Acc:HGNC:12897]	15.58	16.03	16.84	4.67	7.91	12.44	6.61	25.15	39.4	50.06	21.45	50.99
1073	ENST00000327520	2.03484	1.02491	0.000576275	0.0105744	yes	up	0.962	1.71143	ENSG00000171988	JMJD1C	jumonji domain containing 1C [Source:HGNC Symbol;Acc:HGNC:12313]	1.03	0.98	1.29	0.85	0.66	1.42	2.06	1.75	2.32	1.6	1.76	1.07
1074	ENST00000615724	0.440349	-1.18328	1.9e-09	4.5e-07	yes	down	1.596	0.658571	ENSG00000023909	GCLM	glutamate-cysteine ligase modifier subunit [Source:HGNC Symbol;Acc:HGNC:4312]	2.15	1.52	1.74	1.12	1.45	0.49	0.66	0.75	0.49	0.66	0.48	1.08
1075	ENST00000415884	72.4007	6.17793	0.00487154	0.0483546	yes	up	0	0.444286	ENSG00000105879	CBLL1	Cbl proto-oncogene like 1 [Source:HGNC Symbol;Acc:HGNC:21225]	0	0	0	0	0	0	1.88	0.57	0.55	0	0.11	0
1076	ENST00000575734	2.69386	1.42967	0.00160123	0.0218919	yes	up	0.224	0.591429	ENSG00000166292	TMEM100	transmembrane protein 100 [Source:HGNC Symbol;Acc:HGNC:25607]	0.12	0.11	0.24	0.16	0.49	0.58	0.39	0.82	0.33	0.82	0.58	0.62
1077	ENST00000641686	0.462092	-1.11375	2.81e-05	0.00109386	yes	down	2.64	1.10571	ENSG00000164073	MFSD8	major facilitator superfamily domain containing 8 [Source:HGNC Symbol;Acc:HGNC:28486]	3.16	2.82	2.79	1.96	2.47	1.4	1.75	1.02	0.91	1.18	0.76	0.72
1078	ENST00000579733	2.02409	1.01727	2.51e-05	0.000999	yes	up	16.086	29.3657	ENSG00000109046	WSB1	WD repeat and SOCS box containing 1 [Source:HGNC Symbol;Acc:HGNC:19221]	16.26	16.99	17.27	12.85	17.06	27.66	26.75	28.33	34.8	38.55	30.22	19.25
1079	ENST00000456883	0.456364	-1.13174	0.00444702	0.0453901	yes	down	0.96	0.451429	ENSG00000090615	GOLGA3	golgin A3 [Source:HGNC Symbol;Acc:HGNC:4426]	1.14	0.96	1.05	0.71	0.94	0.4	0.2	0.6	0.24	0.4	0.1	1.22
1080	ENST00000505868	2.28542	1.19246	1.49e-07	1.7e-05	yes	up	1.004	2.08429	ENSG00000082269	FAM135A	family with sequence similarity 135 member A [Source:HGNC Symbol;Acc:HGNC:21084]	0.94	1.41	1.13	0.84	0.7	1.89	1.59	2.13	2.74	2.86	1.53	1.85
1081	ENST00000379743	5.10788	2.35272	1.37e-10	4.48e-08	yes	up	2.422	12.1857	ENSG00000133110	POSTN	periostin [Source:HGNC Symbol;Acc:HGNC:16953]	0.86	3.25	1.82	2.85	3.33	8.54	7.62	9.5	11.38	14.89	10.63	22.74
1082	ENST00000513128	2.95643	1.56386	0.000446632	0.00877313	yes	up	1.58	4.21714	ENSG00000250361	GYPB	glycophorin B (MNS blood group) [Source:HGNC Symbol;Acc:HGNC:4703]	1.19	1.44	2.08	1.99	1.2	1.94	3.31	2.77	6.28	3.48	3.42	8.32
1083	ENST00000361642	2.75427e+06	21.3932	3.06e-12	1.46e-09	yes	up	0	0.0971429	ENSG00000148516	ZEB1	zinc finger E-box binding homeobox 1 [Source:HGNC Symbol;Acc:HGNC:11642]	0	0	0	0	0	0	0.55	0	0	0	0.13	0
1084	ENST00000472747	0.273263	-1.87164	0.0031631	0.03559	yes	down	1.014	0.25	ENSG00000163536	SERPINI1	serpin family I member 1 [Source:HGNC Symbol;Acc:HGNC:8943]	0.28	1.92	1.23	0.71	0.93	0.16	0.23	0.37	0	0.17	0.43	0.39
1085	ENST00000533259	3.84225	1.94195	0.00411896	0.0430092	yes	up	0.452	1.45	ENSG00000178104	PDE4DIP	phosphodiesterase 4D interacting protein [Source:HGNC Symbol;Acc:HGNC:15580]	0.94	0.4	0.15	0.14	0.63	2.04	0.9	0.67	3.17	1.13	1.68	0.56
1086	ENST00000421495	2.03682	1.02632	0.002298	0.0284015	yes	up	0.57	1.06	ENSG00000127054	INTS11	integrator complex subunit 11 [Source:HGNC Symbol;Acc:HGNC:26052]	0.55	0.64	0.62	0.51	0.53	1.74	0.88	1.03	1.38	1.13	0.84	0.42
1087	ENST00000517939	0.276378	-1.85528	0.00278198	0.0326418	yes	down	0.988	0.284286	ENSG00000147655	RSPO2	R-spondin 2 [Source:HGNC Symbol;Acc:HGNC:28583]	0.88	1.18	0.79	0.53	1.56	0.55	0.28	0.3	0.1	0.17	0	0.59
1088	ENST00000371388	0.00729011	-7.09984	3.75e-06	0.000223512	yes	down	0.31	0	ENSG00000131721	RHOXF2	Rhox homeobox family member 2 [Source:HGNC Symbol;Acc:HGNC:30011]	0.53	0.39	0.48	0.15	0	0	0	0	0	0	0	0
1089	ENST00000356521	0.0505284	-4.30676	0.00278915	0.0326959	yes	down	2.104	0.168571	ENSG00000172785	CBWD1	COBW domain containing 1 [Source:HGNC Symbol;Acc:HGNC:17134]	1.36	1.94	4.39	1.07	1.76	0	0	0	1.15	0.03	0	0
1090	ENST00000243112	2.4857	1.31365	4.76e-05	0.00163235	yes	up	2.206	4.76286	ENSG00000123415	SMUG1	single-strand-selective monofunctional uracil-DNA glycosylase 1 [Source:HGNC Symbol;Acc:HGNC:17148]	2.11	2.41	3.53	1.45	1.53	5.05	5	5.62	5.24	5.2	4.94	2.29
1091	ENST00000257766	188.653	7.55959	1.6e-05	0.000706157	yes	up	0	0.187143	ENSG00000135315	CEP162	centrosomal protein 162 [Source:HGNC Symbol;Acc:HGNC:21107]	0	0	0	0	0	0	0.05	0	0.17	0.58	0.08	0.43
1092	ENST00000263726	0.342617	-1.54533	0.00425827	0.0441004	yes	down	0.444	0.155714	ENSG00000121454	LHX4	LIM homeobox 4 [Source:HGNC Symbol;Acc:HGNC:21734]	0.6	0.42	0.58	0.45	0.17	0.27	0.09	0.06	0.05	0.07	0.06	0.49
1093	ENST00000577745	2.42452	1.2777	1.71e-09	4.1e-07	yes	up	6.17	14.0686	ENSG00000125434	SLC25A35	solute carrier family 25 member 35 [Source:HGNC Symbol;Acc:HGNC:31921]	6.33	6.12	6.31	6.56	5.53	22.04	16.84	10.04	10.26	13.75	10.89	14.66
1094	ENST00000588191	0.0328463	-4.92813	7.23e-05	0.00227956	yes	down	0.686	0.0228571	ENSG00000154889	MPPE1	metallophosphoesterase 1 [Source:HGNC Symbol;Acc:HGNC:15988]	0.86	1.14	0.87	0.48	0.08	0	0	0	0	0	0	0.16
1095	ENST00000448087	2.04759	1.03393	0.000718105	0.0124213	yes	up	0.774	1.40143	ENSG00000119041	GTF3C3	general transcription factor IIIC subunit 3 [Source:HGNC Symbol;Acc:HGNC:4666]	0.77	0.98	1.11	0.47	0.54	1.31	1.65	1.17	1.72	2.03	0.89	1.04
1096	ENST00000597186	2.03846	1.02748	0.00105847	0.0163582	yes	up	0.126	0.244286	ENSG00000181894	ZNF329	zinc finger protein 329 [Source:HGNC Symbol;Acc:HGNC:14209]	0.16	0.1	0.13	0.15	0.09	0.45	0.18	0.24	0.26	0.2	0.16	0.22
1097	ENST00000612575	0.420554	-1.24964	0.00271274	0.0320338	yes	down	1.912	0.767143	ENSG00000047617	ANO2	anoctamin 2 [Source:HGNC Symbol;Acc:HGNC:1183]	2.17	1.51	1.55	2.62	1.71	0.25	0.84	0.73	0.8	1.52	0.39	0.84
1098	ENST00000319788	0.408773	-1.29063	0.00144759	0.0203879	yes	down	0.616	0.23	ENSG00000167397	VKORC1	vitamin K epoxide reductase complex subunit 1 [Source:HGNC Symbol;Acc:HGNC:23663]	0.84	0.82	0.52	0.41	0.49	0.24	0.06	0.27	0.14	0.34	0.29	0.27
1099	ENST00000447684	2.26545	1.17979	8.28e-05	0.00251696	yes	up	0.872	1.83143	ENSG00000088038	CNOT3	CCR4-NOT transcription complex subunit 3 [Source:HGNC Symbol;Acc:HGNC:7879]	0.87	1.01	0.58	1.26	0.64	1.93	2.17	1.9	2.27	1.64	1.43	1.48
1100	ENST00000360997	3.43077	1.77853	3.07e-06	0.000190031	yes	up	4.302	14.11	ENSG00000168309	FAM107A	family with sequence similarity 107 member A [Source:HGNC Symbol;Acc:HGNC:30827]	4.47	4.19	4.21	3.95	4.69	9.16	3.52	26.47	12.34	24.26	13.07	9.95
1101	ENST00000358029	2.01157	1.00832	0.00209419	0.0266162	yes	up	0.408	0.722857	ENSG00000124222	STX16	syntaxin 16 [Source:HGNC Symbol;Acc:HGNC:11431]	0.39	0.72	0.41	0.18	0.34	0.88	1	0.74	0.43	0.63	0.78	0.6
1102	ENST00000450735	2.06208	1.0441	0.00271185	0.0320327	yes	up	0.27	0.515714	ENSG00000103942	HOMER2	homer scaffold protein 2 [Source:HGNC Symbol;Acc:HGNC:17513]	0.38	0.34	0.35	0.12	0.16	0.69	0.43	0.61	0.41	0.33	0.22	0.92
1103	ENST00000636330	4.04433	2.0159	0.00104029	0.0161767	yes	up	0.052	0.194286	ENSG00000187017	ESPN	espin [Source:HGNC Symbol;Acc:HGNC:13281]	0.05	0	0.06	0.08	0.07	0.09	0.1	0.19	0.25	0.18	0.3	0.25
1104	ENST00000620958	80.879	6.33769	0.00294168	0.0339496	yes	up	0	0.398571	ENSG00000112312	GMNN	geminin DNA replication inhibitor [Source:HGNC Symbol;Acc:HGNC:17493]	0	0	0	0	0	0.26	0	0	0.46	1.4	0.67	0
1105	ENST00000339732	2.17674	1.12217	0.00178868	0.023695	yes	up	3.458	7.49857	ENSG00000131386	GALNT15	polypeptide N-acetylgalactosaminyltransferase 15 [Source:HGNC Symbol;Acc:HGNC:21531]	3.59	3.82	3.97	2.35	3.56	4.83	1.92	13.65	4.4	10.45	3.93	13.31
1106	ENST00000668754	0.213021	-2.23093	0.00120319	0.0178728	yes	down	0.472	0.0971429	ENSG00000168356	SCN11A	sodium voltage-gated channel alpha subunit 11 [Source:HGNC Symbol;Acc:HGNC:10583]	0.47	0.69	0.71	0.37	0.12	0.19	0.04	0.06	0.04	0	0.08	0.27
1107	ENST00000327087	0.460397	-1.11905	0.000557203	0.010314	yes	down	1.708	0.771429	ENSG00000047617	ANO2	anoctamin 2 [Source:HGNC Symbol;Acc:HGNC:1183]	1.57	2.37	1.08	1.82	1.7	0.77	0.23	0.83	0.61	0.78	0.73	1.45
1108	MSTRG.2420.7	34.7596	5.11934	0.000342127	0.00721886	yes	up	0.068	2.30143	ENSG00000178096	BOLA1	bolA family member 1 [Source:HGNC Symbol;Acc:HGNC:24263]	0	0.01	0	0.2	0.13	1.86	5.34	1.55	4.23	0.97	2.16	0
1109	ENST00000337929	0.482461	-1.05151	0.000335752	0.00713184	yes	down	0.41	0.178571	ENSG00000103522	IL21R	interleukin 21 receptor [Source:HGNC Symbol;Acc:HGNC:6006]	0.49	0.56	0.36	0.24	0.4	0.1	0.18	0.17	0.18	0.15	0.2	0.27
1110	ENST00000350513	2.52934	1.33876	8.66e-05	0.00260804	yes	up	0.898	2.08429	ENSG00000179468	OR9A2	olfactory receptor family 9 subfamily A member 2 [Source:HGNC Symbol;Acc:HGNC:15093]	1.27	0.97	1.14	0.71	0.4	1.55	1.17	1.79	1.94	1.66	1.96	4.52
1111	ENST00000676176	0.055017	-4.18398	0.00136495	0.0195347	yes	down	0.368	0.0157143	ENSG00000168356	SCN11A	sodium voltage-gated channel alpha subunit 11 [Source:HGNC Symbol;Acc:HGNC:10583]	0.53	0.33	0.67	0.28	0.03	0.03	0.08	0	0	0	0	0
1112	ENST00000335658	0.344668	-1.53672	0.000169203	0.00427407	yes	down	1.502	0.465714	ENSG00000121570	DPPA4	developmental pluripotency associated 4 [Source:HGNC Symbol;Acc:HGNC:19200]	2.06	1.8	1.96	1.26	0.43	0.53	0.36	0.89	0.29	0.57	0.45	0.17
1113	ENST00000368488	7.17091e+06	22.7737	1.1e-13	8.58e-11	yes	up	0	0.378571	ENSG00000111860	CEP85L	centrosomal protein 85 like [Source:HGNC Symbol;Acc:HGNC:21638]	0	0	0	0	0	0	0.66	1.21	0.78	0	0	0
1114	ENST00000397075	0.394334	-1.34251	0.000122337	0.00338741	yes	down	1.948	0.714286	ENSG00000157326	DHRS4	dehydrogenase/reductase 4 [Source:HGNC Symbol;Acc:HGNC:16985]	2.06	2.09	2.38	1.08	2.13	1.45	0.63	0.42	0.5	0.89	0.62	0.49
1115	ENST00000379845	0.276426	-1.85503	5.98e-05	0.00195883	yes	down	4.47	1.27	ENSG00000104332	SFRP1	secreted frizzled related protein 1 [Source:HGNC Symbol;Acc:HGNC:10776]	4.59	4.7	5.81	5.23	2.02	1.78	0.51	1.51	0.37	0.46	0.62	3.64
1116	ENST00000511593	18.08	4.17632	0.0011587	0.0173916	yes	up	0.018	0.385714	ENSG00000130844	ZNF331	zinc finger protein 331 [Source:HGNC Symbol;Acc:HGNC:15489]	0	0	0	0	0.09	0.82	0.34	0.52	0	0.25	0.14	0.63
1117	ENST00000317593	4.95321	2.30836	0.000113088	0.0031902	yes	up	0.07	0.29	ENSG00000171643	S100Z	S100 calcium binding protein Z [Source:HGNC Symbol;Acc:HGNC:30367]	0.09	0.14	0.05	0.04	0.03	0.19	0.08	0.41	0.43	0.41	0.28	0.23
1118	ENST00000166139	0.262335	-1.93052	8.33e-05	0.00252917	yes	down	62.45	15.9186	ENSG00000070404	FSTL3	follistatin like 3 [Source:HGNC Symbol;Acc:HGNC:3973]	81.83	73.08	74.72	70.9	11.72	10.56	4.64	15.86	9.16	9.02	14.24	47.95
1119	ENST00000492648	3.60455	1.84982	0.000662286	0.011708	yes	up	0.44	1.32143	ENSG00000115750	TAF1B	TATA-box binding protein associated factor, RNA polymerase I subunit B [Source:HGNC Symbol;Acc:HGNC:11533]	0.59	0.7	0.56	0	0.35	0.87	1.35	0.87	1.74	1.27	1.56	1.59
1120	ENST00000542342	0.465132	-1.10429	0.00130787	0.018925	yes	down	1.802	0.831429	ENSG00000133195	SLC39A11	solute carrier family 39 member 11 [Source:HGNC Symbol;Acc:HGNC:14463]	2.04	1.84	2.1	1.97	1.06	1.18	0.27	1.05	0.68	1.36	0.25	1.03
1121	ENST00000237696	0.437786	-1.1917	0.00342712	0.0376997	yes	down	1.084	0.467143	ENSG00000118849	RARRES1	retinoic acid receptor responder 1 [Source:HGNC Symbol;Acc:HGNC:9867]	1.12	1.42	1.35	0.72	0.81	1.01	0.35	0.3	0.14	0.26	0.24	0.97
1122	ENST00000367446	15.507	3.95485	0.000658667	0.0116621	yes	up	0.04	0.521429	ENSG00000116747	RO60	Ro60, Y RNA binding protein [Source:HGNC Symbol;Acc:HGNC:11313]	0	0.2	0	0	0	0.06	0.43	1.13	0.33	0.65	0.45	0.6
1123	ENST00000367443	96.1906	6.58782	5.91e-05	0.00193901	yes	up	0	0.264286	ENSG00000116747	RO60	Ro60, Y RNA binding protein [Source:HGNC Symbol;Acc:HGNC:11313]	0	0	0	0	0	0.53	0.42	0.31	0.17	0	0	0.42
1124	ENST00000527974	4.48615e+06	22.097	5.83e-13	3.58e-10	yes	up	0	0.734286	ENSG00000116977	LGALS8	galectin 8 [Source:HGNC Symbol;Acc:HGNC:6569]	0	0	0	0	0	3.56	0	0	0	0	0	1.58
1125	ENST00000403660	0.35875	-1.47895	0.000214209	0.00508047	yes	down	1.808	0.592857	ENSG00000186567	CEACAM19	CEA cell adhesion molecule 19 [Source:HGNC Symbol;Acc:HGNC:31951]	1.87	1.61	1.97	2.26	1.33	0.22	0.25	0.97	0.64	0.5	0.86	0.71
1126	ENST00000302558	2.33968	1.22631	8.52e-06	0.000434333	yes	up	0.986	2.24143	ENSG00000169629	RGPD8	RANBP2 like and GRIP domain containing 8 [Source:HGNC Symbol;Acc:HGNC:9849]	0.67	1.11	1.21	0.45	1.49	2.56	1.91	2.24	1.6	2.88	1.25	3.25
1127	ENST00000503995	3.16481	1.66212	8.73e-07	7.04e-05	yes	up	1.24	3.68429	ENSG00000138639	ARHGAP24	Rho GTPase activating protein 24 [Source:HGNC Symbol;Acc:HGNC:25361]	1.78	1.79	1.27	0.85	0.51	7	3.79	3.56	1.79	3.5	1.5	4.65
1128	ENST00000290271	0.335184	-1.57698	0.000546201	0.0101441	yes	down	5.218	1.82571	ENSG00000159167	STC1	stanniocalcin 1 [Source:HGNC Symbol;Acc:HGNC:11373]	5.55	5.4	5.96	3.5	5.68	3.2	1.07	1.38	0.36	1.26	0.51	5
1129	ENST00000533605	0.124377	-3.00721	1.27e-05	0.000590899	yes	down	22.938	4.48714	ENSG00000186652	PRG2	proteoglycan 2, pro eosinophil major basic protein [Source:HGNC Symbol;Acc:HGNC:9362]	26.32	31.55	30.19	19.98	6.65	0.79	0.26	3.32	1.79	0.59	1.27	23.39
1130	ENST00000257189	2.47679	1.30847	0.00328605	0.0365764	yes	up	0.056	0.132857	ENSG00000134757	DSG3	desmoglein 3 [Source:HGNC Symbol;Acc:HGNC:3050]	0.04	0.04	0.05	0.05	0.1	0.21	0.22	0.14	0.1	0.11	0.06	0.09
1131	ENST00000316418	0.451796	-1.14626	7.5e-06	0.000391722	yes	down	1.074	0.474286	ENSG00000063438	AHRR	aryl-hydrocarbon receptor repressor [Source:HGNC Symbol;Acc:HGNC:346]	1.22	1.12	1.43	0.83	0.77	0.69	0.31	0.65	0.22	0.33	0.26	0.86
1132	ENST00000356185	0.195749	-2.35292	0.00349137	0.0382569	yes	down	1.686	0.301429	ENSG00000102710	SUPT20H	SPT20 homolog, SAGA complex component [Source:HGNC Symbol;Acc:HGNC:20596]	2.82	2.44	2.38	0.79	0	0.55	0.17	0.16	0.09	0.62	0.2	0.32
1133	ENST00000306322	0.325097	-1.62106	0.0013421	0.0193055	yes	down	557.978	179.107	ENSG00000243130	PSG11	pregnancy specific beta-1-glycoprotein 11 [Source:HGNC Symbol;Acc:HGNC:9516]	379.13	414.78	419.76	409.16	1167.06	48.62	41.86	238.71	197.06	217.78	198.57	311.15
1134	MSTRG.21041.4	2.09463	1.06669	1.15e-08	2.07e-06	yes	up	7.244	13.7557	ENSG00000272180	AC011306.1	novel transcript	8.43	7.9	8	6.05	5.84	14.23	13.35	12.81	15.57	18.13	11.3	10.9
1135	ENST00000613488	0.322924	-1.63074	2.8e-09	6.26e-07	yes	down	6.116	2.67143	ENSG00000275993	SIK1B	salt inducible kinase 1B (putative) [Source:HGNC Symbol;Acc:HGNC:52389]	5.96	6.25	6.48	6.75	5.14	1.61	1.15	2.54	0.94	1.69	1.38	9.39
1136	ENST00000428386	0.487012	-1.03797	0.000459621	0.00894636	yes	down	0.816	0.378571	ENSG00000033867	SLC4A7	solute carrier family 4 member 7 [Source:HGNC Symbol;Acc:HGNC:11033]	0.89	1.01	1.12	0.69	0.37	0.64	0.38	0.44	0.21	0.43	0.12	0.43
1137	ENST00000465864	0.00717525	-7.12275	0.000913196	0.0147291	yes	down	0.258	0	ENSG00000004487	KDM1A	lysine demethylase 1A [Source:HGNC Symbol;Acc:HGNC:29079]	0	0.6	0	0.47	0.22	0	0	0	0	0	0	0
1138	ENST00000586201	2.70747	1.43695	0.00112075	0.0169937	yes	up	0.804	1.98	ENSG00000033627	ATP6V0A1	ATPase H+ transporting V0 subunit a1 [Source:HGNC Symbol;Acc:HGNC:865]	0.49	0.77	0.8	0.59	1.37	1.89	2.04	2.72	2.82	1.63	1.97	0.79
1139	ENST00000395090	0.460713	-1.11806	0.00295661	0.0340736	yes	down	0.472	0.212857	ENSG00000139970	RTN1	reticulon 1 [Source:HGNC Symbol;Acc:HGNC:10467]	0.37	0.45	0.6	0.58	0.36	0.4	0.16	0.32	0.15	0.12	0.14	0.2
1140	ENST00000261441	560.653	9.13096	0.00123136	0.0180981	yes	up	0	0.385714	ENSG00000081019	RSBN1	round spermatid basic protein 1 [Source:HGNC Symbol;Acc:HGNC:25642]	0	0	0	0	0	0.56	0	0	0.6	1.1	0.44	0
1141	ENST00000488048	3.00299	1.5864	0.000149962	0.00392366	yes	up	3.444	9.4	ENSG00000135218	CD36	CD36 molecule [Source:HGNC Symbol;Acc:HGNC:1663]	3.12	3.9	4.81	1.37	4.02	3.88	3.92	16.63	9.42	14.26	9.78	7.91
1142	MSTRG.15111.1	3.22026	1.68718	0.0016178	0.0220603	yes	up	0.328	0.947143	ENSG00000103335	PIEZO1	piezo type mechanosensitive ion channel component 1 [Source:HGNC Symbol;Acc:HGNC:28993]	0.13	0.37	0.4	0.66	0.08	0.83	1.68	0.5	0.7	0.58	1.3	1.04
1143	ENST00000555932	3.33689e+06	21.6701	1.62e-12	8.42e-10	yes	up	0	0.285714	ENSG00000125952	MAX	MYC associated factor X [Source:HGNC Symbol;Acc:HGNC:6913]	0	0	0	0	0	0	1.76	0	0.24	0	0	0
1144	ENST00000485307	6.37335	2.67205	0.00163242	0.0222208	yes	up	0.044	0.234286	ENSG00000137266	SLC22A23	solute carrier family 22 member 23 [Source:HGNC Symbol;Acc:HGNC:21106]	0.07	0.1	0	0.05	0	0.08	0.11	0.35	0.12	0.25	0.52	0.21
1145	ENST00000542447	0.325677	-1.61849	0.0001565	0.00405011	yes	down	5.178	1.69286	ENSG00000182985	CADM1	cell adhesion molecule 1 [Source:HGNC Symbol;Acc:HGNC:5951]	7.57	5.66	6.8	3.62	2.24	2.11	0.6	2.11	0.46	2.05	0.52	4
1146	ENST00000376883	0.1365	-2.87303	0.000123264	0.00340646	yes	down	1.382	0.192857	ENSG00000204644	ZFP57	ZFP57 zinc finger protein [Source:HGNC Symbol;Acc:HGNC:18791]	1.86	1.08	1.88	1.47	0.62	0.21	0.27	0.06	0.03	0.08	0	0.7
1147	ENST00000673643	2.47714e+06	21.2402	4.29e-12	1.94e-09	yes	up	0	0.341429	ENSG00000092203	TOX4	TOX high mobility group box family member 4 [Source:HGNC Symbol;Acc:HGNC:20161]	0	0	0	0	0	0.19	0.66	0	1.54	0	0	0
1148	ENST00000216014	0.379855	-1.39648	7.21e-06	0.000380385	yes	down	5.442	2.03	ENSG00000100196	KDELR3	KDEL endoplasmic reticulum protein retention receptor 3 [Source:HGNC Symbol;Acc:HGNC:6306]	5.78	6.82	7.03	5.02	2.56	2.83	1.21	2.08	0.77	1.77	1.16	4.39
1149	ENST00000381922	0.128753	-2.95732	0.000694437	0.0121187	yes	down	0.14	0.0171429	ENSG00000101280	ANGPT4	angiopoietin 4 [Source:HGNC Symbol;Acc:HGNC:487]	0.16	0.21	0.11	0.21	0.01	0.03	0	0.02	0	0.02	0.03	0.02
1150	ENST00000291495	0.0697516	-3.84163	4.3e-07	4.02e-05	yes	down	0.666	0.0471429	ENSG00000160161	CILP2	cartilage intermediate layer protein 2 [Source:HGNC Symbol;Acc:HGNC:24213]	0.72	0.93	0.89	0.66	0.13	0.03	0	0.05	0	0.05	0.02	0.18
1151	ENST00000431845	0.495373	-1.01341	0.00225498	0.0280365	yes	down	9.492	4.33857	ENSG00000236104	ZBTB22	zinc finger and BTB domain containing 22 [Source:HGNC Symbol;Acc:HGNC:13085]	14.89	8.17	9.91	10.16	4.33	4.28	2.8	2.71	2.22	5.78	5.69	6.89
1152	ENST00000636997	0.3744	-1.41735	0.00189781	0.024731	yes	down	43.834	16.6714	ENSG00000104763	ASAH1	N-acylsphingosine amidohydrolase 1 [Source:HGNC Symbol;Acc:HGNC:735]	56.09	53.6	54.1	33.25	22.13	17.1	3.13	17.06	5.55	15.88	7.5	50.48
1153	ENST00000574946	4.57009e+06	22.1238	5.47e-13	3.43e-10	yes	up	0	0.104286	ENSG00000179314	WSCD1	WSC domain containing 1 [Source:HGNC Symbol;Acc:HGNC:29060]	0	0	0	0	0	0	0.42	0	0.31	0	0	0
1154	ENST00000555242	10.1348	3.34125	0.000844297	0.0139401	yes	up	0.082	0.858571	ENSG00000170345	FOS	Fos proto-oncogene, AP-1 transcription factor subunit [Source:HGNC Symbol;Acc:HGNC:3796]	0.17	0	0.14	0	0.1	0.14	0.26	0.97	0.28	0.87	0.21	3.28
1155	ENST00000523986	2.06684	1.04742	4.4e-05	0.00153879	yes	up	0.96	1.80143	ENSG00000164754	RAD21	RAD21 cohesin complex component [Source:HGNC Symbol;Acc:HGNC:9811]	0.81	0.96	1.44	0.59	1	1.97	1.94	2.3	1.81	1.8	1.59	1.2
1156	ENST00000414423	1136.17	10.15	0.000929552	0.014899	yes	up	0	0.584286	ENSG00000162923	WDR26	WD repeat domain 26 [Source:HGNC Symbol;Acc:HGNC:21208]	0	0	0	0	0	0	1.35	0	1.64	0.05	1.05	0
1157	ENST00000641509	5.8138	2.53948	0.000249723	0.00570199	yes	up	0.08	0.394286	ENSG00000164073	MFSD8	major facilitator superfamily domain containing 8 [Source:HGNC Symbol;Acc:HGNC:28486]	0.16	0.11	0.13	0	0	0.64	0.3	0.36	0.25	0.35	0.4	0.46
1158	ENST00000586653	0.435094	-1.2006	9.79e-05	0.00286746	yes	down	1.896	0.797143	ENSG00000176014	TUBB6	tubulin beta 6 class V [Source:HGNC Symbol;Acc:HGNC:20776]	2.35	2.35	1.52	1.91	1.35	0.78	0.3	0.9	0.49	0.92	0.67	1.52
1159	ENST00000231137	0.387705	-1.36697	0.000361838	0.00749333	yes	down	0.396	0.147143	ENSG00000113212	PCDHB7	protocadherin beta 7 [Source:HGNC Symbol;Acc:HGNC:8692]	0.58	0.47	0.51	0.19	0.23	0.22	0.07	0.15	0.08	0.1	0.08	0.33
1160	ENST00000265441	0.437823	-1.19158	0.00443776	0.0453577	yes	down	16.176	7.02143	ENSG00000105989	WNT2	Wnt family member 2 [Source:HGNC Symbol;Acc:HGNC:12780]	16.69	17.57	18.14	11.55	16.93	19.93	7.75	6.04	1.89	4.17	2.59	6.78
1161	ENST00000651372	0.00780534	-7.00132	1.23e-05	0.000580011	yes	down	0.056	0	ENSG00000091656	ZFHX4	zinc finger homeobox 4 [Source:HGNC Symbol;Acc:HGNC:30939]	0.09	0.08	0.1	0.01	0	0	0	0	0	0	0	0
1162	ENST00000508076	0.388849	-1.36272	0.000845911	0.0139546	yes	down	42.406	16.17	ENSG00000120708	TGFBI	transforming growth factor beta induced [Source:HGNC Symbol;Acc:HGNC:11771]	39.14	42.34	49.57	48.38	32.6	41.32	21.22	15.93	5.73	7.99	5.86	15.14
1163	ENST00000241125	0.305737	-1.70964	0.000654856	0.0116054	yes	down	0.976	0.3	ENSG00000121743	GJA3	gap junction protein alpha 3 [Source:HGNC Symbol;Acc:HGNC:4277]	1.2	1.28	1.27	0.33	0.8	0.44	0.18	0.45	0.05	0.2	0.06	0.72
1164	ENST00000439526	2.43982	1.28678	1.32e-06	9.72e-05	yes	up	3.026	6.75857	ENSG00000102081	FMR1	FMRP translational regulator 1 [Source:HGNC Symbol;Acc:HGNC:3775]	3.56	4.43	1.96	2.3	2.88	4.25	7.05	7.19	8.24	8.35	4.52	7.71
1165	ENST00000327705	4.80867	2.26564	0.000644198	0.0114808	yes	up	0.448	1.99143	ENSG00000165810	BTNL9	butyrophilin like 9 [Source:HGNC Symbol;Acc:HGNC:24176]	0.61	0.6	0.57	0.32	0.14	0.63	0.11	6.16	1.8	2.88	1.46	0.9
1166	ENST00000520356	49.4401	5.62761	0.000463968	0.00901251	yes	up	0.11	4.79714	ENSG00000066827	ZFAT	zinc finger and AT-hook domain containing [Source:HGNC Symbol;Acc:HGNC:19899]	0	0.06	0.47	0	0.02	3.93	0.7	0.4	0	8.57	6.72	13.26
1167	ENST00000299506	0.462854	-1.11137	0.00484272	0.0481754	yes	down	1.102	0.517143	ENSG00000166402	TUB	TUB bipartite transcription factor [Source:HGNC Symbol;Acc:HGNC:12406]	1.24	1.34	1.29	0.81	0.83	0.93	0.35	0.45	0.15	0.36	0.15	1.23
1168	ENST00000373236	195.199	7.6088	3.4e-05	0.00127874	yes	up	0	2.66714	ENSG00000079332	SAR1A	secretion associated Ras related GTPase 1A [Source:HGNC Symbol;Acc:HGNC:10534]	0	0	0	0	0	0	6.6	0	7.85	1.15	2.61	0.46
1169	ENST00000456475	37.423	5.22585	0.00115889	0.0173916	yes	up	0.018	0.667143	ENSG00000230178	OR4F3	olfactory receptor family 4 subfamily F member 3 [Source:HGNC Symbol;Acc:HGNC:8300]	0	0	0.09	0	0	0	0	0.82	0.24	1.19	0.91	1.51
1170	ENST00000297848	0.465774	-1.1023	0.000423337	0.00844187	yes	down	13.734	6.17429	ENSG00000187955	COL14A1	collagen type XIV alpha 1 chain [Source:HGNC Symbol;Acc:HGNC:2191]	15.95	15.62	18.27	8.59	10.24	10.59	6.58	8.24	2.94	5.25	1.6	8.02
1171	ENST00000536885	3.54591	1.82615	0.00096299	0.0152868	yes	up	0.766	2.53143	ENSG00000186635	ARAP1	ArfGAP with RhoGAP domain, ankyrin repeat and PH domain 1 [Source:HGNC Symbol;Acc:HGNC:16925]	0.41	0.33	0.7	1.7	0.69	1.05	2.52	2.52	3.49	2.6	3.74	1.8
1172	ENST00000443439	0.45938	-1.12224	0.000497396	0.00947779	yes	down	30.422	13.9586	ENSG00000164307	ERAP1	endoplasmic reticulum aminopeptidase 1 [Source:HGNC Symbol;Acc:HGNC:18173]	31.22	32.69	33.96	25.05	29.19	25.15	13.07	11.4	4.34	9.93	6.41	27.41
1173	ENST00000375448	2.94872	1.56009	0.00487261	0.0483546	yes	up	0.3	0.804286	ENSG00000159339	PADI4	peptidyl arginine deiminase 4 [Source:HGNC Symbol;Acc:HGNC:18368]	0.3	0.38	0.39	0.34	0.09	0.15	0.19	1.24	0.91	1.01	0.92	1.21
1174	ENST00000357743	0.379351	-1.39839	0.000566037	0.0104302	yes	down	1.502	0.534286	ENSG00000147533	GOLGA7	golgin A7 [Source:HGNC Symbol;Acc:HGNC:24876]	1.55	1.27	2.3	1.05	1.34	1.04	0.39	0.65	0.5	0.82	0.21	0.13
1175	ENST00000303688	178.503	7.4798	1.13e-05	0.000538705	yes	up	0	0.322857	ENSG00000154781	CCDC174	coiled-coil domain containing 174 [Source:HGNC Symbol;Acc:HGNC:28033]	0	0	0	0	0	0.33	0.87	0.6	0	0.16	0	0.3
1176	ENST00000481820	2.2158	1.14783	0.00483411	0.0481149	yes	up	7.298	14.67	ENSG00000165119	HNRNPK	heterogeneous nuclear ribonucleoprotein K [Source:HGNC Symbol;Acc:HGNC:5044]	5.2	6.5	5.62	9.18	9.99	13.52	18.01	10.84	23.73	15.03	14.85	6.71
1177	ENST00000568396	0.392008	-1.35105	0.00162092	0.0220923	yes	down	2.5	0.947143	ENSG00000102898	NUTF2	nuclear transport factor 2 [Source:HGNC Symbol;Acc:HGNC:13722]	1.56	2.2	4.6	2.32	1.82	0.62	0.58	2.62	0.52	0.69	0.5	1.1
1178	ENST00000621181	2.13779	1.09612	0.000198755	0.00482864	yes	up	6.17	11.57	ENSG00000013441	CLK1	CDC like kinase 1 [Source:HGNC Symbol;Acc:HGNC:2068]	7.82	6.88	7.97	3.11	5.07	8.56	13.06	9.79	15.95	16.55	7.97	9.11
1179	ENST00000421388	0.352845	-1.50289	0.00156683	0.0215508	yes	down	0.112	0.04	ENSG00000235711	ANKRD34C	ankyrin repeat domain 34C [Source:HGNC Symbol;Acc:HGNC:33888]	0.13	0.14	0.11	0.1	0.08	0.01	0.01	0.05	0.06	0.06	0.03	0.06
1180	ENST00000404917	16.558	4.04946	4.69e-09	9.8e-07	yes	up	0.81	12.9843	ENSG00000115602	IL1RL1	interleukin 1 receptor like 1 [Source:HGNC Symbol;Acc:HGNC:5998]	1.06	1.22	0.18	0.62	0.97	2.62	0.85	38.07	7.98	21.26	12.95	7.16
1181	ENST00000649826	0.300639	-1.7339	0.000115862	0.00324755	yes	down	1.4	0.422857	ENSG00000129116	PALLD	palladin, cytoskeletal associated protein [Source:HGNC Symbol;Acc:HGNC:17068]	1.91	1.82	1.49	1.1	0.68	0.87	0.23	0.23	0.17	0.38	0.12	0.96
1182	ENST00000392482	0.458988	-1.12347	0.000187547	0.00463141	yes	down	2.598	1.12143	ENSG00000111907	TPD52L1	TPD52 like 1 [Source:HGNC Symbol;Acc:HGNC:12006]	2.84	3.18	3.12	2.3	1.55	1.43	1.36	0.63	0.97	1.05	0.45	1.96
1183	ENST00000431899	2.1413	1.09849	0.00300649	0.034412	yes	up	2.328	4.35143	ENSG00000174156	GSTA3	glutathione S-transferase alpha 3 [Source:HGNC Symbol;Acc:HGNC:4628]	2.45	2.75	3.32	2.25	0.87	2.47	5.79	3.76	3.49	6.03	3.78	5.14
1184	ENST00000376619	0.00610674	-7.35538	1.02e-06	7.88e-05	yes	down	0.224	0	ENSG00000094631	HDAC6	histone deacetylase 6 [Source:HGNC Symbol;Acc:HGNC:14064]	0.25	0.39	0	0.23	0.25	0	0	0	0	0	0	0
1185	ENST00000523016	2.24816	1.16874	3.78e-05	0.001392	yes	up	2.398	4.92429	ENSG00000164919	COX6C	cytochrome c oxidase subunit 6C [Source:HGNC Symbol;Acc:HGNC:2285]	1.62	2.65	3.53	1.29	2.9	4.34	5.16	4.07	5.42	6.43	3.53	5.52
1186	ENST00000485419	178.806	7.48225	7.1e-06	0.000376398	yes	up	0	0.388571	ENSG00000283154	IQCJ-SCHIP1	IQCJ-SCHIP1 readthrough [Source:HGNC Symbol;Acc:HGNC:38842]	0	0	0	0	0	0.94	0.36	0	0.2	0.51	0	0.71
1187	ENST00000589267	0.251085	-1.99375	0.000210865	0.00502465	yes	down	0.692	0.17	ENSG00000154889	MPPE1	metallophosphoesterase 1 [Source:HGNC Symbol;Acc:HGNC:15988]	1.01	0.72	0.27	0.87	0.59	0.25	0.28	0.09	0.15	0.15	0.08	0.19
1188	ENST00000377447	2.09242	1.06517	1.31e-05	0.000604389	yes	up	2.352	4.47714	ENSG00000172785	CBWD1	COBW domain containing 1 [Source:HGNC Symbol;Acc:HGNC:17134]	2.38	2.63	2.98	1.01	2.76	5.02	4.97	3.71	4.44	5.27	3.56	4.37
1189	ENST00000298743	0.42682	-1.2283	0.000338162	0.00716968	yes	down	2.916	4.74857	ENSG00000180447	GAS1	growth arrest specific 1 [Source:HGNC Symbol;Acc:HGNC:4165]	2.58	3.09	3.05	3.17	2.69	2.48	0.92	1.33	0.46	0.88	0.45	26.72
1190	ENST00000529548	18.336	4.19661	9.15e-06	0.000458329	yes	up	1.742	31.35	ENSG00000167996	FTH1	ferritin heavy chain 1 [Source:HGNC Symbol;Acc:HGNC:3976]	2.04	1.3	1.26	0.68	3.43	14.23	20.78	60.31	35.29	84.68	0	4.16
1191	MSTRG.32795.1	130.53	7.02824	0.000884728	0.0144101	yes	up	0	0.0542857	ENSG00000135299	ANKRD6	ankyrin repeat domain 6 [Source:HGNC Symbol;Acc:HGNC:17280]	0	0	0	0	0	0.03	0.12	0	0.14	0	0.09	0
1192	ENST00000451462	1.58297e+07	23.9161	6.14e-15	7.61e-12	yes	up	0	0.67	ENSG00000154734	ADAMTS1	ADAM metallopeptidase with thrombospondin type 1 motif 1 [Source:HGNC Symbol;Acc:HGNC:217]	0	0	0	0	0	0	2.47	0	2.22	0	0	0
1193	ENST00000383083	16.6129	4.05423	8.9e-09	1.68e-06	yes	up	0.068	1.13714	ENSG00000114698	PLSCR4	phospholipid scramblase 4 [Source:HGNC Symbol;Acc:HGNC:16497]	0	0.11	0	0.09	0.14	0.78	0.81	1.18	1.58	2.08	0.88	0.65
1194	ENST00000456923	0.218048	-2.19728	6.6e-07	5.63e-05	yes	down	742.43	163.099	ENSG00000115414	FN1	fibronectin 1 [Source:HGNC Symbol;Acc:HGNC:3778]	899.31	929.98	912.1	718.74	252.02	116.68	57.99	201.37	65.43	117.2	74.13	508.89
1195	ENST00000395245	0.44499	-1.16816	0.000914304	0.0147291	yes	down	2.514	1.06571	ENSG00000109113	RAB34	RAB34, member RAS oncogene family [Source:HGNC Symbol;Acc:HGNC:16519]	3.41	3.55	2.11	2.04	1.46	1.78	0.68	1.71	0.72	0.32	0.7	1.55
1196	ENST00000625129	2.21617	1.14807	1.19e-05	0.000560862	yes	up	0.728	1.47571	ENSG00000120055	C10orf95	chromosome 10 open reading frame 95 [Source:HGNC Symbol;Acc:HGNC:25880]	0.71	0.88	0.83	0.74	0.48	2.11	1.41	1.16	1.1	1.75	1.6	1.2
1197	ENST00000508476	2.05872	1.04175	0.000451208	0.00882451	yes	up	2.35	4.43714	ENSG00000109332	UBE2D3	ubiquitin conjugating enzyme E2 D3 [Source:HGNC Symbol;Acc:HGNC:12476]	2.13	2.86	3.25	1.2	2.31	3.92	4.25	5.89	4.1	7.13	2.33	3.44
1198	ENST00000246070	0.241639	-2.04908	2.2e-05	0.000908714	yes	down	2.396	0.54	ENSG00000125869	LAMP5	lysosomal associated membrane protein family member 5 [Source:HGNC Symbol;Acc:HGNC:16097]	2.88	2.62	3.64	1.05	1.79	0.09	0.15	0.68	0.43	0.98	0.43	1.02
1199	ENST00000619917	532.505	9.05665	2.68e-15	3.78e-12	yes	up	0	2.89143	ENSG00000099817	POLR2E	RNA polymerase II, I and III subunit E [Source:HGNC Symbol;Acc:HGNC:9192]	0	0	0	0	0	2.61	2.78	1	4.34	4.75	4.28	0.48
1200	ENST00000488494	170.622	7.41466	0.000395443	0.0080317	yes	up	0	0.207143	ENSG00000150093	ITGB1	integrin subunit beta 1 [Source:HGNC Symbol;Acc:HGNC:6153]	0	0	0	0	0	0.46	0	0	0.57	0	0.24	0.18
1201	ENST00000404169	0.464355	-1.1067	5.7e-07	5.05e-05	yes	down	3.642	1.55429	ENSG00000110931	CAMKK2	calcium/calmodulin dependent protein kinase kinase 2 [Source:HGNC Symbol;Acc:HGNC:1470]	3.5	4.85	4.38	2.29	3.19	2.16	1.14	1.55	1.53	0.88	1.5	2.12
1202	ENST00000430553	351.227	8.45626	6.54e-07	5.6e-05	yes	up	0	1.34143	ENSG00000134333	LDHA	lactate dehydrogenase A [Source:HGNC Symbol;Acc:HGNC:6535]	0	0	0	0	0	1.7	2.3	0	1.25	3.45	0.69	0
1203	ENST00000676880	0.441939	-1.17808	0.00207645	0.0264601	yes	down	7.334	3.08286	ENSG00000103811	CTSH	cathepsin H [Source:HGNC Symbol;Acc:HGNC:2535]	7.24	7.43	8.5	7.54	5.96	3.79	0.56	5.05	2.66	4.77	2.91	1.84
1204	ENST00000681213	2.59636	1.37649	0.00108338	0.0166171	yes	up	0.18	0.425714	ENSG00000008311	AASS	aminoadipate-semialdehyde synthase [Source:HGNC Symbol;Acc:HGNC:17366]	0.33	0.14	0.29	0.1	0.04	0.27	0.26	0.54	0.29	0.61	0.3	0.71
1205	ENST00000369086	2.92386	1.54788	0.00365901	0.039524	yes	up	1.884	4.65571	ENSG00000151923	TIAL1	TIA1 cytotoxic granule associated RNA binding protein like 1 [Source:HGNC Symbol;Acc:HGNC:11804]	0.78	3.39	3.01	1.42	0.82	4.44	5.89	4.66	6.96	5.93	3.82	0.89
1206	ENST00000356207	0.333222	-1.58544	7.31e-05	0.00230101	yes	down	4.398	1.35429	ENSG00000077782	FGFR1	fibroblast growth factor receptor 1 [Source:HGNC Symbol;Acc:HGNC:3688]	6.59	3.24	7.03	3.33	1.8	2.31	0.8	1.29	0.3	1.8	1.57	1.41
1207	ENST00000586057	6.42929	2.68466	5.05e-05	0.00170536	yes	up	5.786	31.3271	ENSG00000035862	TIMP2	TIMP metallopeptidase inhibitor 2 [Source:HGNC Symbol;Acc:HGNC:11821]	4.7	5.58	7.03	4.31	7.31	24.7	78.97	11.98	76.32	14.3	5.95	7.07
1208	ENST00000376096	0.411935	-1.27951	0.000294805	0.00646936	yes	down	2.858	1.07429	ENSG00000204482	LST1	leukocyte specific transcript 1 [Source:HGNC Symbol;Acc:HGNC:14189]	3.75	3.19	1.94	3.58	1.83	1.01	1.43	1.57	0.65	0.9	1.03	0.93
1209	ENST00000616852	0.317447	-1.65541	6.88e-08	9.07e-06	yes	down	0.874	0.262857	ENSG00000087995	METTL2A	methyltransferase like 2A [Source:HGNC Symbol;Acc:HGNC:25755]	0.69	0.93	1.05	0.6	1.1	0.46	0.24	0.21	0.28	0.13	0.18	0.34
1210	ENST00000246112	0.381561	-1.39002	0.000239673	0.00552402	yes	down	1.6	0.575714	ENSG00000104953	TLE6	TLE family member 6, subcortical maternal complex member [Source:HGNC Symbol;Acc:HGNC:30788]	2.05	1.96	1.49	1.47	1.03	1.03	0.27	0.38	0.17	0.47	0.76	0.95
1211	ENST00000327946	0.398438	-1.32757	0.00181385	0.0239544	yes	down	0.978	0.381429	ENSG00000182771	GRID1	glutamate ionotropic receptor delta type subunit 1 [Source:HGNC Symbol;Acc:HGNC:4575]	1.29	1.19	1.08	0.68	0.65	0.73	0.34	0.28	0.09	0.15	0.22	0.86
1212	ENST00000529016	6.9446	2.79589	3.57e-05	0.00132695	yes	up	1.292	7.90857	ENSG00000073921	PICALM	phosphatidylinositol binding clathrin assembly protein [Source:HGNC Symbol;Acc:HGNC:15514]	0.7	1.23	1.97	0.9	1.66	15.38	22.37	4.06	6.26	3.85	2.48	0.96
1213	ENST00000574091	0.281576	-1.8284	0.000108053	0.00309098	yes	down	0.378	0.102857	ENSG00000103310	ZP2	zona pellucida glycoprotein 2 [Source:HGNC Symbol;Acc:HGNC:13188]	0.38	0.53	0.45	0.28	0.25	0.28	0.12	0.05	0.04	0.04	0.05	0.14
1214	ENST00000413084	3.5753	1.83806	0.000151087	0.00394764	yes	up	0.332	1.04714	ENSG00000177565	TBL1XR1	TBL1X receptor 1 [Source:HGNC Symbol;Acc:HGNC:29529]	0.38	0.24	0.48	0.12	0.44	0.82	0.99	0.54	1.07	1.49	1.15	1.27
1215	ENST00000409769	2.28946	1.19501	0.00461611	0.0466207	yes	up	2.402	4.94571	ENSG00000013441	CLK1	CDC like kinase 1 [Source:HGNC Symbol;Acc:HGNC:2068]	2.27	1.8	2.26	2.79	2.89	3.41	3.58	5.01	9.06	6.07	5.5	1.99
1216	ENST00000556147	0.49928	-1.00208	0.00100529	0.0157499	yes	down	0.822	0.392857	ENSG00000165795	NDRG2	NDRG family member 2 [Source:HGNC Symbol;Acc:HGNC:14460]	0.8	1.18	0.53	0.44	1.16	0.36	0.32	0.55	0.28	0.49	0.31	0.44
1217	ENST00000259470	2.74995	1.45941	0.000487476	0.00934813	yes	up	0.222	0.547143	ENSG00000136943	CTSV	cathepsin V [Source:HGNC Symbol;Acc:HGNC:2538]	0.2	0.26	0.21	0.11	0.33	0.47	0.48	0.56	0.97	0.64	0.47	0.24
1218	ENST00000372728	0.258192	-1.95348	0.00450368	0.0458043	yes	down	0.81	0.202857	ENSG00000133169	BEX1	brain expressed X-linked 1 [Source:HGNC Symbol;Acc:HGNC:1036]	0.67	0.52	0.32	0.63	1.91	0.35	0.31	0.09	0.09	0.3	0.23	0.05
1219	ENST00000577650	203.279	7.66732	0.000230024	0.00535707	yes	up	0	0.345714	ENSG00000141526	SLC16A3	solute carrier family 16 member 3 [Source:HGNC Symbol;Acc:HGNC:10924]	0	0	0	0	0	0.5	0.7	0	0.87	0	0.35	0
1220	ENST00000276659	0.151431	-2.72327	0.00107514	0.0165219	yes	down	0.914	0.195714	ENSG00000147655	RSPO2	R-spondin 2 [Source:HGNC Symbol;Acc:HGNC:28583]	1.05	0.92	1.11	0.66	0.83	0.25	0.1	0.05	0	0	0.06	0.91
1221	ENST00000440895	2.75625	1.46271	0.00018112	0.00451707	yes	up	1.516	3.79429	ENSG00000107929	LARP4B	La ribonucleoprotein 4B [Source:HGNC Symbol;Acc:HGNC:28987]	1.41	1.88	1.44	1.12	1.73	5.33	4.09	1.56	5.31	5.3	2.44	2.53
1222	MSTRG.15599.1	2.14166	1.09873	0.000158277	0.00408424	yes	up	0.032	0.0614286	ENSG00000264673	AC098850.1	novel transcript	0.04	0.03	0.04	0.02	0.03	0.08	0.07	0.05	0.07	0.07	0.04	0.05
1223	ENST00000488757	0.110474	-3.17822	0.00341031	0.037549	yes	down	2.746	0.322857	ENSG00000204644	ZFP57	ZFP57 zinc finger protein [Source:HGNC Symbol;Acc:HGNC:18791]	3.11	3.88	3.94	2.65	0.15	0.8	0.11	0.03	0	0	0.05	1.27
1224	ENST00000613969	2.2154	1.14757	1.36e-05	0.000623087	yes	up	0.522	1.06714	ENSG00000269713	NBPF9	NBPF member 9 [Source:HGNC Symbol;Acc:HGNC:31991]	0.52	0.55	0.44	0.45	0.65	1.16	1.35	0.81	0.89	1.36	1.02	0.88
1225	ENST00000403724	2.41193	1.27019	4.98e-07	4.51e-05	yes	up	1.778	3.89714	ENSG00000114423	CBLB	Cbl proto-oncogene B [Source:HGNC Symbol;Acc:HGNC:1542]	1.43	2.65	2.18	1	1.63	3	3.86	2.73	3.35	5.02	3.65	5.67
1226	ENST00000322238	4.02491	2.00896	0.00308183	0.0350196	yes	up	0.294	0.93	ENSG00000108039	XPNPEP1	X-prolyl aminopeptidase 1 [Source:HGNC Symbol;Acc:HGNC:12822]	0.41	0.2	0.64	0.12	0.1	0.45	1.27	0.61	2.82	0.55	0.56	0.25
1227	ENST00000519449	2.85232	1.51214	0.00024218	0.00556517	yes	up	0.398	0.998571	ENSG00000034677	RNF19A	ring finger protein 19A, RBR E3 ubiquitin protein ligase [Source:HGNC Symbol;Acc:HGNC:13432]	0.69	0.4	0.29	0.34	0.27	1.26	0.81	0.59	1.56	1.4	0.98	0.39
1228	ENST00000297991	6.25088	2.64406	4.14e-05	0.00148749	yes	up	7.454	42.9114	ENSG00000165272	AQP3	aquaporin 3 (Gill blood group) [Source:HGNC Symbol;Acc:HGNC:636]	7.93	7.61	7.98	12.06	1.69	118.1	100.49	16.25	16	16.44	19.99	13.11
1229	ENST00000518318	0.221939	-2.17177	5.65e-09	1.15e-06	yes	down	1.15	0.242857	ENSG00000106536	POU6F2	POU class 6 homeobox 2 [Source:HGNC Symbol;Acc:HGNC:21694]	1.43	1.66	1.52	0.72	0.42	0.24	0.14	0.2	0.11	0.23	0.15	0.63
1230	MSTRG.21195.1	2.07968	1.05636	4.5e-08	6.4e-06	yes	up	0.602	1.15286	ENSG00000115977	AAK1	AP2 associated kinase 1 [Source:HGNC Symbol;Acc:HGNC:19679]	0.65	0.63	0.79	0.43	0.51	1.52	1.1	0.97	1.02	1.71	0.83	0.92
1231	ENST00000576222	0.449759	-1.15278	0.00212161	0.0268794	yes	down	0.828	0.361429	ENSG00000262209	PCDHGB3	protocadherin gamma subfamily B, 3 [Source:HGNC Symbol;Acc:HGNC:8710]	0.95	1.22	1.16	0.43	0.38	0.63	0.25	0.3	0.15	0.33	0.14	0.73
1232	ENST00000679106	81.6393	6.35119	1.75e-06	0.00012025	yes	up	0.616	39.3229	ENSG00000142541	RPL13A	ribosomal protein L13a [Source:HGNC Symbol;Acc:HGNC:10304]	0.81	0.49	0.57	0.46	0.75	0.94	136.92	1.91	131.97	2.12	0.87	0.53
1233	ENST00000503622	0.151688	-2.72082	1.51e-05	0.000677217	yes	down	0.208	0.0328571	ENSG00000169862	CTNND2	catenin delta 2 [Source:HGNC Symbol;Acc:HGNC:2516]	0.18	0.24	0.28	0.11	0.23	0.09	0	0.03	0	0.02	0.02	0.07
1234	ENST00000675307	0.436269	-1.19671	6.56e-06	0.000354843	yes	down	1.884	0.815714	ENSG00000159267	HLCS	holocarboxylase synthetase [Source:HGNC Symbol;Acc:HGNC:4976]	1.63	1.56	2.88	1.86	1.49	1.03	0.54	1.06	0.47	0.93	0.29	1.39
1235	ENST00000368706	0.316318	-1.66055	0.00027814	0.006187	yes	down	6.02	1.93571	ENSG00000188643	S100A16	S100 calcium binding protein A16 [Source:HGNC Symbol;Acc:HGNC:20441]	6.64	6.63	6.48	6.65	3.7	1.05	1.52	1.46	0.91	1.97	0.41	6.23
1236	ENST00000335504	0.43436	-1.20304	0.000375465	0.0077073	yes	down	3.666	1.47857	ENSG00000187243	MAGED4B	MAGE family member D4B [Source:HGNC Symbol;Acc:HGNC:22880]	4.74	5.02	4.68	3.05	0.84	1.56	0.86	1.76	0.94	1.33	1.24	2.66
1237	ENST00000335503	2.20073	1.13798	0.000272997	0.00609641	yes	up	0.278	0.552857	ENSG00000146731	CCT6A	chaperonin containing TCP1 subunit 6A [Source:HGNC Symbol;Acc:HGNC:1620]	0.31	0.33	0.36	0.23	0.16	0.68	0.27	0.47	0.55	0.49	0.71	0.7
1238	ENST00000510411	4.59531e+06	22.1317	5.36e-13	3.4e-10	yes	up	0	0.331429	ENSG00000169045	HNRNPH1	heterogeneous nuclear ribonucleoprotein H1 [Source:HGNC Symbol;Acc:HGNC:5041]	0	0	0	0	0	0	1.73	0	0	0.59	0	0
1239	ENST00000592947	0.325763	-1.6181	1.35e-05	0.000621734	yes	down	53.088	16.8857	ENSG00000070404	FSTL3	follistatin like 3 [Source:HGNC Symbol;Acc:HGNC:3973]	53.42	66.08	62.93	66.49	16.52	13.51	7.86	30.64	10.85	10.45	10.87	34.02
1240	ENST00000341037	0.0279103	-5.16306	1.1e-05	0.000527874	yes	down	0.592	0.0185714	ENSG00000041982	TNC	tenascin C [Source:HGNC Symbol;Acc:HGNC:5318]	0.56	0.59	0.49	0.73	0.59	0	0	0	0	0.03	0	0.1
1241	ENST00000374459	0.413152	-1.27526	0.000175553	0.00441102	yes	down	0.808	0.33	ENSG00000198915	RASGEF1A	RasGEF domain family member 1A [Source:HGNC Symbol;Acc:HGNC:24246]	1.07	0.84	0.88	0.69	0.56	0.31	0.15	0.37	0.17	0.23	0.2	0.88
1242	ENST00000609684	0.260863	-1.93863	1.16e-06	8.75e-05	yes	down	0.726	0.184286	ENSG00000272674	PCDHB16	protocadherin beta 16 [Source:HGNC Symbol;Acc:HGNC:14546]	1.05	0.94	0.93	0.48	0.23	0.3	0.12	0.23	0.06	0.17	0.07	0.34
1243	ENST00000284322	0.333762	-1.58311	0.000262556	0.00591653	yes	down	3.07	3.02429	ENSG00000154175	ABI3BP	ABI family member 3 binding protein [Source:HGNC Symbol;Acc:HGNC:17265]	3.59	3.64	3.46	1.34	3.32	1.93	0.77	1.13	0.29	0.61	0.25	16.19
1244	ENST00000450454	0.340431	-1.55456	0.00221749	0.0277245	yes	down	2.252	0.732857	ENSG00000204219	TCEA3	transcription elongation factor A3 [Source:HGNC Symbol;Acc:HGNC:11615]	3.26	2.56	2.91	1.89	0.64	0.77	0.11	0.76	0.2	0.74	0.79	1.76
1245	ENST00000312439	0.463586	-1.10909	0.000685346	0.0120003	yes	down	31.884	14.0786	ENSG00000231924	PSG1	pregnancy specific beta-1-glycoprotein 1 [Source:HGNC Symbol;Acc:HGNC:9514]	29.57	31.91	28.45	28.92	40.57	8.14	4.65	18.05	16.28	15.57	14.81	21.05
1246	ENST00000370752	6.29179	2.65347	0.00187774	0.0245495	yes	up	0.108	0.677143	ENSG00000165359	INTS6L	integrator complex subunit 6 like [Source:HGNC Symbol;Acc:HGNC:27334]	0	0	0.13	0.23	0.18	0.34	0.58	0.71	0.49	1.45	0.79	0.38
1247	ENST00000370757	0.124648	-3.00407	1.47e-12	7.67e-10	yes	down	2.048	0.245714	ENSG00000122420	PTGFR	prostaglandin F receptor [Source:HGNC Symbol;Acc:HGNC:9600]	2.48	2.63	3.25	0.61	1.27	0.3	0.16	0.38	0.1	0.12	0.09	0.57
1248	ENST00000456650	0.31733	-1.65595	0.000110917	0.00314921	yes	down	6.202	1.86429	ENSG00000139278	GLIPR1	GLI pathogenesis related 1 [Source:HGNC Symbol;Acc:HGNC:17001]	8.48	7.44	8.71	4.64	1.74	2.11	1.77	1.4	1.04	0.98	0.83	4.92
1249	ENST00000359318	0.116385	-3.10303	8.23e-05	0.00250863	yes	down	1.406	0.174286	ENSG00000188984	AADACL3	arylacetamide deacetylase like 3 [Source:HGNC Symbol;Acc:HGNC:32037]	1.56	2.07	1.81	1.28	0.31	0.09	0.03	0.15	0.03	0.02	0.04	0.86
1250	ENST00000564928	8.90451	3.15454	0.000150113	0.0039258	yes	up	0.184	1.58143	ENSG00000154099	DNAAF1	dynein axonemal assembly factor 1 [Source:HGNC Symbol;Acc:HGNC:30539]	0.16	0.09	0.08	0.59	0	0.74	0.47	3.33	0.89	2.06	2.48	1.1
1251	ENST00000676296	47.6514	5.57445	2.83e-05	0.001102	yes	up	0.066	3.05286	ENSG00000288645	AC084756.2	novel protein	0	0	0	0.33	0	7.55	5.07	1.73	2.54	1.34	3.14	0
1252	ENST00000303469	85.2894	6.41429	0.00199872	0.0257051	yes	up	0	0.288571	ENSG00000171806	METTL18	methyltransferase like 18 [Source:HGNC Symbol;Acc:HGNC:28793]	0	0	0	0	0	0	0	0.61	0.51	0.47	0.43	0
1253	ENST00000278319	5.03351	2.33156	2.65e-06	0.000170495	yes	up	0.076	0.354286	ENSG00000149054	ZNF215	zinc finger protein 215 [Source:HGNC Symbol;Acc:HGNC:13007]	0.05	0.11	0.11	0.11	0	0.51	0.22	0.32	0.2	0.32	0.29	0.62
1254	ENST00000431918	0.388826	-1.3628	6.16e-05	0.002006	yes	down	6.43	2.42714	ENSG00000189143	CLDN4	claudin 4 [Source:HGNC Symbol;Acc:HGNC:2046]	5.53	6.47	6.56	5.19	8.4	4.27	3.56	2.11	1.03	1.31	1.34	3.37
1255	ENST00000312049	1.44e-07	-22.7324	5.95e-14	4.99e-11	yes	down	0.696	0	ENSG00000133895	MEN1	menin 1 [Source:HGNC Symbol;Acc:HGNC:7010]	2.75	0	0	0.73	0	0	0	0	0	0	0	0
1256	ENST00000359595	0.196319	-2.34873	0.000121915	0.00338263	yes	down	3.494	0.687143	ENSG00000140511	HAPLN3	hyaluronan and proteoglycan link protein 3 [Source:HGNC Symbol;Acc:HGNC:21446]	4.2	4.42	5	3.11	0.74	0.46	0.06	0.87	0.27	0.4	0.38	2.37
1257	MSTRG.33038.3	0.00620206	-7.33304	8.51e-05	0.00257384	yes	down	0.406	0.00142857	ENSG00000111877	MCM9	minichromosome maintenance 9 homologous recombination repair factor [Source:HGNC Symbol;Acc:HGNC:21484]	0	0	0.84	0.59	0.6	0	0	0	0	0.01	0	0
1258	ENST00000304636	0.412602	-1.27718	7.98e-05	0.00244994	yes	down	418.894	170.721	ENSG00000168542	COL3A1	collagen type III alpha 1 chain [Source:HGNC Symbol;Acc:HGNC:2201]	481.21	496.93	532.46	274.51	309.36	314.89	116.37	267.66	51.81	132.58	67.57	244.17
1259	ENST00000585881	2.60955	1.3838	0.00115065	0.0173318	yes	up	0.626	1.47429	ENSG00000126653	NSRP1	nuclear speckle splicing regulatory protein 1 [Source:HGNC Symbol;Acc:HGNC:25305]	1.33	0.54	0.72	0.31	0.23	2.13	1.23	1.64	1.03	2.22	0.88	1.19
1260	ENST00000424969	5.44107	2.44389	0.000202393	0.00488934	yes	up	0.348	1.67286	ENSG00000224650	IGHV3-74	immunoglobulin heavy variable 3-74 [Source:HGNC Symbol;Acc:HGNC:5624]	0.28	0.26	0.41	0.35	0.44	0.65	0.68	2.71	2.09	2.44	2.82	0.32
1261	ENST00000542986	182.148	7.50896	0.000373792	0.00768228	yes	up	0	0.24	ENSG00000090612	ZNF268	zinc finger protein 268 [Source:HGNC Symbol;Acc:HGNC:13061]	0	0	0	0	0	0.28	0	0	0.09	0	0.46	0.85
1262	ENST00000370335	88.2567	6.46363	0.00289413	0.0335911	yes	up	0	0.208571	ENSG00000147381	MAGEA4	MAGE family member A4 [Source:HGNC Symbol;Acc:HGNC:6802]	0	0	0	0	0	0	0	0.08	0.47	0.22	0.69	0
1263	ENST00000367421	2.00953	1.00686	1.02e-05	0.000499029	yes	up	0.614	1.15857	ENSG00000080910	CFHR2	complement factor H related 2 [Source:HGNC Symbol;Acc:HGNC:4890]	0.63	0.79	0.75	0.54	0.36	1.66	1.01	1.21	1.11	1.2	0.65	1.27
1264	ENST00000545895	0.245976	-2.02341	0.00132679	0.019126	yes	down	2.026	0.465714	ENSG00000111348	ARHGDIB	Rho GDP dissociation inhibitor beta [Source:HGNC Symbol;Acc:HGNC:679]	2.31	3.03	2.59	1.93	0.27	0.7	0.54	0.43	0.45	0.28	0	0.86
1265	ENST00000586242	19.086	4.25444	0.00459463	0.0464768	yes	up	0.186	2.87571	ENSG00000030582	GRN	granulin precursor [Source:HGNC Symbol;Acc:HGNC:4601]	0	0	0.25	0.2	0.48	0.41	10.37	0	7.37	1.16	0.82	0
1266	ENST00000553374	5.56441	2.47623	0.00239129	0.029251	yes	up	0.376	1.96	ENSG00000100591	AHSA1	activator of HSP90 ATPase activity 1 [Source:HGNC Symbol;Acc:HGNC:1189]	0.29	0.26	0	0.3	1.03	1.06	3.23	0.75	3.55	3.19	1.51	0.43
1267	ENST00000245907	0.425077	-1.2342	0.000139682	0.00373	yes	down	5.046	4.65429	ENSG00000125730	C3	complement C3 [Source:HGNC Symbol;Acc:HGNC:1318]	5.27	5.15	5.11	3.87	5.83	3.57	2.23	1.91	1.11	0.91	1	21.85
1268	MSTRG.7772.4	3.08603	1.62575	0.000902311	0.0146189	yes	up	0.134	0.362857	ENSG00000111684	LPCAT3	lysophosphatidylcholine acyltransferase 3 [Source:HGNC Symbol;Acc:HGNC:30244]	0.2	0.13	0.09	0.11	0.14	0.5	0.56	0.19	0.35	0.45	0.4	0.09
1269	ENST00000583590	3.94417e+06	21.9113	9.13e-13	5.12e-10	yes	up	0	0.13	ENSG00000198231	DDX42	DEAD-box helicase 42 [Source:HGNC Symbol;Acc:HGNC:18676]	0	0	0	0	0	0	0.38	0	0.53	0	0	0
1270	ENST00000517738	0.344227	-1.53857	4.21e-05	0.00150158	yes	down	5.878	1.92	ENSG00000012232	EXTL3	exostosin like glycosyltransferase 3 [Source:HGNC Symbol;Acc:HGNC:3518]	7.2	5.7	7.28	6.07	3.14	1.12	2.18	2.91	1.17	1.07	0.82	4.17
1271	ENST00000361539	0.187006	-2.41884	0.000937602	0.0149902	yes	down	0.116	0.177143	ENSG00000198797	BRINP2	BMP/retinoic acid inducible neural specific 2 [Source:HGNC Symbol;Acc:HGNC:13746]	0.18	0.08	0.17	0.04	0.11	0.04	0.01	0.03	0.01	0	0	1.15
1272	ENST00000456820	2.1499	1.10427	0.000389476	0.00793312	yes	up	3.298	6.87714	ENSG00000182149	IST1	IST1 factor associated with ESCRT-III [Source:HGNC Symbol;Acc:HGNC:28977]	1.5	2.25	4.1	4.82	3.82	6.44	5.8	7.34	6.16	9.19	5.95	7.26
1273	ENST00000470941	0.461533	-1.1155	1.8e-05	0.000774919	yes	down	3.33	1.43286	ENSG00000125944	HNRNPR	heterogeneous nuclear ribonucleoprotein R [Source:HGNC Symbol;Acc:HGNC:5047]	4.34	3.92	3.45	2.37	2.57	1.12	1.03	1.49	1.11	2.27	0.71	2.3
1274	ENST00000347644	7.8835	2.97884	6.75e-06	0.0003618	yes	up	0.088	0.63	ENSG00000137860	SLC28A2	solute carrier family 28 member 2 [Source:HGNC Symbol;Acc:HGNC:11002]	0.16	0.1	0.12	0.01	0.05	1.56	0.95	0.12	0.33	0.41	0.16	0.88
1275	ENST00000643230	3.06288	1.61489	2.95e-05	0.00113626	yes	up	0.208	0.577143	ENSG00000170381	SEMA3E	semaphorin 3E [Source:HGNC Symbol;Acc:HGNC:10727]	0.18	0.27	0.4	0.13	0.06	0.92	0.46	0.81	0.48	0.75	0.3	0.32
1276	ENST00000337514	0.473752	-1.07779	0.00497185	0.0489491	yes	down	9.228	4.19143	ENSG00000017427	IGF1	insulin like growth factor 1 [Source:HGNC Symbol;Acc:HGNC:5464]	12.56	12.41	13.35	4.7	3.12	5.19	3.21	4.84	1.87	3.53	1.28	9.42
1277	ENST00000457313	3.3349	1.73764	4.66e-05	0.00160616	yes	up	0.28	0.804286	ENSG00000135912	TTLL4	tubulin tyrosine ligase like 4 [Source:HGNC Symbol;Acc:HGNC:28976]	0.3	0.26	0.33	0.26	0.25	0.84	0.72	0.44	1.1	0.5	1.48	0.55
1278	ENST00000296387	0.461226	-1.11645	7.71e-05	0.00239007	yes	down	2.21	0.994286	ENSG00000164007	CLDN19	claudin 19 [Source:HGNC Symbol;Acc:HGNC:2040]	1.97	2.13	3.74	1.74	1.47	1.36	0.62	1.3	0.65	0.86	0.36	1.81
1279	ENST00000270645	0.342716	-1.54491	7.14e-06	0.000377608	yes	down	13.034	4.39143	ENSG00000142552	RCN3	reticulocalbin 3 [Source:HGNC Symbol;Acc:HGNC:21145]	16.67	17.29	14.69	10.32	6.2	7.5	2.93	3.22	1.84	3.91	1.68	9.66
1280	ENST00000393427	0.478679	-1.06287	0.00019878	0.00482864	yes	down	2.74	1.23857	ENSG00000087884	AAMDC	adipogenesis associated Mth938 domain containing [Source:HGNC Symbol;Acc:HGNC:30205]	2.79	2.95	3.37	2.8	1.79	1.01	1.38	1.17	0.74	1.19	0.87	2.31
1281	ENST00000393420	2.48817	1.31508	0.000256303	0.00581701	yes	up	0.37	0.848571	ENSG00000050820	BCAR1	BCAR1 scaffold protein, Cas family member [Source:HGNC Symbol;Acc:HGNC:971]	0.23	0.48	0.43	0.44	0.27	0.46	0.93	1.17	1.09	1.11	0.42	0.76
1282	ENST00000393422	2.98324e+07	24.8304	5.5e-16	8.96e-13	yes	up	0	1.12714	ENSG00000050820	BCAR1	BCAR1 scaffold protein, Cas family member [Source:HGNC Symbol;Acc:HGNC:971]	0	0	0	0	0	0	7.16	0	0	0	0.73	0
1283	ENST00000329862	0.0196125	-5.67208	6.35e-06	0.000346318	yes	down	0.684	0.0142857	ENSG00000189253	TRIM64B	tripartite motif containing 64B [Source:HGNC Symbol;Acc:HGNC:37147]	1	0.74	0.77	0.85	0.06	0	0	0	0	0	0	0.1
1284	ENST00000361872	0.496728	-1.00947	0.00452275	0.0459151	yes	down	2.984	1.39286	ENSG00000162419	GMEB1	glucocorticoid modulatory element binding protein 1 [Source:HGNC Symbol;Acc:HGNC:4370]	2.37	3.72	4.09	3.34	1.4	0.71	0.54	2.17	1.11	2.12	1.29	1.81
1285	ENST00000641181	7.11844	2.83156	7.78e-11	2.73e-08	yes	up	0.068	0.462857	ENSG00000181009	OR52N5	olfactory receptor family 52 subfamily N member 5 [Source:HGNC Symbol;Acc:HGNC:15231]	0.11	0.11	0.03	0.02	0.07	0.33	0.28	0.53	0.29	0.77	0.47	0.57
1286	ENST00000641186	28.3085	4.82316	0.00380632	0.0407092	yes	up	0.01	0.36	ENSG00000164073	MFSD8	major facilitator superfamily domain containing 8 [Source:HGNC Symbol;Acc:HGNC:28486]	0	0	0	0	0.05	0	0	0.69	0.41	0.42	0.13	0.87
1287	ENST00000554601	4.59902	2.20132	0.000383519	0.00783979	yes	up	1.386	5.10286	ENSG00000140105	WARS1	tryptophanyl-tRNA synthetase 1 [Source:HGNC Symbol;Acc:HGNC:12729]	1.21	1.93	1.92	0.8	1.07	2.5	7.87	1.51	9.67	6.46	6.89	0.82
1288	ENST00000379589	0.493907	-1.01769	0.00223822	0.0279163	yes	down	42.568	20.5986	ENSG00000183722	LHFPL6	LHFPL tetraspan subfamily member 6 [Source:HGNC Symbol;Acc:HGNC:6586]	54.05	54.71	56.14	25.85	22.09	27.05	8.83	30.54	7.52	22.99	8.82	38.44
1289	ENST00000612692	1055.38	10.0435	5.1e-06	0.000286916	yes	up	0	0.345714	ENSG00000100523	DDHD1	DDHD domain containing 1 [Source:HGNC Symbol;Acc:HGNC:19714]	0	0	0	0	0	0.25	0.96	0.27	0.64	0	0.3	0
1290	ENST00000372469	0.413715	-1.27329	0.00100347	0.0157256	yes	down	1.352	0.53	ENSG00000167157	PRRX2	paired related homeobox 2 [Source:HGNC Symbol;Acc:HGNC:21338]	1.57	1.7	1.35	1.47	0.67	1	0.77	0.48	0.26	0.47	0.15	0.58
1291	ENST00000409882	0.39544	-1.33847	0.00122971	0.0180925	yes	down	1.252	0.487143	ENSG00000115339	GALNT3	polypeptide N-acetylgalactosaminyltransferase 3 [Source:HGNC Symbol;Acc:HGNC:4125]	1.71	1.28	1.79	0.76	0.72	0.61	0.24	0.62	0.36	0.38	0.08	1.12
1292	ENST00000611749	4.1796	2.06336	0.000617463	0.011112	yes	up	0.544	2.13143	ENSG00000147853	AK3	adenylate kinase 3 [Source:HGNC Symbol;Acc:HGNC:17376]	0.57	0.36	0.29	0.26	1.24	0.55	0.97	2.07	4.45	4.26	1.55	1.07
1293	ENST00000592695	12.7884	3.67676	0.000244701	0.00561011	yes	up	0.048	0.537143	ENSG00000168517	HEXIM2	HEXIM P-TEFb complex subunit 2 [Source:HGNC Symbol;Acc:HGNC:28591]	0	0.24	0	0	0	1.26	0.42	0.8	0.19	0.48	0.23	0.38
1294	ENST00000531678	2.23573	1.16075	0.00399969	0.0421264	yes	up	0.53	1.02286	ENSG00000255374	TAS2R43	taste 2 receptor member 43 [Source:HGNC Symbol;Acc:HGNC:18875]	0.78	0.6	0.66	0.36	0.25	0.72	1.7	0.83	1.21	0.94	0.82	0.94
1295	ENST00000506376	2.08739	1.0617	6.92e-08	9.07e-06	yes	up	0.882	1.70571	ENSG00000039560	RAI14	retinoic acid induced 14 [Source:HGNC Symbol;Acc:HGNC:14873]	1.42	0.88	0.84	0.75	0.52	1.79	1.43	2.02	1.53	2.24	1.14	1.79
1296	MSTRG.6183.2	2.10533	1.07405	0.00102072	0.0159303	yes	up	0.122	0.252857	ENSG00000134574	DDB2	damage specific DNA binding protein 2 [Source:HGNC Symbol;Acc:HGNC:2718]	0.06	0.15	0.17	0.05	0.18	0.29	0.19	0.36	0.17	0.28	0.16	0.32
1297	ENST00000646432	12.4801	3.64155	0.000966271	0.0153165	yes	up	0.014	0.134286	ENSG00000151090	THRB	thyroid hormone receptor beta [Source:HGNC Symbol;Acc:HGNC:11799]	0	0.07	0	0	0	0.08	0.2	0.11	0.23	0.11	0.15	0.06
1298	ENST00000313400	0.209794	-2.25296	0.000274641	0.00612775	yes	down	0.376	0.07	ENSG00000148219	ASTN2	astrotactin 2 [Source:HGNC Symbol;Acc:HGNC:17021]	0.43	0.51	0.56	0.33	0.05	0.03	0.15	0.08	0.03	0.01	0.05	0.14
1299	ENST00000593021	201.459	7.65435	0.000342259	0.00721897	yes	up	0.002	0.78	ENSG00000179115	FARSA	phenylalanyl-tRNA synthetase subunit alpha [Source:HGNC Symbol;Acc:HGNC:3592]	0.01	0	0	0	0	0	2.15	0.31	2.35	0	0.65	0
1300	ENST00000395894	0.435385	-1.19964	0.00240475	0.0293763	yes	down	0.806	0.322857	ENSG00000187607	ZNF286A	zinc finger protein 286A [Source:HGNC Symbol;Acc:HGNC:13501]	0.77	1.12	1.28	0.21	0.65	0.45	0.18	0.37	0.23	0.13	0.31	0.59
1301	ENST00000423391	0.283858	-1.81676	0.000432626	0.00857015	yes	down	0.168	0.0457143	ENSG00000169067	ACTBL2	actin beta like 2 [Source:HGNC Symbol;Acc:HGNC:17780]	0.19	0.22	0.16	0.17	0.1	0.02	0.04	0.06	0.02	0.01	0.04	0.13
1302	ENST00000590382	0.458682	-1.12443	0.00160013	0.0218822	yes	down	5.054	2.09571	ENSG00000129353	SLC44A2	solute carrier family 44 member 2 [Source:HGNC Symbol;Acc:HGNC:17292]	6.72	5.95	3.43	6.06	3.11	2.61	2.7	1.32	1.12	2.39	2.65	1.88
1303	ENST00000434434	229.845	7.84452	7.79e-06	0.000403198	yes	up	0	1.48429	ENSG00000152583	SPARCL1	SPARC like 1 [Source:HGNC Symbol;Acc:HGNC:11220]	0	0	0	0	0	0.36	1	0	1.35	1.66	0	6.02
1304	ENST00000331588	0.475231	-1.0733	0.00050025	0.00951627	yes	down	3.334	1.58714	ENSG00000184545	DUSP8	dual specificity phosphatase 8 [Source:HGNC Symbol;Acc:HGNC:3074]	3.22	3.64	3.2	3.46	3.15	1.97	1.55	1.35	0.67	1.07	0.77	3.73
1305	ENST00000639174	2.41138	1.26986	2.35e-07	2.49e-05	yes	up	0.246	0.555714	ENSG00000197563	PIGN	phosphatidylinositol glycan anchor biosynthesis class N [Source:HGNC Symbol;Acc:HGNC:8967]	0.21	0.27	0.31	0.26	0.18	0.77	0.65	0.42	0.36	0.59	0.47	0.63
1306	ENST00000559488	0.429279	-1.22001	2.79e-21	2.65e-17	yes	down	41.032	16.72	ENSG00000259207	ITGB3	integrin subunit beta 3 [Source:HGNC Symbol;Acc:HGNC:6156]	39.14	40	41.19	44.17	40.66	17.05	15.48	17.64	14.27	18.02	13.74	20.84
1307	ENST00000339775	2.18492	1.12758	0.00465567	0.0469288	yes	up	2.336	4.83714	ENSG00000154640	BTG3	BTG anti-proliferation factor 3 [Source:HGNC Symbol;Acc:HGNC:1132]	0.97	2.62	2.33	3.14	2.62	5.18	2.62	5.45	4.8	7.98	5.58	2.25
1308	ENST00000397806	3.04591	1.60687	1.73e-06	0.000119262	yes	up	14.338	40.2986	ENSG00000188536	HBA2	hemoglobin subunit alpha 2 [Source:HGNC Symbol;Acc:HGNC:4824]	15.5	13.15	13.8	19.24	10	18.29	31.72	34.25	52.41	33.72	39.29	72.41
1309	ENST00000394713	144.445	7.17437	0.000214911	0.00509234	yes	up	0.002	0.328571	ENSG00000185158	LRRC37B	leucine rich repeat containing 37B [Source:HGNC Symbol;Acc:HGNC:29070]	0.01	0	0	0	0	0.28	0.29	0	0.86	0.87	0	0
1310	ENST00000368125	0.311999	-1.68039	0.00137948	0.0196912	yes	down	33.868	10.6914	ENSG00000162706	CADM3	cell adhesion molecule 3 [Source:HGNC Symbol;Acc:HGNC:17601]	37.92	36.74	36.91	28.72	29.05	31.67	11.88	4.62	1.93	4.45	2.8	17.49
1311	ENST00000636789	2.55621	1.354	0.00336597	0.0372045	yes	up	0.468	1.02714	ENSG00000107863	ARHGAP21	Rho GTPase activating protein 21 [Source:HGNC Symbol;Acc:HGNC:23725]	0.6	0.35	0.84	0.32	0.23	1.18	2	0.67	0.97	1.3	0.75	0.32
1312	ENST00000540278	3.79589	1.92444	6.3e-08	8.42e-06	yes	up	0.804	2.71714	ENSG00000123572	NRK	Nik related kinase [Source:HGNC Symbol;Acc:HGNC:25391]	0.97	0.86	0.74	0.53	0.92	1.53	2.73	1.89	4.67	3.11	2.26	2.83
1313	ENST00000528577	4.7187	2.23839	0.0010854	0.0166301	yes	up	0.13	0.634286	ENSG00000118515	SGK1	serum/glucocorticoid regulated kinase 1 [Source:HGNC Symbol;Acc:HGNC:10810]	0	0.24	0.08	0.14	0.19	0.23	0.14	0.95	0.31	1.03	0.5	1.28
1314	ENST00000327535	2.02271	1.01629	6.88e-09	1.38e-06	yes	up	2.212	4.23143	ENSG00000185436	IFNLR1	interferon lambda receptor 1 [Source:HGNC Symbol;Acc:HGNC:18584]	2.28	2.29	2.35	1.89	2.25	4.6	2.89	5.18	4.67	5.74	2.64	3.9
1315	ENST00000433593	0.108552	-3.20354	0.000568114	0.0104583	yes	down	2.824	0.292857	ENSG00000114698	PLSCR4	phospholipid scramblase 4 [Source:HGNC Symbol;Acc:HGNC:16497]	3.84	3.62	3.43	1.11	2.12	0.1	0.55	0.21	0.14	0	0	1.05
1316	ENST00000630630	3.02378	1.59635	9.55e-07	7.52e-05	yes	up	26.638	71.02	ENSG00000135346	CGA	glycoprotein hormones, alpha polypeptide [Source:HGNC Symbol;Acc:HGNC:1885]	31.41	30.56	29.2	23.25	18.77	103.14	118.24	46.52	68.71	70.42	52.48	37.63
1317	ENST00000442303	2.35489	1.23566	0.00196243	0.0253629	yes	up	1.59	3.34143	ENSG00000214253	FIS1	fission, mitochondrial 1 [Source:HGNC Symbol;Acc:HGNC:21689]	1.44	1.25	1.65	1.9	1.71	2.72	2.73	3.34	4.52	4.19	4.38	1.51
1318	ENST00000446050	0.365916	-1.45041	1.88e-15	2.9e-12	yes	down	20.586	6.96	ENSG00000163536	SERPINI1	serpin family I member 1 [Source:HGNC Symbol;Acc:HGNC:8943]	23.43	24.82	24.72	17.99	11.97	5.75	6.48	7.58	5.86	6.04	5.44	11.57
1319	ENST00000675427	96.5814	6.59367	0.00280775	0.0328745	yes	up	0	0.2	ENSG00000156709	AIFM1	apoptosis inducing factor mitochondria associated 1 [Source:HGNC Symbol;Acc:HGNC:8768]	0	0	0	0	0	0	0.87	0.04	0.17	0.32	0	0
1320	ENST00000521650	6.31569	2.65894	0.000366804	0.00757689	yes	up	0.554	3.36714	ENSG00000211445	GPX3	glutathione peroxidase 3 [Source:HGNC Symbol;Acc:HGNC:4555]	0.69	0.25	0.28	0.86	0.69	0.69	0.46	7.73	4.23	5.31	4.16	0.99
1321	ENST00000490491	2.76088	1.46513	0.00478821	0.0478418	yes	up	0.976	2.49714	ENSG00000260238	PMF1-BGLAP	PMF1-BGLAP readthrough [Source:HGNC Symbol;Acc:HGNC:42953]	0.61	0.72	0.9	0.28	2.37	1.61	3.12	3.6	3.09	1.93	2.46	1.67
1322	ENST00000514554	0.373073	-1.42247	0.000408213	0.00822369	yes	down	28.548	10.5814	ENSG00000120708	TGFBI	transforming growth factor beta induced [Source:HGNC Symbol;Acc:HGNC:11771]	25.4	25.68	26	41	24.66	25.51	14.06	10.06	4.93	4.48	4.66	10.37
1323	ENST00000272252	0.411729	-1.28023	7.72e-07	6.4e-05	yes	down	3.886	1.54286	ENSG00000143891	GALM	galactose mutarotase [Source:HGNC Symbol;Acc:HGNC:24063]	4.85	4.59	4.81	3.22	1.96	2.05	0.77	1.84	0.81	1.38	1.02	2.93
1324	ENST00000514940	2.24788	1.16856	0.00205889	0.0262775	yes	up	4.176	8.81714	ENSG00000087274	ADD1	adducin 1 [Source:HGNC Symbol;Acc:HGNC:243]	3.8	1.91	3.64	4.88	6.65	7.8	8.55	11.04	10.51	9.19	9.61	5.02
1325	ENST00000511299	0.306196	-1.70747	0.000107621	0.00308636	yes	down	0.81	0.245714	ENSG00000123213	NLN	neurolysin [Source:HGNC Symbol;Acc:HGNC:16058]	0.61	0.91	1.13	0.9	0.5	0.33	0.2	0.28	0.17	0.18	0.01	0.55
1326	ENST00000446378	2.09139	1.06446	1.23e-06	9.18e-05	yes	up	3.442	6.54571	ENSG00000164309	CMYA5	cardiomyopathy associated 5 [Source:HGNC Symbol;Acc:HGNC:14305]	3.81	3.89	4.17	2.13	3.21	4.95	4.69	7.35	7.48	9.75	5.66	5.94
1327	ENST00000601809	2.28623	1.19297	0.00207054	0.0264025	yes	up	1.294	2.86429	ENSG00000126456	IRF3	interferon regulatory factor 3 [Source:HGNC Symbol;Acc:HGNC:6118]	1.52	0.56	0.95	1.55	1.89	3.47	3.25	2.54	1.28	2.45	3.03	4.03
1328	ENST00000369406	9.25794	3.21069	5.08e-05	0.00171045	yes	up	1.426	11.5357	ENSG00000134240	HMGCS2	3-hydroxy-3-methylglutaryl-CoA synthase 2 [Source:HGNC Symbol;Acc:HGNC:5008]	0.89	0.67	1.94	2.41	1.22	1.34	0.93	13.5	20.12	18.18	25.37	1.31
1329	ENST00000525970	3.0404	1.60426	0.00409545	0.0428422	yes	up	14.752	40.0986	ENSG00000009307	CSDE1	cold shock domain containing E1 [Source:HGNC Symbol;Acc:HGNC:29905]	12.65	11.86	10.77	25.47	13.01	39.88	72.29	33.56	60.65	41.01	28.99	4.31
1330	ENST00000563258	113.312	6.82415	5.68e-07	5.05e-05	yes	up	0	0.758571	ENSG00000140939	NOL3	nucleolar protein 3 [Source:HGNC Symbol;Acc:HGNC:7869]	0	0	0	0	0	1.31	1.42	0.5	1.14	0.4	0.54	0
1331	ENST00000520809	2.19288	1.13283	0.000541567	0.0100868	yes	up	0.3	0.601429	ENSG00000169139	UBE2V2	ubiquitin conjugating enzyme E2 V2 [Source:HGNC Symbol;Acc:HGNC:12495]	0.19	0.48	0.38	0.18	0.27	0.64	0.46	0.55	0.77	0.89	0.46	0.44
1332	ENST00000453464	0.445105	-1.16778	0.00255369	0.0307609	yes	down	0.886	0.4	ENSG00000237330	RNF223	ring finger protein 223 [Source:HGNC Symbol;Acc:HGNC:40020]	0.67	0.83	0.75	0.77	1.41	0.28	0.28	0.33	0.19	0.48	0.28	0.96
1333	MSTRG.34898.2	130.044	7.02285	4.02e-05	0.00145564	yes	up	0	0.0928571	ENSG00000164597	COG5	component of oligomeric golgi complex 5 [Source:HGNC Symbol;Acc:HGNC:14857]	0	0	0	0	0	0	0.06	0.3	0.07	0	0.15	0.07
1334	ENST00000438067	8.81495	3.13995	5.32e-05	0.00177864	yes	up	0.066	0.501429	ENSG00000117425	PTCH2	patched 2 [Source:HGNC Symbol;Acc:HGNC:9586]	0	0.19	0.06	0.03	0.05	0.39	0.95	0.49	0.46	0.54	0.57	0.11
1335	ENST00000376828	0.00957574	-6.7064	3.64e-05	0.00134914	yes	down	8.262	0.0557143	ENSG00000204632	HLA-G	major histocompatibility complex, class I, G [Source:HGNC Symbol;Acc:HGNC:4964]	0.74	9.5	15.03	14.87	1.17	0	0.14	0	0	0	0.25	0
1336	ENST00000423413	0.449022	-1.15514	0.00208249	0.0265134	yes	down	1.356	0.58	ENSG00000079308	TNS1	tensin 1 [Source:HGNC Symbol;Acc:HGNC:11973]	1.29	1.55	1.51	0.9	1.53	0.55	0.5	0.92	0.44	0.25	0.41	0.99
1337	ENST00000418339	2.92361	1.54775	4.47e-05	0.00155743	yes	up	0.29	0.785714	ENSG00000100106	TRIOBP	TRIO and F-actin binding protein [Source:HGNC Symbol;Acc:HGNC:17009]	0.38	0.27	0.37	0.38	0.05	0.87	0.72	0.67	0.73	1	0.67	0.84
1338	ENST00000641804	0.134454	-2.89482	0.000304617	0.00662603	yes	down	0.106	0.0142857	ENSG00000188558	OR2G6	olfactory receptor family 2 subfamily G member 6 [Source:HGNC Symbol;Acc:HGNC:27019]	0.14	0.1	0.13	0.08	0.08	0.01	0	0.02	0	0.04	0.03	0
1339	ENST00000497524	0.441308	-1.18014	0.00210365	0.0267052	yes	down	7.252	3.10714	ENSG00000144891	AGTR1	angiotensin II receptor type 1 [Source:HGNC Symbol;Acc:HGNC:336]	12.66	9.82	5.49	4.53	3.76	4.62	1.87	4.5	0.64	3.86	1.64	4.62
1340	ENST00000330687	0.365293	-1.45287	6.86e-05	0.002185	yes	down	1.016	0.348571	ENSG00000183723	CMTM4	CKLF like MARVEL transmembrane domain containing 4 [Source:HGNC Symbol;Acc:HGNC:19175]	0.9	1.14	1.03	1.27	0.74	0.65	0.26	0.23	0.16	0.51	0.43	0.2
1341	ENST00000620267	3.02515	1.59701	0.000694704	0.0121187	yes	up	0.038	0.108571	ENSG00000277481	PKD1L3	polycystin 1 like 3, transient receptor potential channel interacting [Source:HGNC Symbol;Acc:HGNC:21716]	0.03	0.04	0.04	0.04	0.04	0.18	0.19	0.08	0.08	0.1	0.06	0.07
1342	ENST00000539901	106.143	6.72987	0.00063192	0.0113227	yes	up	0.002	0.105714	ENSG00000173402	DAG1	dystroglycan 1 [Source:HGNC Symbol;Acc:HGNC:2666]	0.01	0	0	0	0	0	0.24	0	0.12	0	0.33	0.05
1343	ENST00000359369	0.465385	-1.1035	0.000325804	0.00700077	yes	down	3.036	1.37286	ENSG00000100320	RBFOX2	RNA binding fox-1 homolog 2 [Source:HGNC Symbol;Acc:HGNC:9906]	3.12	3.06	4.89	1.99	2.12	1.22	0.58	1.93	0.8	1.4	0.73	2.95
1344	ENST00000678649	2.05882	1.04182	0.00106886	0.0164563	yes	up	1.548	2.83857	ENSG00000135047	CTSL	cathepsin L [Source:HGNC Symbol;Acc:HGNC:2537]	1.57	1.91	1.97	1.22	1.07	3.98	4.66	1.8	3.01	2.01	1.73	2.68
1345	ENST00000620557	218.042	7.76846	0.000204216	0.0049167	yes	up	0	0.42	ENSG00000147654	EBAG9	estrogen receptor binding site associated antigen 9 [Source:HGNC Symbol;Acc:HGNC:3123]	0	0	0	0	0	0	0.46	0	1.29	0.59	0.6	0
1346	ENST00000376986	3.84288	1.94219	1.37e-06	9.99e-05	yes	up	0.284	1.08571	ENSG00000119125	GDA	guanine deaminase [Source:HGNC Symbol;Acc:HGNC:4212]	0.1	0.22	0.23	0.45	0.42	1.58	0.78	1.36	0.99	1.31	0.82	0.76
1347	ENST00000487824	0.127401	-2.97255	0.000448801	0.00880186	yes	down	1.252	0.912857	ENSG00000010810	FYN	FYN proto-oncogene, Src family tyrosine kinase [Source:HGNC Symbol;Acc:HGNC:4037]	1.3	2.15	1.42	1.23	0.16	0.11	0	0.16	0.09	0	0.17	5.86
1348	ENST00000454381	2.49882	1.32124	0.000109374	0.00311937	yes	up	0.126	0.277143	ENSG00000144644	GADL1	glutamate decarboxylase like 1 [Source:HGNC Symbol;Acc:HGNC:27949]	0.21	0.15	0.14	0.05	0.08	0.39	0.29	0.23	0.23	0.35	0.25	0.2
1349	ENST00000418473	0.144025	-2.79561	0.000767512	0.0130385	yes	down	1.034	0.135714	ENSG00000144891	AGTR1	angiotensin II receptor type 1 [Source:HGNC Symbol;Acc:HGNC:336]	1.43	1.12	1.37	1.14	0.11	0.15	0.16	0.12	0.25	0	0	0.27
1350	ENST00000227752	0.496714	-1.00951	0.00051983	0.00977782	yes	down	4.198	2.04857	ENSG00000110324	IL10RA	interleukin 10 receptor subunit alpha [Source:HGNC Symbol;Acc:HGNC:5964]	4.94	4.7	4.87	4.16	2.32	2.6	1.5	1.94	1.27	1.35	0.91	4.77
1351	ENST00000585168	2.68086	1.4227	0.00322115	0.0360723	yes	up	0.28	0.68	ENSG00000154240	CEP112	centrosomal protein 112 [Source:HGNC Symbol;Acc:HGNC:28514]	0.39	0.29	0.4	0.26	0.06	0.6	0.41	0.78	0.66	1.03	0.37	0.91
1352	ENST00000264734	0.336112	-1.57299	0.00229804	0.0284015	yes	down	4.844	1.45	ENSG00000113946	CLDN16	claudin 16 [Source:HGNC Symbol;Acc:HGNC:2037]	5.88	6.54	6.28	4.98	0.54	0.96	0.55	1.83	1.57	3.02	1.46	0.76
1353	ENST00000291576	280.198	8.1303	4.29e-06	0.000248824	yes	up	0	0.491429	ENSG00000241945	PWP2	PWP2 small subunit processome component [Source:HGNC Symbol;Acc:HGNC:9711]	0	0	0	0	0	0	0	0.28	0.18	0.53	0.17	2.28
1354	MSTRG.20835.1	3.85627	1.94721	2.43e-05	0.000973264	yes	up	2.09	6.81	ENSG00000150938	CRIM1	cysteine rich transmembrane BMP regulator 1 [Source:HGNC Symbol;Acc:HGNC:2359]	2.3	2.13	2.21	1.62	2.19	4.33	10.94	3.41	13.74	6.24	6.45	2.56
1355	ENST00000459879	3.82658	1.93606	0.00259165	0.0310736	yes	up	0.3	0.994286	ENSG00000132768	DPH2	diphthamide biosynthesis 2 [Source:HGNC Symbol;Acc:HGNC:3004]	0.82	0.01	0.34	0.23	0.1	1.05	0.68	0.42	1.17	1.3	1.16	1.18
1356	ENST00000513336	0.125844	-2.9903	0.000837896	0.0138708	yes	down	12.828	1.64857	ENSG00000049860	HEXB	hexosaminidase subunit beta [Source:HGNC Symbol;Acc:HGNC:4879]	15.47	18.6	18.3	4.4	7.37	0.87	0	2.43	0	1.47	0.87	5.9
1357	ENST00000545781	2.8467	1.50929	0.000921765	0.0148158	yes	up	0.052	0.134286	ENSG00000054392	HHAT	hedgehog acyltransferase [Source:HGNC Symbol;Acc:HGNC:18270]	0.04	0.08	0.06	0.04	0.04	0.14	0.06	0.14	0.12	0.11	0.12	0.25
1358	ENST00000389906	100.301	6.6482	6.83e-05	0.00217642	yes	up	0	0.171429	ENSG00000166313	APBB1	amyloid beta precursor protein binding family B member 1 [Source:HGNC Symbol;Acc:HGNC:581]	0	0	0	0	0	0	0.2	0.39	0.31	0	0.15	0.15
1359	ENST00000338702	2.03644	1.02605	0.000449336	0.00880328	yes	up	63.67	125.12	ENSG00000189221	MAOA	monoamine oxidase A [Source:HGNC Symbol;Acc:HGNC:6833]	48.26	50.43	51.77	50.77	117.12	142.35	137.83	129.12	103.45	135.45	107.23	120.41
1360	ENST00000530215	0.174007	-2.52278	0.000973712	0.0153691	yes	down	0.24	0.0328571	ENSG00000180785	OR51E1	olfactory receptor family 51 subfamily E member 1 [Source:HGNC Symbol;Acc:HGNC:15194]	0.2	0.35	0.46	0.15	0.04	0.04	0.07	0.05	0	0.03	0.04	0
1361	ENST00000370368	3.38325e+07	25.0119	3.37e-16	5.65e-13	yes	up	0	2.67429	ENSG00000101191	DIDO1	death inducer-obliterator 1 [Source:HGNC Symbol;Acc:HGNC:2680]	0	0	0	0	0	11.13	3.82	0	0	0	0	3.77
1362	ENST00000513272	0.436933	-1.19452	0.000671322	0.0118274	yes	down	1.55	0.637143	ENSG00000198498	TMA16	translation machinery associated 16 homolog [Source:HGNC Symbol;Acc:HGNC:25638]	2.27	1.9	1.64	1.05	0.89	0.56	0.3	0.62	0.47	0.56	0.47	1.48
1363	MSTRG.13186.1	0.341435	-1.55032	8.03e-05	0.00245924	yes	down	0.57	0.19	ENSG00000169609	C15orf40	chromosome 15 open reading frame 40 [Source:HGNC Symbol;Acc:HGNC:28443]	0.74	0.43	0.63	0.55	0.5	0.18	0.17	0.2	0.17	0.1	0.05	0.46
1364	ENST00000415833	2.04321	1.03084	0.000580331	0.0106317	yes	up	4.608	8.67286	ENSG00000243716	NPIPB5	nuclear pore complex interacting protein family member B5 [Source:HGNC Symbol;Acc:HGNC:37233]	4.5	4.66	4.78	3.02	6.08	10.76	9.9	7.98	9.89	12.05	5.71	4.42
1365	ENST00000436911	0.0579213	-4.10976	6.34e-12	2.79e-09	yes	down	9.092	0.511429	ENSG00000227191	TRGC2	T cell receptor gamma constant 2 [Source:HGNC Symbol;Acc:HGNC:12276]	11.18	10.72	12.16	10.87	0.53	0.34	0.28	0.26	0.33	0.66	0.25	1.46
1366	ENST00000521589	2.24447	1.16637	0.00236416	0.0290039	yes	up	1.264	2.61714	ENSG00000169246	NPIPB3	nuclear pore complex interacting protein family member B3 [Source:HGNC Symbol;Acc:HGNC:28989]	1.34	1.38	1.5	0.48	1.62	2.97	2	3.03	2.2	5.04	1.77	1.31
1367	ENST00000280904	2.76533	1.46745	0.000233306	0.00541803	yes	up	1.382	3.56571	ENSG00000134755	DSC2	desmocollin 2 [Source:HGNC Symbol;Acc:HGNC:3036]	1.94	0.59	0.76	2.36	1.26	2.89	3.34	3.02	4.69	3.48	4.18	3.36
1368	ENST00000376019	2.34821	1.23156	0.000129554	0.00352728	yes	up	0.49	1.02286	ENSG00000151287	TEX30	testis expressed 30 [Source:HGNC Symbol;Acc:HGNC:25188]	0.45	0.49	0.94	0.32	0.25	0.89	1.07	0.83	1.09	1.47	0.87	0.94
1369	ENST00000358359	2.02607	1.01868	3.58e-06	0.000215619	yes	up	0.484	0.877143	ENSG00000145725	PPIP5K2	diphosphoinositol pentakisphosphate kinase 2 [Source:HGNC Symbol;Acc:HGNC:29035]	0.7	0.64	0.41	0.3	0.37	0.81	0.71	0.82	1.03	0.99	0.84	0.94
1370	ENST00000416109	0.409184	-1.28918	0.000347853	0.00729378	yes	down	1.276	0.45	ENSG00000177675	CD163L1	CD163 molecule like 1 [Source:HGNC Symbol;Acc:HGNC:30375]	1.6	1.69	1.69	0.93	0.47	0.51	0.44	0.36	0.69	0.51	0.4	0.24
1371	ENST00000340623	2.64698	1.40435	1.72e-14	1.85e-11	yes	up	2.848	6.99571	ENSG00000187699	C2orf88	chromosome 2 open reading frame 88 [Source:HGNC Symbol;Acc:HGNC:28191]	2.91	2.89	3.33	2.06	3.05	8.8	8.75	7.4	5.59	7.26	4.8	6.37
1372	ENST00000333244	0.269563	-1.89131	1.58e-06	0.000111151	yes	down	0.436	0.297143	ENSG00000185567	AHNAK2	AHNAK nucleoprotein 2 [Source:HGNC Symbol;Acc:HGNC:20125]	0.41	0.43	0.51	0.58	0.25	0.17	0.07	0.17	0.05	0.05	0.05	1.52
1373	ENST00000447406	2.3855	1.25429	0.00207842	0.0264793	yes	up	0.888	1.86714	ENSG00000149636	DSN1	DSN1 component of MIS12 kinetochore complex [Source:HGNC Symbol;Acc:HGNC:16165]	0.48	1.21	1.41	0.65	0.69	2	1.72	1.41	2.33	2.87	1.99	0.75
1374	ENST00000306621	0.400086	-1.32162	0.00277679	0.032601	yes	down	0.494	0.19	ENSG00000169248	CXCL11	C-X-C motif chemokine ligand 11 [Source:HGNC Symbol;Acc:HGNC:10638]	0.57	0.6	0.6	0.28	0.42	0.07	0.09	0.27	0.14	0.17	0.09	0.5
1375	ENST00000296533	0.386642	-1.37093	0.000203725	0.00491319	yes	down	1.204	0.448571	ENSG00000164128	NPY1R	neuropeptide Y receptor Y1 [Source:HGNC Symbol;Acc:HGNC:7956]	1.59	1.2	1.82	0.69	0.72	0.58	0.42	0.38	0.16	0.34	0.18	1.08
1376	ENST00000378023	0.444749	-1.16894	2.78e-06	0.000176704	yes	down	16.53	7.07571	ENSG00000111913	RIPOR2	RHO family interacting cell polarization regulator 2 [Source:HGNC Symbol;Acc:HGNC:13872]	16.61	16.94	19.32	16.56	13.22	12.05	6.26	6.18	3.01	4.8	6.22	11.01
1377	ENST00000372398	0.494913	-1.01475	0.00280816	0.0328745	yes	down	0.65	0.317143	ENSG00000107130	NCS1	neuronal calcium sensor 1 [Source:HGNC Symbol;Acc:HGNC:3953]	0.71	0.78	0.78	0.54	0.44	0.54	0.26	0.34	0.12	0.18	0.12	0.66
1378	ENST00000552361	2.1835	1.12664	2.69e-07	2.8e-05	yes	up	58.716	116.196	ENSG00000197728	RPS26	ribosomal protein S26 [Source:HGNC Symbol;Acc:HGNC:10414]	63.78	61.95	63.85	55.49	48.51	136.36	134.8	141.65	102.43	129.84	98.62	69.67
1379	ENST00000546391	8.83761e+06	23.0752	5.24e-14	4.53e-11	yes	up	0	2.17	ENSG00000011465	DCN	decorin [Source:HGNC Symbol;Acc:HGNC:2705]	0	0	0	0	0	0	9.38	0	5.81	0	0	0
1380	ENST00000262407	3.55664	1.83051	0.00344752	0.0378994	yes	up	0.466	1.45143	ENSG00000005961	ITGA2B	integrin subunit alpha 2b [Source:HGNC Symbol;Acc:HGNC:6138]	0.49	0.56	0.46	0.54	0.28	0.42	0.17	2.69	2.55	1.67	2.2	0.46
1381	ENST00000361684	2.18829	1.1298	4.95e-05	0.00168337	yes	up	3.174	6.59714	ENSG00000198792	TMEM184B	transmembrane protein 184B [Source:HGNC Symbol;Acc:HGNC:1310]	4.44	2.3	2.14	2.71	4.28	4.81	5.32	7.81	6.62	9.82	5.24	6.56
1382	ENST00000267859	39.5797	5.30669	1.35e-05	0.000621734	yes	up	0.054	1.57286	ENSG00000140299	BNIP2	BCL2 interacting protein 2 [Source:HGNC Symbol;Acc:HGNC:1083]	0.14	0.13	0	0	0	0.55	2.07	1.68	2.98	1.24	2.03	0.46
1383	ENST00000641972	2.83283	1.50224	4.32e-05	0.00152199	yes	up	0.056	0.151429	ENSG00000197849	OR8G1	olfactory receptor family 8 subfamily G member 1 [Source:HGNC Symbol;Acc:HGNC:8484]	0.08	0.02	0.09	0.04	0.05	0.17	0.13	0.13	0.14	0.12	0.14	0.23
1384	ENST00000567046	8.0194	3.00349	0.00425814	0.0441004	yes	up	0.168	1.42714	ENSG00000090857	PDPR	pyruvate dehydrogenase phosphatase regulatory subunit [Source:HGNC Symbol;Acc:HGNC:30264]	0	0	0	0.59	0.25	0.82	0.38	2.4	1.76	2.07	1.91	0.65
1385	ENST00000249750	0.226832	-2.1403	0.00505662	0.0494745	yes	down	0.698	2.03429	ENSG00000128918	ALDH1A2	aldehyde dehydrogenase 1 family member A2 [Source:HGNC Symbol;Acc:HGNC:15472]	0.8	0.86	1.05	0.66	0.12	0.13	0.07	0.25	0	0.02	0.15	13.62
1386	ENST00000360243	88.2567	6.46363	0.00289413	0.0335911	yes	up	0	0.208571	ENSG00000147381	MAGEA4	MAGE family member A4 [Source:HGNC Symbol;Acc:HGNC:6802]	0	0	0	0	0	0	0	0.08	0.47	0.22	0.69	0
1387	ENST00000543322	0.304107	-1.71735	0.00397301	0.0418841	yes	down	0.522	0.134286	ENSG00000049883	PTCD2	pentatricopeptide repeat domain 2 [Source:HGNC Symbol;Acc:HGNC:25734]	0.32	0.73	0.98	0.31	0.27	0.09	0.11	0.17	0.21	0.16	0.2	0
1388	ENST00000251535	4.37735	2.13006	0.00102584	0.015997	yes	up	0.124	0.484286	ENSG00000108839	ALOX12	arachidonate 12-lipoxygenase, 12S type [Source:HGNC Symbol;Acc:HGNC:429]	0.2	0.16	0.09	0.13	0.04	0.08	0.11	0.8	0.83	0.79	0.5	0.28
1389	ENST00000676912	553.567	9.11261	1.58e-11	6.5e-09	yes	up	0	0.901429	ENSG00000183735	TBK1	TANK binding kinase 1 [Source:HGNC Symbol;Acc:HGNC:11584]	0	0	0	0	0	0	0.31	1.91	1.39	1.08	0.71	0.91
1390	ENST00000403410	0.469426	-1.09103	0.000189725	0.00466435	yes	down	0.9	0.985714	ENSG00000181458	TMEM45A	transmembrane protein 45A [Source:HGNC Symbol;Acc:HGNC:25480]	0.82	0.98	1.31	0.76	0.63	0.34	0.21	0.66	0.36	0.3	0.22	4.81
1391	ENST00000312492	0.284207	-1.81499	0.000451658	0.00882451	yes	down	0.462	0.131429	ENSG00000172789	HOXC5	homeobox C5 [Source:HGNC Symbol;Acc:HGNC:5127]	0.49	0.6	0.5	0.39	0.33	0.11	0.03	0.12	0.09	0.09	0.03	0.45
1392	MSTRG.26629.2	2.12212	1.08551	8.64e-05	0.00260269	yes	up	0.038	0.0785714	ENSG00000242242	NECTIN3-AS1	NECTIN3 antisense RNA 1 [Source:HGNC Symbol;Acc:HGNC:40813]	0.04	0.03	0.03	0.04	0.05	0.06	0.08	0.08	0.07	0.11	0.07	0.08
1393	ENST00000590853	0.0103465	-6.59471	0.00328548	0.0365764	yes	down	0.612	0	ENSG00000072062	PRKACA	protein kinase cAMP-activated catalytic subunit alpha [Source:HGNC Symbol;Acc:HGNC:9380]	2.13	0.52	0	0.41	0	0	0	0	0	0	0	0
1394	ENST00000507295	2.55142	1.3513	0.000196229	0.00478503	yes	up	0.396	0.882857	ENSG00000151726	ACSL1	acyl-CoA synthetase long chain family member 1 [Source:HGNC Symbol;Acc:HGNC:3569]	0.38	0.49	0.57	0.27	0.27	0.68	0.6	0.89	1.5	0.58	1.04	0.89
1395	ENST00000377055	2.6668	1.41511	0.000901929	0.0146189	yes	up	3.106	7.31	ENSG00000135048	CEMIP2	cell migration inducing hyaluronidase 2 [Source:HGNC Symbol;Acc:HGNC:11869]	2.2	3.28	3.53	2.97	3.55	8.22	13.72	5.94	7.52	6.99	6.45	2.33
1396	ENST00000581056	2.98558	1.57801	0.00448212	0.0456802	yes	up	0.236	0.6	ENSG00000258890	CEP95	centrosomal protein 95 [Source:HGNC Symbol;Acc:HGNC:25141]	0.28	0.39	0.22	0.05	0.24	0.61	0.77	0.6	0.83	0.72	0.48	0.19
1397	ENST00000610901	2.66316	1.41314	0.00162258	0.0221095	yes	up	1.52	3.43857	ENSG00000151150	ANK3	ankyrin 3 [Source:HGNC Symbol;Acc:HGNC:494]	1.64	2.84	1.9	0.45	0.77	1.25	2.42	3.23	4.73	3.35	4.32	4.77
1398	ENST00000443831	2.08033	1.05681	0.000115043	0.00323162	yes	up	0.402	0.774286	ENSG00000081479	LRP2	LDL receptor related protein 2 [Source:HGNC Symbol;Acc:HGNC:6694]	0.23	0.38	0.63	0.37	0.4	0.99	0.78	0.8	0.74	0.85	0.7	0.56
1399	ENST00000611077	2.55453	1.35306	0.000626361	0.0112473	yes	up	1.734	4.09857	ENSG00000187244	BCAM	basal cell adhesion molecule (Lutheran blood group) [Source:HGNC Symbol;Acc:HGNC:6722]	2.22	1.52	1.52	1.43	1.98	2.47	1.76	6.95	4.88	6.71	4.17	1.75
1400	ENST00000419180	2.23605	1.16095	0.00159119	0.0217808	yes	up	0.638	1.34286	ENSG00000169246	NPIPB3	nuclear pore complex interacting protein family member B3 [Source:HGNC Symbol;Acc:HGNC:28989]	0.79	0.3	0.73	0.61	0.76	1.54	1.28	1.36	0.85	2.52	0.87	0.98
1401	ENST00000378036	2.50205	1.32311	8.86e-05	0.00265303	yes	up	0.274	0.607143	ENSG00000148481	MINDY3	MINDY lysine 48 deubiquitinase 3 [Source:HGNC Symbol;Acc:HGNC:23578]	0.36	0.21	0.43	0.12	0.25	0.59	0.7	0.58	0.77	0.65	0.51	0.45
1402	ENST00000309851	0.0538334	-4.21536	0.000740437	0.0126902	yes	down	7.336	0.344286	ENSG00000134184	GSTM1	glutathione S-transferase mu 1 [Source:HGNC Symbol;Acc:HGNC:4632]	8.25	10.14	8	7.58	2.71	0	0.06	0	0.08	0	0.04	2.23
1403	ENST00000590335	5.47304	2.45234	3.7e-06	0.000221607	yes	up	0.684	3.86143	ENSG00000125740	FOSB	FosB proto-oncogene, AP-1 transcription factor subunit [Source:HGNC Symbol;Acc:HGNC:3797]	0.68	0.89	0.72	0.7	0.43	2.42	2.7	2.25	1.77	1.89	0.9	15.1
1404	ENST00000274938	0.148249	-2.75391	4.18e-05	0.00149332	yes	down	1.012	0.251429	ENSG00000146197	SCUBE3	signal peptide, CUB domain and EGF like domain containing 3 [Source:HGNC Symbol;Acc:HGNC:13655]	1.2	1.25	1.29	0.98	0.34	0.23	0.06	0.13	0.01	0.04	0.03	1.26
1405	ENST00000423771	0.32656	-1.61458	0.00161612	0.0220427	yes	down	1.01	0.345714	ENSG00000196872	CRACDL	CRACD like [Source:HGNC Symbol;Acc:HGNC:33454]	0.96	0.98	1.08	1.3	0.73	0.55	0.11	0.26	0.1	0.32	0.08	1
1406	ENST00000437154	0.140308	-2.83333	1.91e-07	2.07e-05	yes	down	0.416	0.0528571	ENSG00000042980	ADAM28	ADAM metallopeptidase domain 28 [Source:HGNC Symbol;Acc:HGNC:206]	0.56	0.5	0.46	0.28	0.28	0.04	0.03	0.18	0	0.04	0.05	0.03
1407	ENST00000371566	80.2531	6.32648	0.00303597	0.034652	yes	up	0	0.118571	ENSG00000085840	ORC1	origin recognition complex subunit 1 [Source:HGNC Symbol;Acc:HGNC:8487]	0	0	0	0	0	0.32	0.35	0	0.09	0	0.07	0
1408	ENST00000400289	2.44484	1.28974	0.00283391	0.0331061	yes	up	0.194	0.438571	ENSG00000198089	SFI1	SFI1 centrin binding protein [Source:HGNC Symbol;Acc:HGNC:29064]	0.16	0.31	0.21	0.23	0.06	0.57	0.51	0.2	0.33	0.84	0.31	0.31
1409	ENST00000561371	2.01224	1.00881	0.00426704	0.044165	yes	up	4.74	9.00429	ENSG00000134152	KATNBL1	katanin regulatory subunit B1 like 1 [Source:HGNC Symbol;Acc:HGNC:26199]	5.11	4.42	5.09	4.43	4.65	11.33	6.69	10.9	10.71	15.84	3.02	4.54
1410	ENST00000402932	2.94838	1.55992	0.000789824	0.0132948	yes	up	0.114	0.327143	ENSG00000256223	ZNF10	zinc finger protein 10 [Source:HGNC Symbol;Acc:HGNC:12879]	0.1	0.08	0.14	0.02	0.23	0.34	0.33	0.4	0.15	0.37	0.31	0.39
1411	ENST00000671878	91.0245	6.50818	0.000314923	0.00679576	yes	up	0	0.241429	ENSG00000072210	ALDH3A2	aldehyde dehydrogenase 3 family member A2 [Source:HGNC Symbol;Acc:HGNC:403]	0	0	0	0	0	0.4	0.18	0.47	0.02	0.62	0	0
1412	ENST00000219368	0.275637	-1.85916	0.00340146	0.0375095	yes	down	0.278	0.0757143	ENSG00000103089	FA2H	fatty acid 2-hydroxylase [Source:HGNC Symbol;Acc:HGNC:21197]	0.24	0.37	0.32	0.41	0.05	0.11	0.08	0.05	0	0.07	0.04	0.18
1413	ENST00000433483	3.68693	1.88242	0.00436451	0.0448436	yes	up	0.174	0.624286	ENSG00000119487	MAPKAP1	MAPK associated protein 1 [Source:HGNC Symbol;Acc:HGNC:18752]	0.48	0.07	0.14	0.12	0.06	0.74	0.34	0.96	0.42	1.36	0.38	0.17
1414	MSTRG.6313.45	0.379852	-1.39649	3.42e-06	0.000207657	yes	down	0.31	0.111429	ENSG00000167986	DDB1	damage specific DNA binding protein 1 [Source:HGNC Symbol;Acc:HGNC:2717]	0.28	0.33	0.34	0.31	0.29	0.16	0.1	0.07	0.07	0.09	0.14	0.15
1415	ENST00000424880	4.35133	2.12146	0.000240087	0.0055282	yes	up	2.606	10.8429	ENSG00000058262	SEC61A1	SEC61 translocon subunit alpha 1 [Source:HGNC Symbol;Acc:HGNC:18276]	1.21	1.43	0.63	3.94	5.82	5.69	13.22	9.25	16.95	11.31	12.96	6.52
1416	ENST00000368449	171.181	7.41938	0.000775344	0.0131325	yes	up	0	0.235714	ENSG00000160691	SHC1	SHC adaptor protein 1 [Source:HGNC Symbol;Acc:HGNC:10840]	0	0	0	0	0	0	0.21	0	1.15	0.05	0.24	0
1417	ENST00000448492	684.826	9.41959	1.03e-12	5.73e-10	yes	up	0	0.87	ENSG00000159873	CCDC117	coiled-coil domain containing 117 [Source:HGNC Symbol;Acc:HGNC:26599]	0	0	0	0	0	2.06	1.12	0.91	0	0.62	0.53	0.85
1418	ENST00000567572	0.435525	-1.19917	1.38e-05	0.000629825	yes	down	12.992	5.47	ENSG00000140931	CMTM3	CKLF like MARVEL transmembrane domain containing 3 [Source:HGNC Symbol;Acc:HGNC:19174]	19.52	15.77	12.67	11.7	5.3	7.7	2.95	6.32	3.57	5.36	2.72	9.67
1419	ENST00000422329	2.42152	1.27591	0.000261072	0.00589708	yes	up	14.658	30.6371	ENSG00000198162	MAN1A2	mannosidase alpha class 1A member 2 [Source:HGNC Symbol;Acc:HGNC:6822]	14.14	12.06	26.01	11.88	9.2	20.87	50.07	33.05	39.44	27.77	16.58	26.68
1420	ENST00000367837	2.1192	1.08352	9.58e-08	1.2e-05	yes	up	0.686	1.32857	ENSG00000112339	HBS1L	HBS1 like translational GTPase [Source:HGNC Symbol;Acc:HGNC:4834]	0.65	0.94	0.65	0.58	0.61	1.28	1.39	1.05	1.48	1.65	1.07	1.38
1421	ENST00000462146	181.554	7.50426	0.00422983	0.0439124	yes	up	0	0.334286	ENSG00000121440	PDZRN3	PDZ domain containing ring finger 3 [Source:HGNC Symbol;Acc:HGNC:17704]	0	0	0	0	0	0	0.06	0	0	0	0.41	1.87
1422	ENST00000502384	3.11902	1.64109	0.000292509	0.00642641	yes	up	0.872	2.58143	ENSG00000169288	MRPL1	mitochondrial ribosomal protein L1 [Source:HGNC Symbol;Acc:HGNC:14275]	0.47	0.52	1.29	0.79	1.29	1.12	1.25	1.92	3.54	3.88	2.63	3.73
1423	ENST00000405491	0.475556	-1.07231	0.000183938	0.00457093	yes	down	3.474	1.61857	ENSG00000119760	SUPT7L	SPT7 like, STAGA complex subunit gamma [Source:HGNC Symbol;Acc:HGNC:30632]	2.85	3.39	4.73	2.52	3.88	1.71	0.56	1.92	1.33	1.38	1.13	3.3
1424	MSTRG.9128.1	2.07249	1.05137	0.00108185	0.0165981	yes	up	0.118	0.224286	ENSG00000283052	LINC02456	long intergenic non-protein coding RNA 2456 [Source:HGNC Symbol;Acc:HGNC:53389]	0.11	0.16	0.15	0.06	0.11	0.15	0.08	0.2	0.24	0.35	0.21	0.34
1425	ENST00000301202	0.233823	-2.09651	0.00308114	0.0350196	yes	down	5.078	1.28286	ENSG00000167618	LAIR2	leukocyte associated immunoglobulin like receptor 2 [Source:HGNC Symbol;Acc:HGNC:6478]	5.42	5.02	4.76	9.64	0.55	1.47	0.19	1.62	0.48	0.44	0.34	4.44
1426	ENST00000302312	2.69704	1.43138	0.0036233	0.0392573	yes	up	3.28	8.71571	ENSG00000169877	AHSP	alpha hemoglobin stabilizing protein [Source:HGNC Symbol;Acc:HGNC:18075]	3.03	3.57	3.27	4.83	1.7	2.54	3.68	8.09	9.16	5.66	6.07	25.81
1427	ENST00000623960	18.7211	4.22659	0.00367343	0.0396571	yes	up	0.036	0.59	ENSG00000277117	FP565260.3	ICOS ligand [Source:NCBI gene (formerly Entrezgene);Acc:102723996]	0	0	0.18	0	0	0	0.07	1.16	0.43	0.83	0.6	1.04
1428	ENST00000397529	0.0557156	-4.16577	0.00165646	0.0224266	yes	down	0.354	0.0628571	ENSG00000155465	SLC7A7	solute carrier family 7 member 7 [Source:HGNC Symbol;Acc:HGNC:11065]	0.51	0.42	0.16	0.41	0.27	0	0	0	0	0	0.44	0
1429	ENST00000360642	0.00565665	-7.46584	0.000424654	0.00845629	yes	down	0.328	0	ENSG00000109572	CLCN3	chloride voltage-gated channel 3 [Source:HGNC Symbol;Acc:HGNC:2021]	0	0.27	0.75	0	0.62	0	0	0	0	0	0	0
1430	ENST00000397780	2.29527	1.19866	0.00323458	0.0361588	yes	up	1.434	2.91714	ENSG00000007392	LUC7L	LUC7 like [Source:HGNC Symbol;Acc:HGNC:6723]	0.7	2.3	2.28	1.55	0.34	3.15	3.61	3.06	3.16	2.91	2.23	2.3
1431	MSTRG.29991.2	2.59168	1.37389	0.00324177	0.0362107	yes	up	0.14	0.307143	ENSG00000113593	PPWD1	peptidylprolyl isomerase domain and WD repeat containing 1 [Source:HGNC Symbol;Acc:HGNC:28954]	0.21	0.15	0.16	0.06	0.12	0.17	0.28	0.21	0.65	0.31	0.36	0.17
1432	MSTRG.30299.2	2.12103	1.08477	9.54e-07	7.52e-05	yes	up	0.112	0.215714	ENSG00000134480	CCNH	cyclin H [Source:HGNC Symbol;Acc:HGNC:1594]	0.12	0.14	0.14	0.07	0.09	0.28	0.18	0.28	0.26	0.2	0.13	0.18
1433	ENST00000220931	0.371087	-1.43017	0.000779519	0.0131836	yes	down	2.766	0.985714	ENSG00000104490	NCALD	neurocalcin delta [Source:HGNC Symbol;Acc:HGNC:7655]	3.81	3.24	3.56	2.29	0.93	2.15	0.89	1.17	0.16	0.88	0.5	1.15
1434	ENST00000511848	2.82301	1.49724	0.00010843	0.00309501	yes	up	0.374	0.992857	ENSG00000217128	FNIP1	folliculin interacting protein 1 [Source:HGNC Symbol;Acc:HGNC:29418]	0.6	0.22	0.26	0.55	0.24	1.06	1.31	0.69	1.01	1.38	0.56	0.94
1435	ENST00000593711	166.006	7.37509	0.00461176	0.0465849	yes	up	0	0.321429	ENSG00000269699	ZIM2	zinc finger imprinted 2 [Source:HGNC Symbol;Acc:HGNC:12875]	0	0	0	0	0	0	0.65	0	1.44	0	0.16	0
1436	ENST00000420089	2.7937	1.48218	0.000260625	0.00588932	yes	up	1.28	3.28571	ENSG00000171307	ZDHHC16	zinc finger DHHC-type palmitoyltransferase 16 [Source:HGNC Symbol;Acc:HGNC:20714]	0.68	1.8	0.73	1.36	1.83	2.02	3.17	2.53	4.74	4.04	3.59	2.91
1437	ENST00000328741	0.41828	-1.25746	0.000210756	0.00502465	yes	down	1.302	0.532857	ENSG00000182575	NXPH3	neurexophilin 3 [Source:HGNC Symbol;Acc:HGNC:8077]	1.46	1.74	1.48	1.18	0.65	0.74	0.42	0.5	0.18	0.35	0.3	1.24
1438	ENST00000233072	4.05738	2.02055	7.76e-07	6.41e-05	yes	up	0.726	2.77429	ENSG00000021826	CPS1	carbamoyl-phosphate synthase 1 [Source:HGNC Symbol;Acc:HGNC:2323]	0.34	0.9	0.74	1.27	0.38	4.88	2.78	2.65	2.64	2.63	2.65	1.19
1439	ENST00000403564	0.471568	-1.08446	5.13e-06	0.000287944	yes	down	2.35	1.04143	ENSG00000171863	RPS7	ribosomal protein S7 [Source:HGNC Symbol;Acc:HGNC:10440]	2.54	2.27	3.18	1.88	1.88	1.68	0.81	1.06	0.51	1.03	0.95	1.25
1440	ENST00000305138	0.454804	-1.13668	0.000449053	0.00880328	yes	down	0.42	0.188571	ENSG00000152942	RAD17	RAD17 checkpoint clamp loader component [Source:HGNC Symbol;Acc:HGNC:9807]	0.36	0.44	0.4	0.43	0.47	0.16	0.06	0.28	0.15	0.19	0.2	0.28
1441	ENST00000397017	11.4185	3.5133	0.00384763	0.0410327	yes	up	0.03	0.245714	ENSG00000126217	MCF2L	MCF.2 cell line derived transforming sequence like [Source:HGNC Symbol;Acc:HGNC:14576]	0	0	0.15	0	0	0.12	0.32	0.18	0.65	0.1	0.24	0.11
1442	ENST00000402603	0.434543	-1.20243	9.48e-05	0.00279656	yes	down	199.646	81.4886	ENSG00000170848	PSG6	pregnancy specific beta-1-glycoprotein 6 [Source:HGNC Symbol;Acc:HGNC:9523]	226.91	230.48	219.71	220.43	100.7	49.57	33.45	83.55	80.32	82.86	79.23	161.44
1443	ENST00000609713	0.497621	-1.00688	0.00243443	0.0296563	yes	down	0.094	0.0457143	ENSG00000157542	KCNJ6	potassium inwardly rectifying channel subfamily J member 6 [Source:HGNC Symbol;Acc:HGNC:6267]	0.12	0.09	0.13	0.07	0.06	0.03	0.02	0.07	0.03	0.03	0.04	0.1
1444	ENST00000618411	2.1369e+07	24.349	1.98e-15	2.97e-12	yes	up	0	1.23571	ENSG00000087087	SRRT	serrate, RNA effector molecule [Source:HGNC Symbol;Acc:HGNC:24101]	0	0	0	0	0	3.13	0	0	2.99	0	2.53	0
1445	ENST00000677774	0.357641	-1.48342	0.000884922	0.0144101	yes	down	14.684	5.50143	ENSG00000104067	TJP1	tight junction protein 1 [Source:HGNC Symbol;Acc:HGNC:11827]	15.99	17.44	11.5	15.78	12.71	6.22	2.35	8.06	0.69	6.15	2.23	12.81
1446	ENST00000589163	94.3565	6.56005	9.49e-05	0.00279711	yes	up	0	0.264286	ENSG00000105355	PLIN3	perilipin 3 [Source:HGNC Symbol;Acc:HGNC:16893]	0	0	0	0	0	0.21	0.42	0.67	0.38	0	0.17	0
1447	ENST00000510217	2.02601	1.01864	0.00313615	0.0353971	yes	up	2.304	4.15714	ENSG00000113068	PFDN1	prefoldin subunit 1 [Source:HGNC Symbol;Acc:HGNC:8866]	2.82	3.62	1.85	1.32	1.91	6.92	6.23	2.98	2.32	3	3.97	3.68
