# Supplementary material for: Immune Dysfunction Mediated by the ceRNA Regulatory Network in Human Placenta Tissue of Intrahepatic Cholestasis Pregnancy
Source: Front Immunol. 2022 Jun 24;13:883971. doi: 10.3389/fimmu.2022.883971 (PMC9263217; doi:10.3389/fimmu.2022.883971)
Supplement: Supplementary file 1 [file DataSheet_1.zip › supplementary Table/supplementary Table 6 The information of DEmiRNA.xlsx]

## Sheet: supplementary Table 6 The infor
miRNA id	FC(ICP/NC)	Log2FC(ICP/NC)	Pvalue	Padjust	Significant	Regulate	NC_A	NC_B	NC_C	NC_E	NC_F	ICP_A	ICP_B	ICP_C	ICP_D	ICP_E	ICP_F	ICP_G	NC	ICP
hsa-miR-1269a	53.9325	5.75308	6.37985e-07	0.000100619	yes	up	0.1406	0.0834	0.1915	0.1607	0.1756	15.5478	26.546	0.5411	0.5382	0.4923	0.4585	14.2682	0.15036	8.34173
hsa-miR-1285-5p	3.67355	1.87718	0.00137406	0.0259259	yes	up	0.2109	0.1668	0.5744	0.241	0.3512	0.6478	0.8339	0.8657	2.7988	1.6001	0.8023	0.3941	0.30886	1.13467
hsa-miR-193a-5p	0.377872	-1.40403	1.54492e-06	0.000189511	yes	down	36.273	33.7819	41.3572	37.438	24.8488	6.3163	10.5628	10.1725	20.0225	10.7083	9.5135	26.5656	34.7398	13.4088
hsa-miR-217-5p	0.0453868	-4.46158	2.2823e-05	0.00139981	yes	down	1.2653	1.7517	1.8189	31.1716	5.2683	0.162	0.278	0.5411	0.1076	0	0.1146	15.5294	8.25516	2.39039
hsa-miR-33a-3p	2.01044	1.00751	0.000482856	0.0118461	yes	up	2.1792	1.5014	2.0104	1.3658	1.1415	2.7533	3.0577	3.6794	2.153	4.9234	3.0948	3.8627	1.63966	3.36061
hsa-miR-3613-3p	2.17344	1.11998	0.00137532	0.0259259	yes	up	1.2653	1.3346	1.1488	1.3658	1.1415	1.4576	2.6407	4.1123	3.66	1.6001	1.4901	4.2568	1.2512	2.74537
hsa-miR-371a-3p	0.473133	-1.07968	7.99438e-12	2.94193e-09	yes	down	17.1523	20.2691	21.1572	25.6282	22.2147	7.9358	10.2848	10.6054	11.626	8.4928	9.972	12.6127	21.2843	10.2185
hsa-miR-371a-5p	0.384276	-1.37978	2.82356e-12	1.5586e-09	yes	down	165.97	153.812	163.61	242.383	205.64	48.5868	70.187	71.9652	83.104	55.88	69.9186	112.805	186.283	73.2067
hsa-miR-372-3p	0.374238	-1.41797	2.55098e-19	2.81628e-16	yes	down	416.858	431.324	430.995	520.437	610.245	164.709	154.828	186.352	172.667	158.532	187.863	264.946	481.972	184.271
hsa-miR-372-5p	0.473963	-1.07715	8.57739e-05	0.00364209	yes	down	5.2019	5.5886	3.0635	4.6597	8.2537	3.0772	2.7797	2.8137	1.7224	2.2155	2.0632	3.4685	5.35348	2.59146
hsa-miR-375-3p	0.187248	-2.41698	1.23012e-06	0.000169757	yes	down	80.9112	85.9979	79.0764	57.2818	28.0976	9.7174	7.6441	10.7136	10.1189	5.908	6.5334	38.7842	66.273	12.7742
hsa-miR-449a	2.22265	1.15228	0.00300756	0.040492	yes	up	1.1247	0.7507	1.2445	0.7231	0.7902	1.4576	1.8068	1.1904	1.2918	3.9387	3.0948	1.8919	0.92664	2.096
hsa-miR-4508	0.413205	-1.27507	0.00372075	0.0451397	yes	down	4.0069	3.3365	3.1592	1.6871	1.2293	0.4859	0.9729	0.5411	1.5071	0.6154	1.0316	2.6014	2.6838	1.10791
hsa-miR-4707-3p	17.328	4.11503	0.00218001	0.0350598	yes	up	0	0	0	0	0	0.3239	0	0.1082	0.1076	0.4923	0.1146	0.7095	0	0.265157
hsa-miR-503-3p	2.31852	1.2132	1.57494e-05	0.00102279	yes	up	1.2653	1.5014	2.1062	1.3658	1.8439	3.563	5.8373	3.0301	4.8441	3.0771	2.407	3.9415	1.61652	3.8143
hsa-miR-513a-5p	0.461607	-1.11526	0.000760975	0.0168023	yes	down	2.2495	2.2521	3.1592	4.258	1.6683	0.8098	1.1119	0.974	1.3994	1.2308	1.3754	1.8919	2.71742	1.25617
hsa-miR-513b-5p	0.393151	-1.34685	0.00167398	0.0284318	yes	down	1.5465	2.419	1.9147	3.2136	0.5268	0.4859	0.8339	0.7575	1.0765	0.6154	0.917	0.7095	1.92412	0.770814
hsa-miR-548ab	0.374051	-1.41869	0.000125232	0.00476744	yes	down	2.3198	2.0853	3.4464	2.9725	1.7561	0.4859	0.139	1.0822	0.8612	1.3539	1.1462	1.4189	2.51602	0.926757
hsa-miR-548az-5p	0.41086	-1.28328	0.00117078	0.023081	yes	down	2.3901	3.0028	3.255	3.2136	0.8781	0.4859	0.6949	1.8397	0.7535	1.477	0.917	1.1824	2.54792	1.05006
hsa-miR-549a-3p	6.58491	2.71916	7.17859e-06	0.00066043	yes	up	0.3515	0	0.2872	0.3214	0.6146	3.4011	5.8373	0.974	1.1841	1.3539	1.0316	1.2613	0.31494	2.14904
hsa-miR-550a-3p	2.05848	1.04158	3.01922e-05	0.00166661	yes	up	2.5307	2.6692	2.4891	2.3298	3.161	4.0489	3.0577	4.8698	7.9659	5.4157	6.8772	6.2275	2.63596	5.49467
hsa-miR-619-5p	2.23985	1.1634	0.00211218	0.0348037	yes	up	2.601	4.0872	1.8189	2.2495	4.9171	6.9641	2.7797	9.6314	9.5806	12.8007	4.6994	3.4685	3.13474	7.13206
hsa-miR-7851-3p	4.27599	2.09626	0.00333897	0.0418889	yes	up	0.1406	0.1668	0	0.241	0.0878	0.8098	0.5559	0.5411	0.9688	0.2462	0.4585	0.473	0.12724	0.579043
hsa-miR-9-3p	0.49671	-1.00952	0.000164269	0.0058501	yes	down	52.3709	49.1297	56.9618	49.1675	70.0685	27.6945	13.0645	37.0107	16.9007	25.7245	26.1335	50.1356	55.5397	28.0949
hsa-miR-941	2.18545	1.12793	1.16392e-05	0.000856648	yes	up	9.9821	8.0076	8.2331	10.4441	24.9367	26.2369	26.268	30.4094	34.232	21.0473	27.8528	25.9349	12.3207	27.4259
1_2430	11.8645	3.56858	7.90086e-05	0.00362807	yes	up	0	0	0.0957	0	0.439	3.725	1.3898	1.5151	1.1841	0.3693	0.3439	0.3153	0.10694	1.26321
9_31463	0.297917	-1.74702	0.00341601	0.0420026	yes	down	0.6327	0.6673	0.7659	1.6068	1.1415	0	0.278	0.1082	0.1076	0.8616	0.3439	0.3153	0.96284	0.2878
