# Supplementary material for: Immune Dysfunction Mediated by the ceRNA Regulatory Network in Human Placenta Tissue of Intrahepatic Cholestasis Pregnancy
Source: Front Immunol. 2022 Jun 24;13:883971. doi: 10.3389/fimmu.2022.883971 (PMC9263217; doi:10.3389/fimmu.2022.883971)
Supplement: Supplementary file 1 [file DataSheet_1.zip › supplementary Table/Supplementary Table 7 ceRNA.xlsx]

## Sheet: ceRNA-ceRNA相关性分析表
ceRNA1 id	ceRNA1 type	ceRNA1 gene id	ceRNA2 id	ceRNA2 type	ceRNA2 gene id		Pvalue	Corr	Corr pvalue	Corr padjust	Hit miRNA corr	Sensitivity correlation	Regulation similarity
19_42732784_42755266	circRNA		ENST00000656849	mRNA	ENSG00000228696	1	0.0454545	0.679284	0.0151171	0.0280121	hsa-miR-619-5p(-0.731536826668|-0.601398601399)	0.239908	0.902367
19_42732784_42755266	circRNA		ENST00000313400	mRNA	ENSG00000148219	1	0.0454545	0.72849	0.00720862	0.0172692	hsa-miR-619-5p(-0.731536826668|-0.849128034045)	0.430473	0.925606
19_42732784_42755266	circRNA		ENST00000443402	mRNA	ENSG00000211689	1	0.0454545	0.607567	0.0361265	0.0515901	hsa-miR-619-5p(-0.731536826668|-0.651489615555)	0.354349	0.942122
19_42732784_42755266	circRNA		ENST00000329492	mRNA	ENSG00000008735	1	0.0454545	0.615835	0.0330052	0.0484987	hsa-miR-619-5p(-0.731536826668|-0.601398601399)	0.292939	0.902367
19_42732784_42755266	circRNA		ENST00000315392	mRNA	ENSG00000161381	1	0.0909091	0.642345	0.0242984	0.0392139	hsa-miR-619-5p(-0.731536826668|-0.722811466997)	0.401275	0.994001
19_42732784_42755266	circRNA		ENST00000668754	mRNA	ENSG00000168356	1	0.0454545	0.583264	0.0465159	0.0625727	hsa-miR-619-5p(-0.731536826668|-0.728547527072)	0.475552	0.997953
19_42732784_42755266	circRNA		ENST00000359842	mRNA	ENSG00000143171	1	0.0454545	0.615835	0.0330052	0.0484987	hsa-miR-619-5p(-0.731536826668|-0.636363636364)	0.330036	0.930424
19_42732784_42755266	circRNA		ENST00000530215	mRNA	ENSG00000180785	1	0.0454545	0.69848	0.0115125	0.0232299	hsa-miR-619-5p(-0.731536826668|-0.659637641197)	0.277095	0.948318
19_42732784_42755266	circRNA		ENST00000378023	mRNA	ENSG00000111913	1	0.0454545	0.597173	0.0403425	0.0561679	hsa-miR-619-5p(-0.731536826668|-0.762237762238)	0.507517	0.979447
19_42732784_42755266	circRNA		ENST00000473939	mRNA	ENSG00000160991	1	0.0454545	0.593876	0.0417499	0.0576231	hsa-miR-619-5p(-0.731536826668|-0.626776105532)	0.339074	0.922874
19_42732784_42755266	circRNA		ENST00000302328	mRNA	ENSG00000168356	1	0.0454545	0.633739	0.0269158	0.042092	hsa-miR-619-5p(-0.731536826668|-0.753065953464)	0.449063	0.985498
19_42732784_42755266	circRNA		ENST00000394221	mRNA	ENSG00000178700	1	0.136364	0.672997	0.0164606	0.0298006	hsa-miR-619-5p(-0.731536826668|-0.584939601063)	0.229787	0.888644
19_42732784_42755266	circRNA		ENST00000274400	mRNA	ENSG00000145736	1	0.0454545	0.76886	0.00347187	0.011063	hsa-miR-619-5p(-0.731536826668|-0.762237762238)	0.29018	0.979447
XR_934690.2	lncRNA	ENSG00000264622	MSTRG.26629.2	mRNA	ENSG00000242242	1	0.17316	0.83785	0.000667894	0.00448568	hsa-miR-372-3p(-0.718975037036|-0.743419890317)	0.185285	0.983284
XR_934690.2	lncRNA	ENSG00000264622	ENST00000678092	mRNA	ENSG00000164733	1	0.0909091	0.710452	0.00961474	0.0206067	hsa-miR-372-3p(-0.718975037036|-0.67842573481)	0.274354	0.970982
XR_934690.2	lncRNA	ENSG00000264622	ENST00000358359	mRNA	ENSG00000145725	1	0.0909091	0.879143	0.000165221	0.00215792	hsa-miR-372-3p(-0.718975037036|-0.727272727273)	0.132341	0.994263
XR_934690.2	lncRNA	ENSG00000264622	MSTRG.9484.1	mRNA	ENSG00000188735	1	0.0909091	0.839991	0.000627337	0.00437463	hsa-miR-371a-5p(-0.743890013567|-0.636363636364)	0.128854	0.922097
XR_934690.2	lncRNA	ENSG00000264622	MSTRG.1936.9	mRNA	ENSG00000121957	1	0.0909091	0.759456	0.00416574	0.0121638	hsa-miR-372-3p(-0.718975037036|-0.74606068878)	0.277493	0.981512
XR_934690.2	lncRNA	ENSG00000264622	ENST00000620340	mRNA	ENSG00000072133	1	0.0909091	0.896729	7.76e-05	0.0014323	hsa-miR-371a-5p(-0.743890013567|-0.619965924479)	0.0661262	0.909137
XR_934690.2	lncRNA	ENSG00000264622	ENST00000340449	mRNA	ENSG00000088387	1	0.0909091	0.726094	0.00749897	0.0176532	hsa-miR-372-3p(-0.718975037036|-0.895104895105)	0.459752	0.890879
XR_934690.2	lncRNA	ENSG00000264622	ENST00000382366	mRNA	ENSG00000174373	1	0.0909091	0.615052	0.0332919	0.0487831	hsa-miR-372-3p(-0.718975037036|-0.693521203655)	0.382535	0.98198
XR_934690.2	lncRNA	ENSG00000264622	MSTRG.9830.3	mRNA	ENSG00000122034	1	0.0909091	0.65721	0.0202195	0.0344635	hsa-miR-372-3p(-0.718975037036|-0.729829054055)	0.378389	0.992508
XR_934690.2	lncRNA	ENSG00000264622	ENST00000340623	mRNA	ENSG00000187699	1	0.0909091	0.765246	0.00372726	0.0113816	hsa-miR-372-3p(-0.718975037036|-0.867132867133)	0.355637	0.90659
XR_934690.2	lncRNA	ENSG00000264622	ENST00000455584	mRNA	ENSG00000251537	1	0.0909091	0.57863	0.0487126	0.0648658	hsa-miR-371a-5p(-0.743890013567|-0.757899402288)	0.5446	0.990672
XR_934690.2	lncRNA	ENSG00000264622	ENST00000485307	mRNA	ENSG00000137266	1	0.0909091	0.734497	0.00651781	0.0162558	hsa-miR-371a-5p(-0.743890013567|-0.686515938972)	0.273929	0.95989
XR_934690.2	lncRNA	ENSG00000264622	ENST00000280904	mRNA	ENSG00000134755	1	0.0909091	0.726094	0.00749897	0.0176532	hsa-miR-372-3p(-0.718975037036|-0.685314685315)	0.265033	0.97603
XR_934690.2	lncRNA	ENSG00000264622	ENST00000644155	mRNA	ENSG00000131626	1	0.0909091	0.701179	0.0110624	0.0225848	hsa-miR-372-3p(-0.718975037036|-0.797202797203)	0.396104	0.948405
XR_934690.2	lncRNA	ENSG00000264622	ENST00000677450	mRNA	ENSG00000204120	1	0.0909091	0.669145	0.017326	0.0309118	hsa-miR-371a-5p(-0.743890013567|-0.678321678322)	0.334047	0.953897
XR_934690.2	lncRNA	ENSG00000264622	ENST00000381908	mRNA	ENSG00000134539	1	0.0909091	0.822194	0.00102978	0.00560969	hsa-miR-372-3p(-0.718975037036|-0.671328671329)	0.163091	0.96573
XR_934690.2	lncRNA	ENSG00000264622	ENST00000354313	mRNA	ENSG00000100605	1	0.0909091	0.790161	0.00222554	0.00865216	hsa-miR-371a-5p(-0.743890013567|-0.832167832168)	0.328412	0.943988
XR_934690.2	lncRNA	ENSG00000264622	MSTRG.9592.1	mRNA	ENSG00000249267	1	0.17316	0.763217	0.00387669	0.0116074	hsa-miR-372-3p(-0.718975037036|-0.923326639549)	0.390918	0.87557
XR_934690.2	lncRNA	ENSG00000264622	ENST00000250559	mRNA	ENSG00000127314	1	0.0909091	0.615052	0.0332919	0.0487831	hsa-miR-371a-5p(-0.743890013567|-0.742558056439)	0.475042	0.999104
XR_934690.2	lncRNA	ENSG00000264622	MSTRG.24183.9	mRNA	ENSG00000240770	2	0.025974	0.92347	1.82e-05	0.00061719	hsa-miR-371a-5p(-0.743890013567|-0.886165982448);<br>hsa-miR-372-3p(-0.718975037036|-0.809108070931)	0.0784448	0.994451
ENST00000606343	lncRNA	ENSG00000272068	ENST00000656849	mRNA	ENSG00000228696	1	0.0454545	0.780327	0.00274878	0.00970574	hsa-miR-619-5p(-0.671362582747|-0.601398601399)	0.144362	0.94503
ENST00000606343	lncRNA	ENSG00000272068	ENST00000313400	mRNA	ENSG00000148219	1	0.0454545	0.66314	0.0187409	0.0327415	hsa-miR-619-5p(-0.671362582747|-0.849128034045)	0.425392	0.883087
ENST00000606343	lncRNA	ENSG00000272068	ENST00000443402	mRNA	ENSG00000211689	1	0.0454545	0.811625	0.0013487	0.00659208	hsa-miR-619-5p(-0.671362582747|-0.651489615555)	0.146031	0.984977
ENST00000606343	lncRNA	ENSG00000272068	ENST00000271583	mRNA	ENSG00000143337	1	0.0454545	0.843597	0.000563347	0.00410452	hsa-miR-619-5p(-0.671362582747|-0.622377622378)	0.109655	0.962137
ENST00000606343	lncRNA	ENSG00000272068	MSTRG.33213.2	mRNA	ENSG00000051620	1	0.0909091	0.943364	4.17e-06	0.000315506	hsa-miR-619-5p(-0.671362582747|-0.588042750695)	0.0282306	0.933842
ENST00000606343	lncRNA	ENSG00000272068	ENST00000329492	mRNA	ENSG00000008735	1	0.0454545	0.815477	0.00122475	0.0061466	hsa-miR-619-5p(-0.671362582747|-0.601398601399)	0.120149	0.94503
ENST00000606343	lncRNA	ENSG00000272068	ENST00000263080	mRNA	ENSG00000108381	1	0.0909091	0.773297	0.00317678	0.0104718	hsa-miR-619-5p(-0.671362582747|-0.615384615385)	0.156788	0.956497
ENST00000606343	lncRNA	ENSG00000272068	ENST00000376896	mRNA	ENSG00000198963	1	0.0454545	0.736284	0.00632228	0.015897	hsa-miR-619-5p(-0.671362582747|-0.626776105532)	0.189969	0.965654
ENST00000606343	lncRNA	ENSG00000272068	ENST00000315392	mRNA	ENSG00000161381	1	0.0909091	0.811289	0.00135995	0.00659208	hsa-miR-619-5p(-0.671362582747|-0.722811466997)	0.174722	0.963097
ENST00000606343	lncRNA	ENSG00000272068	ENST00000339082	mRNA	ENSG00000011422	1	0.0909091	0.836567	0.00069316	0.00459654	hsa-miR-619-5p(-0.671362582747|-0.699300699301)	0.14367	0.979617
ENST00000606343	lncRNA	ENSG00000272068	ENST00000668754	mRNA	ENSG00000168356	1	0.0454545	0.91902	2.39e-05	0.000740458	hsa-miR-619-5p(-0.671362582747|-0.728547527072)	0.0722092	0.959151
ENST00000606343	lncRNA	ENSG00000272068	ENST00000359842	mRNA	ENSG00000143171	1	0.0454545	0.854142	0.000404853	0.00345734	hsa-miR-619-5p(-0.671362582747|-0.636363636364)	0.107401	0.973237
ENST00000606343	lncRNA	ENSG00000272068	ENST00000530215	mRNA	ENSG00000180785	1	0.0454545	0.592202	0.0424775	0.058296	hsa-miR-619-5p(-0.671362582747|-0.659637641197)	0.324086	0.991191
ENST00000606343	lncRNA	ENSG00000272068	ENST00000316418	mRNA	ENSG00000063438	1	0.0454545	0.822507	0.00102132	0.0055849	hsa-miR-619-5p(-0.671362582747|-0.643356643357)	0.134117	0.978698
ENST00000606343	lncRNA	ENSG00000272068	ENST00000378023	mRNA	ENSG00000111913	1	0.0454545	0.889292	0.000108464	0.00175537	hsa-miR-619-5p(-0.671362582747|-0.762237762238)	0.10228	0.936611
ENST00000606343	lncRNA	ENSG00000272068	ENST00000615724	mRNA	ENSG00000023909	1	0.0454545	0.633158	0.0270996	0.0422852	hsa-miR-619-5p(-0.671362582747|-0.59298610642)	0.239287	0.93801
ENST00000606343	lncRNA	ENSG00000272068	ENST00000220562	mRNA	ENSG00000012232	1	0.0454545	0.875232	0.000192421	0.00238069	hsa-miR-619-5p(-0.671362582747|-0.636363636364)	0.0916007	0.973237
ENST00000606343	lncRNA	ENSG00000272068	ENST00000337929	mRNA	ENSG00000103522	1	0.0909091	0.661976	0.0190247	0.0330252	hsa-miR-619-5p(-0.671362582747|-0.616463292138)	0.236812	0.957371
ENST00000606343	lncRNA	ENSG00000272068	ENST00000431918	mRNA	ENSG00000189143	1	0.0909091	0.681908	0.014581	0.0272818	hsa-miR-619-5p(-0.671362582747|-0.601398601399)	0.212157	0.94503
ENST00000606343	lncRNA	ENSG00000272068	ENST00000473939	mRNA	ENSG00000160991	1	0.0454545	0.683187	0.0143248	0.0270089	hsa-miR-619-5p(-0.671362582747|-0.626776105532)	0.228817	0.965654
ENST00000606343	lncRNA	ENSG00000272068	ENST00000272252	mRNA	ENSG00000143891	1	0.0454545	0.861172	0.000320191	0.00315003	hsa-miR-619-5p(-0.671362582747|-0.58041958042)	0.0799148	0.927349
ENST00000606343	lncRNA	ENSG00000272068	ENST00000239374	mRNA	ENSG00000120262	1	0.0454545	0.826022	0.000929938	0.00536342	hsa-miR-619-5p(-0.671362582747|-0.65034965035)	0.134352	0.984102
ENST00000606343	lncRNA	ENSG00000272068	ENST00000302328	mRNA	ENSG00000168356	1	0.0454545	0.825709	0.000937802	0.00536997	hsa-miR-619-5p(-0.671362582747|-0.753065953464)	0.169199	0.942641
ENST00000606343	lncRNA	ENSG00000272068	ENST00000394221	mRNA	ENSG00000178700	1	0.136364	0.862681	0.000303964	0.00300964	hsa-miR-619-5p(-0.671362582747|-0.584939601063)	0.0808398	0.931208
ENST00000606343	lncRNA	ENSG00000272068	ENST00000274400	mRNA	ENSG00000145736	1	0.0454545	0.790872	0.00219089	0.00862192	hsa-miR-619-5p(-0.671362582747|-0.762237762238)	0.209016	0.936611
ENST00000606343	lncRNA	ENSG00000272068	ENST00000426088	mRNA	ENSG00000106772	1	0.0454545	0.829537	0.000844995	0.00510265	hsa-miR-619-5p(-0.671362582747|-0.734265734266)	0.16056	0.955249
NR_160672.1	lncRNA	ENSG00000283959	MSTRG.26629.2	mRNA	ENSG00000242242	1	0.311688	0.645924	0.0232661	0.0380889	hsa-miR-372-3p(-0.660817620714|-0.743419890317)	0.337829	0.941176
NR_160672.1	lncRNA	ENSG00000283959	MSTRG.9484.1	mRNA	ENSG00000188735	1	0.181818	0.857657	0.000360593	0.00327563	hsa-miR-371a-5p(-0.650272658681|-0.636363636364)	0.100271	0.98919
NR_160672.1	lncRNA	ENSG00000283959	ENST00000303688	mRNA	ENSG00000154781	1	0.181818	0.756485	0.0044054	0.0125317	hsa-miR-548ab(-0.65730263337|-0.686223731762)	0.199318	0.978474
NR_160672.1	lncRNA	ENSG00000283959	ENST00000620340	mRNA	ENSG00000072133	1	0.181818	0.679582	0.0150556	0.028004	hsa-miR-371a-5p(-0.650272658681|-0.619965924479)	0.21583	0.976141
NR_160672.1	lncRNA	ENSG00000283959	ENST00000340449	mRNA	ENSG00000088387	1	0.181818	0.811962	0.00133748	0.00656667	hsa-miR-372-3p(-0.660817620714|-0.895104895105)	0.153153	0.849422
NR_160672.1	lncRNA	ENSG00000283959	ENST00000382366	mRNA	ENSG00000174373	1	0.181818	0.758808	0.00421718	0.0121841	hsa-miR-372-3p(-0.660817620714|-0.693521203655)	0.203037	0.975853
NR_160672.1	lncRNA	ENSG00000283959	ENST00000340623	mRNA	ENSG00000187699	1	0.181818	0.847112	0.000505964	0.00388472	hsa-miR-372-3p(-0.660817620714|-0.867132867133)	0.113903	0.864973
NR_160672.1	lncRNA	ENSG00000283959	ENST00000381908	mRNA	ENSG00000134539	1	0.181818	0.896322	7.91e-05	0.00144812	hsa-miR-372-3p(-0.660817620714|-0.671328671329)	0.0825228	0.99211
NR_160672.1	lncRNA	ENSG00000283959	MSTRG.9592.1	mRNA	ENSG00000249267	1	0.311688	0.651184	0.0218073	0.0363638	hsa-miR-372-3p(-0.660817620714|-0.923326639549)	0.508815	0.83429
NR_160672.1	lncRNA	ENSG00000283959	MSTRG.24183.9	mRNA	ENSG00000240770	2	0.125496	0.760568	0.00407863	0.0120402	hsa-miR-371a-5p(-0.650272658681|-0.886165982448);<br>hsa-miR-372-3p(-0.660817620714|-0.809108070931)	0.242689	0.983125
chr2:134449388-134454621	lncRNA	ENSG00000152127	ENST00000297268	mRNA	ENSG00000164692	1	0.0454545	0.832168	0.000785442	0.00488138	hsa-miR-7851-3p(-0.776223776224|-0.636363636364)	0.136738	0.90099
chr2:134449388-134454621	lncRNA	ENSG00000152127	ENST00000374045	mRNA	ENSG00000181634	1	0.0454545	0.839161	0.000642826	0.00437463	hsa-miR-7851-3p(-0.776223776224|-0.685314685315)	0.17006	0.937799
chr2:134449388-134454621	lncRNA	ENSG00000152127	ENST00000465829	mRNA	ENSG00000170667	1	0.0454545	0.776224	0.00299286	0.0101687	hsa-miR-7851-3p(-0.776223776224|-0.937062937063)	0.554296	0.906122
chr2:134449388-134454621	lncRNA	ENSG00000152127	ENST00000395894	mRNA	ENSG00000187607	1	0.0454545	0.692308	0.012593	0.024558	hsa-miR-7851-3p(-0.776223776224|-0.587412587413)	0.229089	0.861538
chr2:134449388-134454621	lncRNA	ENSG00000152127	ENST00000524591	mRNA	ENSG00000250305	1	0.0909091	0.846154	0.000521134	0.00392253	hsa-miR-7851-3p(-0.776223776224|-0.65034965035)	0.133428	0.911765
chr2:134449388-134454621	lncRNA	ENSG00000152127	ENST00000648076	mRNA	ENSG00000065618	1	0.0454545	0.902098	6e-05	0.00122996	hsa-miR-7851-3p(-0.776223776224|-0.692307692308)	0.100426	0.942857
chr2:134449388-134454621	lncRNA	ENSG00000152127	ENST00000263080	mRNA	ENSG00000108381	1	0.0909091	0.825175	0.000951363	0.00536997	hsa-miR-7851-3p(-0.776223776224|-0.636363636364)	0.144124	0.90099
chr2:134449388-134454621	lncRNA	ENSG00000152127	ENST00000443439	mRNA	ENSG00000164307	1	0.0454545	0.825175	0.000951363	0.00536997	hsa-miR-7851-3p(-0.776223776224|-0.713286713287)	0.21073	0.957746
chr2:134449388-134454621	lncRNA	ENSG00000152127	ENST00000262441	mRNA	ENSG00000065325	1	0.0909091	0.940357	5.38e-06	0.000364721	hsa-miR-7851-3p(-0.776223776224|-0.764916989347)	0.0868392	0.992663
chr2:134449388-134454621	lncRNA	ENSG00000152127	ENST00000561100	mRNA	ENSG00000166073	1	0.0454545	0.91769	2.59e-05	0.000785646	hsa-miR-7851-3p(-0.776223776224|-0.690018571313)	0.0803804	0.941207
chr2:134449388-134454621	lncRNA	ENSG00000152127	ENST00000400069	mRNA	ENSG00000250305	1	0.0454545	0.811189	0.00136331	0.00659208	hsa-miR-7851-3p(-0.776223776224|-0.629370629371)	0.152615	0.895522
chr2:134449388-134454621	lncRNA	ENSG00000152127	ENST00000528753	mRNA	ENSG00000250305	1	0.0454545	0.858145	0.000354759	0.00327563	hsa-miR-7851-3p(-0.776223776224|-0.66199751258)	0.129545	0.920578
chr2:134449388-134454621	lncRNA	ENSG00000152127	ENST00000556573	mRNA	ENSG00000258986	1	0.0454545	0.821058	0.00106096	0.00569217	hsa-miR-7851-3p(-0.776223776224|-0.610530074066)	0.12581	0.880517
chr2:134449388-134454621	lncRNA	ENSG00000152127	ENST00000360835	mRNA	ENSG00000159307	1	0.0909091	0.902098	6e-05	0.00122996	hsa-miR-7851-3p(-0.776223776224|-0.58041958042)	0.0225324	0.85567
chr2:134449388-134454621	lncRNA	ENSG00000152127	ENST00000304636	mRNA	ENSG00000168542	1	0.0454545	0.825175	0.000951363	0.00536997	hsa-miR-7851-3p(-0.776223776224|-0.678321678322)	0.180484	0.932692
chr2:134449388-134454621	lncRNA	ENSG00000152127	ENST00000624552	mRNA	ENSG00000148357	1	0.0454545	0.92983	1.19e-05	0.000511797	hsa-miR-7851-3p(-0.776223776224|-0.701758705823)	0.0724087	0.949617
chr2:134449388-134454621	lncRNA	ENSG00000152127	ENST00000397061	mRNA	ENSG00000213965	1	0.0454545	0.86014	0.000331668	0.00318153	hsa-miR-7851-3p(-0.776223776224|-0.741258741259)	0.187234	0.976959
chr2:134449388-134454621	lncRNA	ENSG00000152127	ENST00000360534	mRNA	ENSG00000197635	1	0.0454545	0.881119	0.000152674	0.00207188	hsa-miR-7851-3p(-0.776223776224|-0.664335664336)	0.105597	0.92233
chr2:134449388-134454621	lncRNA	ENSG00000152127	ENST00000358461	mRNA	ENSG00000196526	1	0.0454545	0.93007	1.17e-05	0.000511797	hsa-miR-7851-3p(-0.776223776224|-0.601398601399)	0.0103819	0.873096
chr2:134449388-134454621	lncRNA	ENSG00000152127	ENST00000244728	mRNA	ENSG00000124749	1	0.0454545	0.804196	0.00161477	0.00716399	hsa-miR-7851-3p(-0.776223776224|-0.587412587413)	0.121684	0.861538
chr2:134449388-134454621	lncRNA	ENSG00000152127	ENST00000442461	mRNA	ENSG00000189308	1	0.0454545	0.832168	0.000785442	0.00488138	hsa-miR-7851-3p(-0.776223776224|-0.643356643357)	0.142695	0.906404
chr2:134449388-134454621	lncRNA	ENSG00000152127	ENST00000337929	mRNA	ENSG00000103522	1	0.0909091	0.739055	0.00602782	0.0153655	hsa-miR-7851-3p(-0.776223776224|-0.749563321122)	0.362303	0.982527
chr2:134449388-134454621	lncRNA	ENSG00000152127	ENST00000599436	mRNA	ENSG00000181143	1	0.0454545	0.816113	0.00120515	0.00613074	hsa-miR-7851-3p(-0.776223776224|-0.676008041947)	0.188924	0.930992
chr2:134449388-134454621	lncRNA	ENSG00000152127	ENST00000674749	mRNA	ENSG00000116991	1	0.136364	0.854642	0.000398308	0.00343512	hsa-miR-7851-3p(-0.776223776224|-0.686515938972)	0.152762	0.938671
chr2:134449388-134454621	lncRNA	ENSG00000152127	ENST00000431918	mRNA	ENSG00000189143	1	0.0909091	0.685315	0.013906	0.0263716	hsa-miR-7851-3p(-0.776223776224|-0.748251748252)	0.435458	0.981651
chr2:134449388-134454621	lncRNA	ENSG00000152127	ENST00000519716	mRNA	ENSG00000130477	1	0.136364	0.89791	7.34e-05	0.00139406	hsa-miR-7851-3p(-0.776223776224|-0.732412527812)	0.130547	0.97096
chr2:134449388-134454621	lncRNA	ENSG00000152127	ENST00000389840	mRNA	ENSG00000187775	1	0.0454545	0.738147	0.00612315	0.0155061	hsa-miR-7851-3p(-0.776223776224|-0.597547848518)	0.195507	0.869938
chr2:134449388-134454621	lncRNA	ENSG00000152127	ENST00000237316	mRNA	ENSG00000118526	1	0.0454545	0.811189	0.00136331	0.00659208	hsa-miR-7851-3p(-0.776223776224|-0.622377622378)	0.146337	0.89
chr2:134449388-134454621	lncRNA	ENSG00000152127	ENST00000584655	mRNA	ENSG00000092871	1	0.0454545	0.909091	4.19e-05	0.000991666	hsa-miR-7851-3p(-0.776223776224|-0.776223776224)	0.137806	1
chr2:134449388-134454621	lncRNA	ENSG00000152127	ENST00000296533	mRNA	ENSG00000164128	1	0.0454545	0.853147	0.000418118	0.00345734	hsa-miR-7851-3p(-0.776223776224|-0.72027972028)	0.180787	0.962617
chr2:134449388-134454621	lncRNA	ENSG00000152127	ENST00000307503	mRNA	ENSG00000172482	1	0.0454545	0.879161	0.000165104	0.00215792	hsa-miR-7851-3p(-0.776223776224|-0.851139659031)	0.218987	0.953965
chr2:134449388-134454621	lncRNA	ENSG00000152127	ENST00000559488	mRNA	ENSG00000259207	1	0.0454545	0.832168	0.000785442	0.00488138	hsa-miR-7851-3p(-0.776223776224|-0.797202797203)	0.2716	0.986667
chr2:134449388-134454621	lncRNA	ENSG00000152127	ENST00000591265	mRNA	ENSG00000172006	1	0.0454545	0.874126	0.000200713	0.00238069	hsa-miR-7851-3p(-0.776223776224|-0.65034965035)	0.102993	0.911765
chr2:134449388-134454621	lncRNA	ENSG00000152127	ENST00000680335	mRNA	ENSG00000100749	1	0.0909091	0.780327	0.00274878	0.00970574	hsa-miR-7851-3p(-0.776223776224|-0.797902127139)	0.35674	0.986228
chr2:134449388-134454621	lncRNA	ENSG00000152127	ENST00000359271	mRNA	ENSG00000197496	1	0.0454545	0.909091	4.19e-05	0.000991666	hsa-miR-7851-3p(-0.776223776224|-0.629370629371)	0.0506889	0.895522
chr2:134449388-134454621	lncRNA	ENSG00000152127	ENST00000309285	mRNA	ENSG00000173578	1	0.0454545	0.951049	2.04e-06	0.000223936	hsa-miR-7851-3p(-0.776223776224|-0.727272727273)	0.0577963	0.967442
chr2:134449388-134454621	lncRNA	ENSG00000152127	ENST00000439578	mRNA	ENSG00000152700	1	0.0454545	0.888112	0.000114134	0.00175537	hsa-miR-7851-3p(-0.776223776224|-0.699300699301)	0.121921	0.947867
chr2:134449388-134454621	lncRNA	ENSG00000152127	ENST00000194155	mRNA	ENSG00000112852	1	0.0454545	0.853147	0.000418118	0.00345734	hsa-miR-7851-3p(-0.776223776224|-0.755244755245)	0.207239	0.986301
chr2:134449388-134454621	lncRNA	ENSG00000152127	ENST00000394221	mRNA	ENSG00000178700	1	0.136364	0.854642	0.000398308	0.00343512	hsa-miR-7851-3p(-0.776223776224|-0.598950130429)	0.0827023	0.87109
chr2:134449388-134454621	lncRNA	ENSG00000152127	ENST00000274938	mRNA	ENSG00000146197	1	0.0454545	0.846154	0.000521134	0.00392253	hsa-miR-7851-3p(-0.776223776224|-0.636363636364)	0.121965	0.90099
chr2:134449388-134454621	lncRNA	ENSG00000152127	ENST00000298552	mRNA	ENSG00000165699	1	0.0454545	0.752674	0.00472788	0.0130391	hsa-miR-7851-3p(-0.776223776224|-0.624168500725)	0.208225	0.89142
chr2:134449388-134454621	lncRNA	ENSG00000152127	ENST00000557451	mRNA	ENSG00000100968	1	0.0909091	0.668011	0.0175871	0.0312104	hsa-miR-7851-3p(-0.776223776224|-0.689444023181)	0.377102	0.940792
chr2:134449388-134454621	lncRNA	ENSG00000152127	ENST00000355710	mRNA	ENSG00000165731	1	0.0909091	0.696109	0.011919	0.0236943	hsa-miR-7851-3p(-0.776223776224|-0.819378575708)	0.52985	0.972954
XR_938207.2	lncRNA	ENSG00000286592	ENST00000273183	mRNA	ENSG00000144681	1	0.0454545	0.82422	0.000975963	0.00546947	hsa-miR-193a-5p(-0.595804620954|-0.665500144921)	0.110717	0.944743
XR_938207.2	lncRNA	ENSG00000286592	MSTRG.24183.9	mRNA	ENSG00000240770	1	0.181818	0.870405	0.000230679	0.0025709	hsa-miR-193a-5p(-0.595804620954|-0.70402910068)	0.0797787	0.91674
NR_165252.1	lncRNA	ENSG00000231476	MSTRG.9484.1	mRNA	ENSG00000188735	1	0.0454545	0.825429	0.000944898	0.00536997	hsa-miR-371a-5p(-0.733714595556|-0.636363636364)	0.141396	0.928945
NR_165252.1	lncRNA	ENSG00000231476	ENST00000620340	mRNA	ENSG00000072133	1	0.0454545	0.7244	0.00770943	0.01792	hsa-miR-371a-5p(-0.733714595556|-0.619965924479)	0.218846	0.915971
NR_165252.1	lncRNA	ENSG00000231476	ENST00000455584	mRNA	ENSG00000251537	1	0.0454545	0.654876	0.020824	0.0351305	hsa-miR-371a-5p(-0.733714595556|-0.757899402288)	0.431994	0.983786
NR_165252.1	lncRNA	ENSG00000231476	ENST00000677450	mRNA	ENSG00000204120	1	0.0454545	0.772517	0.00322724	0.0105606	hsa-miR-371a-5p(-0.733714595556|-0.678321678322)	0.222038	0.960771
NR_165252.1	lncRNA	ENSG00000231476	ENST00000354313	mRNA	ENSG00000100605	1	0.0454545	0.772517	0.00322724	0.0105606	hsa-miR-371a-5p(-0.733714595556|-0.832167832168)	0.342704	0.937126
NR_165252.1	lncRNA	ENSG00000231476	ENST00000250559	mRNA	ENSG00000127314	1	0.0454545	0.648426	0.0225636	0.0373417	hsa-miR-371a-5p(-0.733714595556|-0.742558056439)	0.420777	0.99401
NR_165252.1	lncRNA	ENSG00000231476	MSTRG.24183.9	mRNA	ENSG00000240770	1	0.181818	0.90815	4.41e-05	0.00101631	hsa-miR-371a-5p(-0.733714595556|-0.886165982448)	0.08882	0.905887
XR_426711.3	lncRNA	ENSG00000235782	MSTRG.26629.2	mRNA	ENSG00000242242	1	0.17316	0.584012	0.046168	0.0621921	hsa-miR-372-3p(-0.603211222125|-0.743419890317)	0.329865	0.895882
XR_426711.3	lncRNA	ENSG00000235782	ENST00000358359	mRNA	ENSG00000145725	1	0.0909091	0.708773	0.00986566	0.0208617	hsa-miR-372-3p(-0.603211222125|-0.727272727273)	0.215414	0.906755
XR_426711.3	lncRNA	ENSG00000235782	MSTRG.9484.1	mRNA	ENSG00000188735	1	0.0909091	0.870886	0.000226617	0.00254016	hsa-miR-371a-5p(-0.667302414476|-0.636363636364)	0.0941704	0.976268
XR_426711.3	lncRNA	ENSG00000235782	ENST00000620340	mRNA	ENSG00000072133	1	0.0909091	0.587274	0.0446723	0.0605902	hsa-miR-371a-5p(-0.667302414476|-0.619965924479)	0.290261	0.963227
XR_426711.3	lncRNA	ENSG00000235782	ENST00000340449	mRNA	ENSG00000088387	1	0.0909091	0.727624	0.00731261	0.017434	hsa-miR-372-3p(-0.603211222125|-0.895104895105)	0.199831	0.805186
XR_426711.3	lncRNA	ENSG00000235782	ENST00000340623	mRNA	ENSG00000187699	1	0.0909091	0.772864	0.00320469	0.0105317	hsa-miR-372-3p(-0.603211222125|-0.867132867133)	0.144052	0.820503
XR_426711.3	lncRNA	ENSG00000235782	ENST00000644155	mRNA	ENSG00000131626	1	0.0909091	0.591901	0.0426094	0.0584423	hsa-miR-372-3p(-0.603211222125|-0.797202797203)	0.361336	0.861476
XR_426711.3	lncRNA	ENSG00000235782	ENST00000381908	mRNA	ENSG00000134539	1	0.0909091	0.870886	0.000226617	0.00254016	hsa-miR-372-3p(-0.603211222125|-0.671328671329)	0.0826856	0.946555
XR_426711.3	lncRNA	ENSG00000235782	ENST00000354313	mRNA	ENSG00000100605	1	0.0909091	0.761554	0.00400255	0.0118955	hsa-miR-371a-5p(-0.667302414476|-0.832167832168)	0.26217	0.890051
XR_426711.3	lncRNA	ENSG00000235782	MSTRG.9592.1	mRNA	ENSG00000249267	1	0.17316	0.738958	0.00603796	0.0153663	hsa-miR-372-3p(-0.603211222125|-0.923326639549)	0.144747	0.7903
XR_426711.3	lncRNA	ENSG00000235782	MSTRG.24183.9	mRNA	ENSG00000240770	2	0.025974	0.891296	9.93e-05	0.00166675	hsa-miR-371a-5p(-0.667302414476|-0.886165982448);<br>hsa-miR-372-3p(-0.603211222125|-0.809108070931)	0.0265621	0.979449
XR_001745862.2	lncRNA	ENSG00000253490	ENST00000297268	mRNA	ENSG00000164692	1	0.181818	0.633203	0.0270853	0.0422772	hsa-miR-7851-3p(-0.833161918473|-0.636363636364)	0.391738	0.86608
XR_001745862.2	lncRNA	ENSG00000253490	ENST00000374045	mRNA	ENSG00000181634	1	0.181818	0.699856	0.0112813	0.0229304	hsa-miR-7851-3p(-0.833161918473|-0.685314685315)	0.379855	0.902635
XR_001745862.2	lncRNA	ENSG00000253490	ENST00000341037	mRNA	ENSG00000041982	1	0.311688	0.796301	0.00193983	0.00801288	hsa-miR-503-3p(-0.61098540688|-0.780966682366)	0.150837	0.877883
XR_001745862.2	lncRNA	ENSG00000253490	ENST00000340134	mRNA	ENSG00000244242	1	0.181818	0.752481	0.00474462	0.0130696	hsa-miR-1269a(-0.644311883619|-0.600003693478)	0.154431	0.964392
XR_001745862.2	lncRNA	ENSG00000253490	ENST00000571252	mRNA	ENSG00000262576	1	0.181818	0.810944	0.00137156	0.00659208	hsa-miR-503-3p(-0.61098540688|-0.643356643357)	0.121464	0.974193
XR_001745862.2	lncRNA	ENSG00000253490	ENST00000465829	mRNA	ENSG00000170667	1	0.181818	0.822053	0.00103361	0.0056173	hsa-miR-7851-3p(-0.833161918473|-0.937062937063)	0.608025	0.941306
XR_001745862.2	lncRNA	ENSG00000253490	MSTRG.33213.2	mRNA	ENSG00000051620	1	0.311688	0.581741	0.0472299	0.0634338	hsa-miR-503-3p(-0.61098540688|-0.7781883108)	0.367975	0.879639
XR_001745862.2	lncRNA	ENSG00000253490	ENST00000524591	mRNA	ENSG00000250305	2	0.025974	0.610985	0.0348114	0.0502408	hsa-miR-7851-3p(-0.833161918473|-0.65034965035);<br>hsa-miR-1269a(-0.644311883619|-0.685314685315)	0.376589	0.991932
XR_001745862.2	lncRNA	ENSG00000253490	ENST00000648076	mRNA	ENSG00000065618	1	0.181818	0.577659	0.0491823	0.0652484	hsa-miR-7851-3p(-0.833161918473|-0.692307692308)	0.575518	0.907665
XR_001745862.2	lncRNA	ENSG00000253490	ENST00000263080	mRNA	ENSG00000108381	1	0.311688	0.644312	0.023727	0.0385073	hsa-miR-7851-3p(-0.833161918473|-0.636363636364)	0.376807	0.86608
XR_001745862.2	lncRNA	ENSG00000253490	ENST00000443439	mRNA	ENSG00000164307	1	0.181818	0.677638	0.0154607	0.0284887	hsa-miR-7851-3p(-0.833161918473|-0.713286713287)	0.462586	0.922484
XR_001745862.2	lncRNA	ENSG00000253490	ENST00000262441	mRNA	ENSG00000065325	1	0.311688	0.702316	0.0108766	0.0223142	hsa-miR-7851-3p(-0.833161918473|-0.764916989347)	0.5198	0.957296
XR_001745862.2	lncRNA	ENSG00000253490	ENST00000308375	mRNA	ENSG00000173540	1	0.181818	0.740225	0.00590672	0.015217	hsa-miR-7851-3p(-0.833161918473|-0.682315357978)	0.315424	0.900463
XR_001745862.2	lncRNA	ENSG00000253490	ENST00000561100	mRNA	ENSG00000166073	1	0.181818	0.634313	0.0267351	0.0418971	hsa-miR-7851-3p(-0.833161918473|-0.690018571313)	0.485877	0.906023
XR_001745862.2	lncRNA	ENSG00000253490	ENST00000556573	mRNA	ENSG00000258986	1	0.181818	0.674446	0.0161435	0.029384	hsa-miR-7851-3p(-0.833161918473|-0.610530074066)	0.295958	0.84579
XR_001745862.2	lncRNA	ENSG00000253490	ENST00000360835	mRNA	ENSG00000159307	1	0.311688	0.588768	0.0439986	0.0599556	hsa-miR-7851-3p(-0.833161918473|-0.58041958042)	0.355202	0.821204
XR_001745862.2	lncRNA	ENSG00000253490	ENST00000304636	mRNA	ENSG00000168542	1	0.181818	0.688747	0.0132495	0.0254192	hsa-miR-7851-3p(-0.833161918473|-0.678321678322)	0.384585	0.897557
XR_001745862.2	lncRNA	ENSG00000253490	ENST00000624552	mRNA	ENSG00000148357	1	0.181818	0.685594	0.0138516	0.0263552	hsa-miR-7851-3p(-0.833161918473|-0.701758705823)	0.429454	0.914391
XR_001745862.2	lncRNA	ENSG00000253490	ENST00000526390	mRNA	ENSG00000198431	1	0.181818	0.762288	0.00394661	0.0117633	hsa-miR-1269a(-0.644311883619|-0.633976453846)	0.164062	0.991915
XR_001745862.2	lncRNA	ENSG00000253490	ENST00000409678	mRNA	ENSG00000185269	1	0.181818	0.599877	0.0392139	0.0548946	hsa-miR-1269a(-0.644311883619|-0.72027972028)	0.343909	0.944329
XR_001745862.2	lncRNA	ENSG00000253490	ENST00000397061	mRNA	ENSG00000213965	1	0.181818	0.833162	0.000763804	0.00486095	hsa-miR-7851-3p(-0.833161918473|-0.741258741259)	0.252421	0.941627
XR_001745862.2	lncRNA	ENSG00000253490	ENST00000360534	mRNA	ENSG00000197635	1	0.181818	0.655421	0.0206819	0.035096	hsa-miR-7851-3p(-0.833161918473|-0.664335664336)	0.408848	0.887261
XR_001745862.2	lncRNA	ENSG00000253490	ENST00000675307	mRNA	ENSG00000159267	1	0.181818	0.777618	0.00290816	0.0099833	hsa-miR-1269a(-0.644311883619|-0.615384615385)	0.145378	0.977036
XR_001745862.2	lncRNA	ENSG00000253490	ENST00000543322	mRNA	ENSG00000049883	1	0.181818	0.66653	0.0179323	0.0316646	hsa-miR-1269a(-0.644311883619|-0.867132867133)	0.383457	0.852577
XR_001745862.2	lncRNA	ENSG00000253490	ENST00000599436	mRNA	ENSG00000181143	1	0.181818	0.612056	0.0344065	0.0498592	hsa-miR-7851-3p(-0.833161918473|-0.676008041947)	0.49223	0.895867
XR_001745862.2	lncRNA	ENSG00000253490	ENST00000431918	mRNA	ENSG00000189143	1	0.311688	0.733182	0.00666457	0.0163914	hsa-miR-7851-3p(-0.833161918473|-0.748251748252)	0.433997	0.946307
XR_001745862.2	lncRNA	ENSG00000253490	ENST00000519716	mRNA	ENSG00000130477	2	0.0701299	0.738364	0.0061003	0.0154823	hsa-miR-1269a(-0.644311883619|-0.72537009966);<br>hsa-miR-7851-3p(-0.833161918473|-0.732412527812)	0.310807	0.996178
XR_001745862.2	lncRNA	ENSG00000253490	ENST00000389840	mRNA	ENSG00000187775	1	0.181818	0.630967	0.0278008	0.0430456	hsa-miR-7851-3p(-0.833161918473|-0.597547848518)	0.330783	0.835317
XR_001745862.2	lncRNA	ENSG00000253490	ENST00000237316	mRNA	ENSG00000118526	1	0.181818	0.610985	0.0348114	0.0502408	hsa-miR-7851-3p(-0.833161918473|-0.622377622378)	0.397422	0.855185
XR_001745862.2	lncRNA	ENSG00000253490	ENST00000584655	mRNA	ENSG00000092871	1	0.181818	0.610985	0.0348114	0.0502408	hsa-miR-7851-3p(-0.833161918473|-0.776223776224)	0.713476	0.964621
XR_001745862.2	lncRNA	ENSG00000253490	ENST00000296533	mRNA	ENSG00000164128	1	0.181818	0.655421	0.0206819	0.035096	hsa-miR-7851-3p(-0.833161918473|-0.72027972028)	0.511242	0.927334
XR_001745862.2	lncRNA	ENSG00000253490	ENST00000307503	mRNA	ENSG00000172482	1	0.181818	0.879136	0.000165269	0.00215792	hsa-miR-7851-3p(-0.833161918473|-0.851139659031)	0.293554	0.989326
XR_001745862.2	lncRNA	ENSG00000253490	ENST00000559488	mRNA	ENSG00000259207	1	0.181818	0.866488	0.000265873	0.00275672	hsa-miR-7851-3p(-0.833161918473|-0.797202797203)	0.260596	0.977944
XR_001745862.2	lncRNA	ENSG00000253490	ENST00000591265	mRNA	ENSG00000172006	1	0.181818	0.744291	0.00549975	0.0144839	hsa-miR-7851-3p(-0.833161918473|-0.65034965035)	0.262395	0.876771
XR_001745862.2	lncRNA	ENSG00000253490	ENST00000680335	mRNA	ENSG00000100749	2	0.025974	0.809647	0.00141595	0.00672142	hsa-miR-550a-3p(-0.677638360358|-0.65730263337);<br>hsa-miR-7851-3p(-0.833161918473|-0.797902127139)	0.263761	0.99965
XR_001745862.2	lncRNA	ENSG00000253490	ENST00000359271	mRNA	ENSG00000197496	1	0.181818	0.633203	0.0270853	0.0422772	hsa-miR-7851-3p(-0.833161918473|-0.629370629371)	0.379957	0.860659
XR_001745862.2	lncRNA	ENSG00000253490	ENST00000309285	mRNA	ENSG00000173578	1	0.181818	0.677638	0.0154607	0.0284887	hsa-miR-7851-3p(-0.833161918473|-0.727272727273)	0.488734	0.932141
XR_001745862.2	lncRNA	ENSG00000253490	ENST00000439578	mRNA	ENSG00000152700	1	0.181818	0.599877	0.0392139	0.0548946	hsa-miR-7851-3p(-0.833161918473|-0.699300699301)	0.556252	0.91265
XR_001745862.2	lncRNA	ENSG00000253490	ENST00000194155	mRNA	ENSG00000112852	1	0.181818	0.644312	0.023727	0.0385073	hsa-miR-7851-3p(-0.833161918473|-0.755244755245)	0.602735	0.950946
XR_001745862.2	lncRNA	ENSG00000253490	ENST00000394221	mRNA	ENSG00000178700	1	0.397403	0.662134	0.0189861	0.0330252	hsa-miR-7851-3p(-0.833161918473|-0.598950130429)	0.293819	0.836457
XR_001745862.2	lncRNA	ENSG00000253490	ENST00000557451	mRNA	ENSG00000100968	1	0.311688	0.743391	0.00558799	0.0146328	hsa-miR-7851-3p(-0.833161918473|-0.689444023181)	0.321572	0.905611
XR_001745862.2	lncRNA	ENSG00000253490	ENST00000355710	mRNA	ENSG00000165731	1	0.311688	0.656576	0.0203824	0.0347027	hsa-miR-7851-3p(-0.833161918473|-0.819378575708)	0.7389	0.991659
7_66450071_66485153	circRNA		ENST00000297268	mRNA	ENSG00000164692	1	0.181818	0.66283	0.0188163	0.0328236	hsa-miR-7851-3p(-0.80319368604|-0.636363636364)	0.332696	0.88411
7_66450071_66485153	circRNA		ENST00000374045	mRNA	ENSG00000181634	1	0.181818	0.647234	0.0228964	0.0376225	hsa-miR-7851-3p(-0.80319368604|-0.685314685315)	0.42412	0.920807
7_66450071_66485153	circRNA		ENST00000313400	mRNA	ENSG00000148219	1	0.181818	0.590818	0.0430859	0.0589557	hsa-miR-619-5p(-0.584849771388|-0.849128034045)	0.370934	0.815703
7_66450071_66485153	circRNA		ENST00000443402	mRNA	ENSG00000211689	1	0.181818	0.640557	0.0248263	0.0397187	hsa-miR-619-5p(-0.584849771388|-0.651489615555)	0.218811	0.946099
7_66450071_66485153	circRNA		ENST00000465829	mRNA	ENSG00000170667	1	0.181818	0.803194	0.00165353	0.00725227	hsa-miR-7851-3p(-0.80319368604|-0.937062937063)	0.560163	0.923075
7_66450071_66485153	circRNA		ENST00000271583	mRNA	ENSG00000143337	1	0.181818	0.608244	0.0358633	0.0512777	hsa-miR-619-5p(-0.584849771388|-0.622377622378)	0.22354	0.968914
7_66450071_66485153	circRNA		MSTRG.33213.2	mRNA	ENSG00000051620	1	0.311688	0.687147	0.0135526	0.0259361	hsa-miR-619-5p(-0.584849771388|-0.588042750695)	0.16399	0.997278
7_66450071_66485153	circRNA		ENST00000329492	mRNA	ENSG00000008735	1	0.181818	0.717416	0.00862419	0.0191584	hsa-miR-619-5p(-0.584849771388|-0.601398601399)	0.153136	0.986049
7_66450071_66485153	circRNA		ENST00000311208	mRNA	ENSG00000128422	1	0.181818	0.812413	0.00132258	0.00651965	hsa-miR-1285-5p(-0.733011713473|-0.784589644539)	0.249751	0.966014
7_66450071_66485153	circRNA		ENST00000648076	mRNA	ENSG00000065618	1	0.181818	0.787598	0.00235387	0.00896841	hsa-miR-7851-3p(-0.80319368604|-0.692307692308)	0.24897	0.925854
7_66450071_66485153	circRNA		ENST00000651372	mRNA	ENSG00000091656	1	0.181818	0.691268	0.0127821	0.0248323	hsa-miR-1285-5p(-0.733011713473|-0.657352600979)	0.282721	0.945583
7_66450071_66485153	circRNA		ENST00000263080	mRNA	ENSG00000108381	2	0.025974	0.592648	0.0422829	0.0581306	hsa-miR-619-5p(-0.584849771388|-0.615384615385);<br>hsa-miR-7851-3p(-0.80319368604|-0.636363636364)	0.321934	0.992961
7_66450071_66485153	circRNA		ENST00000443439	mRNA	ENSG00000164307	1	0.181818	0.647234	0.0228964	0.0376225	hsa-miR-7851-3p(-0.80319368604|-0.713286713287)	0.469216	0.940713
7_66450071_66485153	circRNA		ENST00000308375	mRNA	ENSG00000173540	1	0.181818	0.937156	6.94e-06	0.000405055	hsa-miR-7851-3p(-0.80319368604|-0.682315357978)	0.043653	0.918628
7_66450071_66485153	circRNA		ENST00000561100	mRNA	ENSG00000166073	1	0.181818	0.70305	0.010758	0.022098	hsa-miR-7851-3p(-0.80319368604|-0.690018571313)	0.357874	0.924207
7_66450071_66485153	circRNA		ENST00000315392	mRNA	ENSG00000161381	2	0.025974	0.684723	0.0140215	0.0265783	hsa-miR-619-5p(-0.584849771388|-0.722811466997);<br>hsa-miR-1285-5p(-0.733011713473|-0.775443369934)	0.315623	0.994039
7_66450071_66485153	circRNA		ENST00000556573	mRNA	ENSG00000258986	1	0.181818	0.641683	0.0244927	0.0393623	hsa-miR-7851-3p(-0.80319368604|-0.610530074066)	0.32098	0.863719
7_66450071_66485153	circRNA		ENST00000360835	mRNA	ENSG00000159307	1	0.311688	0.592648	0.0422829	0.0581306	hsa-miR-7851-3p(-0.80319368604|-0.58041958042)	0.331964	0.838991
7_66450071_66485153	circRNA		ENST00000339082	mRNA	ENSG00000011422	2	0.025974	0.725214	0.00760775	0.0177573	hsa-miR-619-5p(-0.584849771388|-0.699300699301);<br>hsa-miR-1285-5p(-0.733011713473|-0.846153846154)	0.307737	0.993462
7_66450071_66485153	circRNA		ENST00000304636	mRNA	ENSG00000168542	1	0.181818	0.655032	0.0207834	0.0351295	hsa-miR-7851-3p(-0.80319368604|-0.678321678322)	0.40325	0.915713
7_66450071_66485153	circRNA		ENST00000668754	mRNA	ENSG00000168356	1	0.181818	0.671803	0.0167254	0.0301802	hsa-miR-619-5p(-0.584849771388|-0.728547527072)	0.229579	0.890591
7_66450071_66485153	circRNA		ENST00000624552	mRNA	ENSG00000148357	1	0.181818	0.700374	0.0111952	0.0227654	hsa-miR-7851-3p(-0.80319368604|-0.701758705823)	0.37821	0.932599
7_66450071_66485153	circRNA		ENST00000359842	mRNA	ENSG00000143171	1	0.181818	0.66283	0.0188163	0.0328236	hsa-miR-619-5p(-0.584849771388|-0.636363636364)	0.19831	0.957817
7_66450071_66485153	circRNA		ENST00000530215	mRNA	ENSG00000180785	1	0.181818	0.621498	0.0309818	0.0463822	hsa-miR-619-5p(-0.584849771388|-0.659637641197)	0.234862	0.939905
7_66450071_66485153	circRNA		ENST00000397061	mRNA	ENSG00000213965	1	0.181818	0.795396	0.00198009	0.00808587	hsa-miR-7851-3p(-0.80319368604|-0.741258741259)	0.295164	0.959898
7_66450071_66485153	circRNA		ENST00000316418	mRNA	ENSG00000063438	1	0.181818	0.655032	0.0207834	0.0351295	hsa-miR-619-5p(-0.584849771388|-0.643356643357)	0.206123	0.952364
7_66450071_66485153	circRNA		ENST00000503622	mRNA	ENSG00000169862	1	0.181818	0.798191	0.0018578	0.00779974	hsa-miR-1285-5p(-0.733011713473|-0.807022511696)	0.283768	0.951942
7_66450071_66485153	circRNA		ENST00000378023	mRNA	ENSG00000111913	1	0.181818	0.7798	0.00277927	0.00976277	hsa-miR-619-5p(-0.584849771388|-0.762237762238)	0.14366	0.868317
7_66450071_66485153	circRNA		ENST00000615724	mRNA	ENSG00000023909	1	0.181818	0.751239	0.0048538	0.0132674	hsa-miR-619-5p(-0.584849771388|-0.59298610642)	0.13203	0.993092
7_66450071_66485153	circRNA		ENST00000220562	mRNA	ENSG00000012232	1	0.181818	0.670628	0.0169891	0.030501	hsa-miR-619-5p(-0.584849771388|-0.636363636364)	0.193645	0.957817
7_66450071_66485153	circRNA		ENST00000337929	mRNA	ENSG00000103522	2	0.025974	0.695238	0.012071	0.0239346	hsa-miR-619-5p(-0.584849771388|-0.616463292138);<br>hsa-miR-7851-3p(-0.80319368604|-0.749563321122)	0.315045	0.999057
7_66450071_66485153	circRNA		ENST00000599436	mRNA	ENSG00000181143	1	0.181818	0.70305	0.010758	0.022098	hsa-miR-7851-3p(-0.80319368604|-0.676008041947)	0.338377	0.914017
7_66450071_66485153	circRNA		ENST00000674749	mRNA	ENSG00000116991	2	0.0701299	0.648368	0.0225797	0.0373548	hsa-miR-1285-5p(-0.733011713473|-0.851139659031);<br>hsa-miR-7851-3p(-0.80319368604|-0.686515938972)	0.502173	0.994153
7_66450071_66485153	circRNA		ENST00000431918	mRNA	ENSG00000189143	2	0.025974	0.81879	0.00112535	0.0058937	hsa-miR-619-5p(-0.584849771388|-0.601398601399);<br>hsa-miR-7851-3p(-0.80319368604|-0.748251748252)	0.182887	0.999276
7_66450071_66485153	circRNA		ENST00000473939	mRNA	ENSG00000160991	1	0.181818	0.643955	0.02383	0.0386337	hsa-miR-619-5p(-0.584849771388|-0.626776105532)	0.205083	0.965397
7_66450071_66485153	circRNA		ENST00000272252	mRNA	ENSG00000143891	1	0.181818	0.647234	0.0228964	0.0376225	hsa-miR-619-5p(-0.584849771388|-0.58041958042)	0.181279	0.996198
7_66450071_66485153	circRNA		ENST00000519716	mRNA	ENSG00000130477	1	0.397403	0.730339	0.00699042	0.0169311	hsa-miR-7851-3p(-0.80319368604|-0.732412527812)	0.380069	0.953907
7_66450071_66485153	circRNA		ENST00000389840	mRNA	ENSG00000187775	1	0.181818	0.783922	0.00254768	0.009412	hsa-miR-7851-3p(-0.80319368604|-0.597547848518)	0.147546	0.853188
7_66450071_66485153	circRNA		ENST00000237316	mRNA	ENSG00000118526	1	0.181818	0.639436	0.0251615	0.0400758	hsa-miR-7851-3p(-0.80319368604|-0.622377622378)	0.34016	0.873162
7_66450071_66485153	circRNA		ENST00000239374	mRNA	ENSG00000120262	1	0.181818	0.608244	0.0358633	0.0512777	hsa-miR-619-5p(-0.584849771388|-0.65034965035)	0.2384	0.946972
7_66450071_66485153	circRNA		ENST00000519560	mRNA	ENSG00000184347	1	0.181818	0.577052	0.0494774	0.0655626	hsa-miR-1285-5p(-0.733011713473|-0.881118881119)	0.790993	0.908243
7_66450071_66485153	circRNA		ENST00000302328	mRNA	ENSG00000168356	1	0.181818	0.578063	0.0489865	0.0650427	hsa-miR-619-5p(-0.584849771388|-0.753065953464)	0.320173	0.87427
7_66450071_66485153	circRNA		ENST00000296533	mRNA	ENSG00000164128	1	0.181818	0.647234	0.0228964	0.0376225	hsa-miR-7851-3p(-0.80319368604|-0.72027972028)	0.480963	0.945576
7_66450071_66485153	circRNA		ENST00000307503	mRNA	ENSG00000172482	1	0.181818	0.785072	0.00248576	0.00926437	hsa-miR-7851-3p(-0.80319368604|-0.851139659031)	0.460681	0.971018
7_66450071_66485153	circRNA		ENST00000370153	mRNA	ENSG00000117620	1	0.181818	0.616042	0.0329296	0.0484802	hsa-miR-1285-5p(-0.733011713473|-0.748251748252)	0.46632	0.989711
7_66450071_66485153	circRNA		ENST00000559488	mRNA	ENSG00000259207	1	0.181818	0.888972	0.00010998	0.00175537	hsa-miR-7851-3p(-0.80319368604|-0.797202797203)	0.197552	0.996257
7_66450071_66485153	circRNA		ENST00000641686	mRNA	ENSG00000164073	1	0.181818	0.74081	0.00584681	0.0151273	hsa-miR-1285-5p(-0.733011713473|-0.664335664336)	0.241527	0.950853
7_66450071_66485153	circRNA		ENST00000369872	mRNA	ENSG00000143028	1	0.181818	0.7798	0.00277927	0.00976277	hsa-miR-1285-5p(-0.733011713473|-0.839160839161)	0.334655	0.932483
7_66450071_66485153	circRNA		ENST00000591265	mRNA	ENSG00000172006	1	0.181818	0.74081	0.00584681	0.0151273	hsa-miR-7851-3p(-0.80319368604|-0.65034965035)	0.258071	0.894847
7_66450071_66485153	circRNA		ENST00000680335	mRNA	ENSG00000100749	2	0.025974	0.760404	0.00409137	0.0120624	hsa-miR-550a-3p(-0.787597692136|-0.65730263337);<br>hsa-miR-7851-3p(-0.80319368604|-0.797902127139)	0.332631	0.995929
7_66450071_66485153	circRNA		ENST00000359271	mRNA	ENSG00000197496	1	0.181818	0.608244	0.0358633	0.0512777	hsa-miR-7851-3p(-0.80319368604|-0.629370629371)	0.386318	0.878663
7_66450071_66485153	circRNA		ENST00000309285	mRNA	ENSG00000173578	1	0.181818	0.717416	0.00862419	0.0191584	hsa-miR-7851-3p(-0.80319368604|-0.727272727273)	0.391457	0.950394
7_66450071_66485153	circRNA		ENST00000439578	mRNA	ENSG00000152700	1	0.181818	0.81879	0.00112535	0.0058937	hsa-miR-7851-3p(-0.80319368604|-0.699300699301)	0.214999	0.930853
7_66450071_66485153	circRNA		ENST00000194155	mRNA	ENSG00000112852	1	0.181818	0.616042	0.0329296	0.0484802	hsa-miR-7851-3p(-0.80319368604|-0.755244755245)	0.591881	0.969233
7_66450071_66485153	circRNA		ENST00000394221	mRNA	ENSG00000178700	3	0.0025974	0.738202	0.00611733	0.0155027	hsa-miR-619-5p(-0.584849771388|-0.584939601063);<br>hsa-miR-1285-5p(-0.733011713473|-0.830123864981);<br>hsa-miR-7851-3p(-0.80319368604|-0.598950130429)	0.243843	0.99889
7_66450071_66485153	circRNA		ENST00000274938	mRNA	ENSG00000146197	1	0.181818	0.592648	0.0422829	0.0581306	hsa-miR-7851-3p(-0.80319368604|-0.636363636364)	0.415239	0.88411
7_66450071_66485153	circRNA		ENST00000557451	mRNA	ENSG00000100968	1	0.311688	0.824577	0.000966712	0.00542638	hsa-miR-7851-3p(-0.80319368604|-0.689444023181)	0.196955	0.923793
7_66450071_66485153	circRNA		ENST00000355710	mRNA	ENSG00000165731	1	0.311688	0.81667	0.0011882	0.00608477	hsa-miR-7851-3p(-0.80319368604|-0.819378575708)	0.35239	0.990025
7_66450071_66485153	circRNA		ENST00000458100	mRNA	ENSG00000169862	1	0.181818	0.727763	0.00729582	0.0174329	hsa-miR-1285-5p(-0.733011713473|-0.785969750521)	0.367196	0.965136
8_134509619_134565421	circRNA	ENSG00000066827	ENST00000460472	mRNA	ENSG00000155657	1	0.311688	0.584224	0.0460696	0.0620991	hsa-miR-371a-3p(-0.587281589659|-0.868144358537)	0.399066	0.807024
8_134509619_134565421	circRNA	ENSG00000066827	ENST00000678439	mRNA	ENSG00000082701	1	0.181818	0.770799	0.00334047	0.0108237	hsa-miR-513a-5p(-0.81863494316|-0.698957195977)	0.287248	0.92114
8_134509619_134565421	circRNA	ENSG00000066827	ENST00000646432	mRNA	ENSG00000151090	1	0.181818	0.618876	0.0319073	0.0474292	hsa-miR-548az-5p(-0.882702025669|-0.602611397061)	0.387025	0.811427
8_134509619_134565421	circRNA	ENSG00000066827	MSTRG.26629.2	mRNA	ENSG00000242242	1	0.311688	0.591	0.0430058	0.0588782	hsa-miR-372-3p(-0.640670825082|-0.743419890317)	0.367622	0.925764
8_134509619_134565421	circRNA	ENSG00000066827	ENST00000418703	mRNA	ENSG00000111199	1	0.181818	0.694566	0.0121893	0.0240143	hsa-miR-371a-3p(-0.587281589659|-0.632389843979)	0.179126	0.963016
8_134509619_134565421	circRNA	ENSG00000066827	ENST00000555447	mRNA	ENSG00000140022	1	0.181818	0.679823	0.0150058	0.0279723	hsa-miR-513a-5p(-0.81863494316|-0.734265734266)	0.477896	0.94567
8_134509619_134565421	circRNA	ENSG00000066827	ENST00000340449	mRNA	ENSG00000088387	1	0.181818	0.662027	0.0190123	0.0330252	hsa-miR-372-3p(-0.640670825082|-0.895104895105)	0.403336	0.834329
8_134509619_134565421	circRNA	ENSG00000066827	ENST00000278886	mRNA	ENSG00000101004	1	0.181818	0.766587	0.00363087	0.0113042	hsa-miR-371a-3p(-0.587281589659|-0.612960659796)	0.130772	0.978605
8_134509619_134565421	circRNA	ENSG00000066827	ENST00000340623	mRNA	ENSG00000187699	1	0.181818	0.807957	0.00147547	0.00683314	hsa-miR-372-3p(-0.640670825082|-0.867132867133)	0.147942	0.849807
8_134509619_134565421	circRNA	ENSG00000066827	MSTRG.9592.1	mRNA	ENSG00000249267	1	0.311688	0.637532	0.0257381	0.040612	hsa-miR-372-3p(-0.640670825082|-0.923326639549)	0.481577	0.819273
8_134509619_134565421	circRNA	ENSG00000066827	MSTRG.24183.9	mRNA	ENSG00000240770	1	0.446206	0.609704	0.0353002	0.0507874	hsa-miR-372-3p(-0.640670825082|-0.809108070931)	0.40729	0.883819
8_134509619_134565421	circRNA	ENSG00000066827	MSTRG.6260.1	mRNA	ENSG00000110042	1	0.181818	0.718975	0.00841326	0.0188716	hsa-miR-548az-5p(-0.882702025669|-0.762237762238)	0.567271	0.926767
XR_001749778.1	lncRNA	ENSG00000276476	ENST00000463781	mRNA	ENSG00000145113	1	0.227273	0.629175	0.0283838	0.0435092	hsa-miR-371a-3p(-0.90877752404|-0.72504489473)	0.732624	0.887544
XR_001749778.1	lncRNA	ENSG00000276476	ENST00000460472	mRNA	ENSG00000155657	2	0.04329	0.924051	1.75e-05	0.00061719	hsa-miR-371a-3p(-0.90877752404|-0.868144358537);<br>hsa-miR-193a-5p(-0.722811466997|-0.642935361762)	0.163966	0.998028
XR_001749778.1	lncRNA	ENSG00000276476	ENST00000678092	mRNA	ENSG00000164733	1	0.227273	0.57908	0.0484963	0.0646524	hsa-miR-372-3p(-0.94737425286|-0.67842573481)	0.849685	0.834575
XR_001749778.1	lncRNA	ENSG00000276476	ENST00000418703	mRNA	ENSG00000111199	1	0.227273	0.759865	0.00413353	0.012112	hsa-miR-371a-3p(-0.90877752404|-0.632389843979)	0.187041	0.820663
XR_001749778.1	lncRNA	ENSG00000276476	ENST00000644969	mRNA	ENSG00000157764	1	0.227273	0.584512	0.0459366	0.061954	hsa-miR-371a-3p(-0.90877752404|-0.582464329981)	0.421826	0.78118
XR_001749778.1	lncRNA	ENSG00000276476	ENST00000358359	mRNA	ENSG00000145725	1	0.227273	0.628074	0.0287463	0.0439356	hsa-miR-372-3p(-0.94737425286|-0.727272727273)	0.905361	0.868568
XR_001749778.1	lncRNA	ENSG00000276476	ENST00000678917	mRNA	ENSG00000162923	1	0.227273	0.601212	0.0386647	0.0543072	hsa-miR-372-3p(-0.94737425286|-0.644871222479)	0.640949	0.810015
XR_001749778.1	lncRNA	ENSG00000276476	MSTRG.1936.9	mRNA	ENSG00000121957	1	0.227273	0.678384	0.0153043	0.0282795	hsa-miR-372-3p(-0.94737425286|-0.74606068878)	0.811682	0.881121
XR_001749778.1	lncRNA	ENSG00000276476	ENST00000339497	mRNA	ENSG00000108100	1	0.227273	0.598592	0.0397475	0.0555069	hsa-miR-371a-5p(-0.891233556395|-0.621056454653)	0.47176	0.821346
XR_001749778.1	lncRNA	ENSG00000276476	ENST00000303688	mRNA	ENSG00000154781	1	0.227273	0.57908	0.0484963	0.0646524	hsa-miR-548ab(-0.78947854405|-0.686223731762)	0.495486	0.93003
XR_001749778.1	lncRNA	ENSG00000276476	ENST00000368744	mRNA	ENSG00000203783	1	0.227273	0.628074	0.0287463	0.0439356	hsa-miR-193a-5p(-0.722811466997|-0.783216783217)	0.483875	0.959891
XR_001749778.1	lncRNA	ENSG00000276476	MSTRG.25738.1	mRNA	ENSG00000077097	1	0.227273	0.782461	0.00262801	0.00948788	hsa-miR-371a-3p(-0.90877752404|-0.713286713287)	0.323452	0.87948
XR_001749778.1	lncRNA	ENSG00000276476	ENST00000340449	mRNA	ENSG00000088387	1	0.227273	0.856146	0.000379136	0.00332573	hsa-miR-372-3p(-0.94737425286|-0.895104895105)	0.799071	0.971631
XR_001749778.1	lncRNA	ENSG00000276476	ENST00000382366	mRNA	ENSG00000174373	1	0.227273	0.644992	0.0235317	0.0383522	hsa-miR-372-3p(-0.94737425286|-0.693521203655)	0.697162	0.845296
XR_001749778.1	lncRNA	ENSG00000276476	MSTRG.9830.3	mRNA	ENSG00000122034	1	0.227273	0.630282	0.0280226	0.0431707	hsa-miR-372-3p(-0.94737425286|-0.729829054055)	0.90965	0.870293
XR_001749778.1	lncRNA	ENSG00000276476	ENST00000340623	mRNA	ENSG00000187699	1	0.227273	0.831584	0.000798367	0.00491851	hsa-miR-372-3p(-0.94737425286|-0.867132867133)	0.768337	0.955778
XR_001749778.1	lncRNA	ENSG00000276476	ENST00000455584	mRNA	ENSG00000251537	1	0.227273	0.764085	0.00381225	0.011489	hsa-miR-371a-5p(-0.891233556395|-0.757899402288)	0.464574	0.919149
XR_001749778.1	lncRNA	ENSG00000276476	ENST00000644155	mRNA	ENSG00000131626	1	0.227273	0.705267	0.0104054	0.0216571	hsa-miR-372-3p(-0.94737425286|-0.797202797203)	0.963886	0.913921
XR_001749778.1	lncRNA	ENSG00000276476	ENST00000677450	mRNA	ENSG00000204120	1	0.227273	0.733338	0.0066471	0.0163834	hsa-miR-371a-5p(-0.891233556395|-0.678321678322)	0.346855	0.864349
XR_001749778.1	lncRNA	ENSG00000276476	ENST00000354313	mRNA	ENSG00000100605	1	0.227273	0.642109	0.0243674	0.0392567	hsa-miR-371a-5p(-0.891233556395|-0.832167832168)	1.03792	0.965727
XR_001749778.1	lncRNA	ENSG00000276476	MSTRG.9592.1	mRNA	ENSG00000249267	1	0.367965	0.937346	6.84e-06	0.000405055	hsa-miR-372-3p(-0.94737425286|-0.923326639549)	0.428047	0.987145
XR_001749778.1	lncRNA	ENSG00000276476	ENST00000250559	mRNA	ENSG00000127314	1	0.227273	0.818982	0.00111977	0.0058937	hsa-miR-371a-5p(-0.891233556395|-0.742558056439)	0.301531	0.909
XR_001749778.1	lncRNA	ENSG00000276476	MSTRG.24183.9	mRNA	ENSG00000240770	3	0.0232399	0.768015	0.00353034	0.0111188	hsa-miR-371a-5p(-0.891233556395|-0.886165982448);<br>hsa-miR-372-3p(-0.94737425286|-0.809108070931);<br>hsa-miR-193a-5p(-0.722811466997|-0.70402910068)	0.623894	0.999837
XR_001749778.1	lncRNA	ENSG00000276476	ENST00000414423	mRNA	ENSG00000162923	1	0.227273	0.601212	0.0386647	0.0543072	hsa-miR-372-3p(-0.94737425286|-0.644871222479)	0.640949	0.810015
NR_110557.1	lncRNA	ENSG00000257185	ENST00000403658	mRNA	ENSG00000035115	1	0.0454545	0.630064	0.0280935	0.0432366	hsa-miR-941(-0.684623599028|-0.832091899973)	0.480675	0.902771
NR_110557.1	lncRNA	ENSG00000257185	ENST00000649792	mRNA	ENSG00000175356	1	0.0454545	0.706018	0.010288	0.0215077	hsa-miR-941(-0.684623599028|-0.79020979021)	0.336589	0.928408
NR_110557.1	lncRNA	ENSG00000257185	ENST00000309263	mRNA	ENSG00000175356	1	0.0454545	0.666795	0.0178701	0.0316182	hsa-miR-941(-0.684623599028|-0.79020979021)	0.385174	0.928408
chr3:175079307-175115243	lncRNA	ENSG00000230292	ENST00000460472	mRNA	ENSG00000155657	1	0.311688	0.833278	0.000761299	0.00485842	hsa-miR-193a-5p(-0.626971189163|-0.642935361762)	0.112334	0.987429
chr3:175079307-175115243	lncRNA	ENSG00000230292	ENST00000646432	mRNA	ENSG00000151090	1	0.181818	0.591166	0.0429326	0.0587982	hsa-miR-548az-5p(-0.619965924479|-0.602611397061)	0.243704	0.985805
chr3:175079307-175115243	lncRNA	ENSG00000230292	ENST00000641895	mRNA	ENSG00000204695	1	0.181818	0.736842	0.00626216	0.0158061	hsa-miR-9-3p(-0.581436968721|-0.711034365363)	0.171504	0.899729
chr3:175079307-175115243	lncRNA	ENSG00000230292	MSTRG.26629.2	mRNA	ENSG00000242242	1	0.311688	0.774867	0.00307712	0.0103332	hsa-miR-193a-5p(-0.626971189163|-0.644297238274)	0.152316	0.986371
chr3:175079307-175115243	lncRNA	ENSG00000230292	ENST00000303688	mRNA	ENSG00000154781	1	0.181818	0.613216	0.0339721	0.0495981	hsa-miR-548ab(-0.690018571313|-0.686223731762)	0.347852	0.997243
chr3:175079307-175115243	lncRNA	ENSG00000230292	ENST00000368744	mRNA	ENSG00000203783	1	0.181818	0.78459	0.0025116	0.00931554	hsa-miR-193a-5p(-0.626971189163|-0.783216783217)	0.178573	0.889202
chr3:175079307-175115243	lncRNA	ENSG00000230292	MSTRG.24183.9	mRNA	ENSG00000240770	1	0.446206	0.887719	0.000116071	0.00176749	hsa-miR-193a-5p(-0.626971189163|-0.70402910068)	0.0810125	0.942105
XR_001739869.1	lncRNA	ENSG00000286965	ENST00000614785	mRNA	ENSG00000263956	1	0.0454545	0.908778	4.26e-05	0.00100319	hsa-miR-372-5p(-0.610530074066|-0.706293706294)	0.0569991	0.927277
XR_001739869.1	lncRNA	ENSG00000286965	MSTRG.15352.1	mRNA	ENSG00000108559	1	0.0454545	0.875221	0.000192501	0.00238069	hsa-miR-372-5p(-0.610530074066|-0.68301330663)	0.0831043	0.943965
XR_001739869.1	lncRNA	ENSG00000286965	ENST00000613969	mRNA	ENSG00000269713	1	0.0454545	0.828075	0.000879558	0.00520842	hsa-miR-372-5p(-0.610530074066|-0.608391608392)	0.101593	0.998246
XR_001739869.1	lncRNA	ENSG00000286965	ENST00000464295	mRNA	ENSG00000175697	1	0.0909091	0.802817	0.00166829	0.00729619	hsa-miR-372-5p(-0.610530074066|-0.59298610642)	0.111637	0.985423
XR_001739869.1	lncRNA	ENSG00000286965	MSTRG.24183.9	mRNA	ENSG00000240770	1	0.181818	0.894553	8.58e-05	0.0015053	hsa-miR-372-5p(-0.610530074066|-0.654992247896)	0.0679946	0.964867
XR_001739869.1	lncRNA	ENSG00000286965	ENST00000448323	mRNA	ENSG00000138674	1	0.0454545	0.672985	0.0164633	0.0298006	hsa-miR-372-5p(-0.610530074066|-0.772001698232)	0.272405	0.883206
chr3:29264194-29290727	lncRNA	ENSG00000235904	ENST00000347800	mRNA	ENSG00000160179	1	0.0454545	0.589781	0.043546	0.059497	hsa-miR-372-5p(-0.742558056439|-0.834385673847)	0.6705	0.941769
chr3:29264194-29290727	lncRNA	ENSG00000235904	ENST00000614785	mRNA	ENSG00000263956	1	0.0454545	0.928198	1.33e-05	0.000538796	hsa-miR-372-5p(-0.742558056439|-0.706293706294)	0.0767107	0.97497
chr3:29264194-29290727	lncRNA	ENSG00000235904	MSTRG.15352.1	mRNA	ENSG00000108559	1	0.0454545	0.892982	9.21e-05	0.00157615	hsa-miR-372-5p(-0.742558056439|-0.68301330663)	0.104357	0.958231
chr3:29264194-29290727	lncRNA	ENSG00000235904	ENST00000613969	mRNA	ENSG00000269713	1	0.0454545	0.7986	0.00184042	0.00773534	hsa-miR-372-5p(-0.742558056439|-0.608391608392)	0.146121	0.900687
chr3:29264194-29290727	lncRNA	ENSG00000235904	ENST00000464295	mRNA	ENSG00000175697	1	0.0909091	0.783832	0.00255255	0.009412	hsa-miR-372-5p(-0.742558056439|-0.59298610642)	0.146905	0.888007
chr3:29264194-29290727	lncRNA	ENSG00000235904	ENST00000398752	mRNA	ENSG00000152234	1	0.0454545	0.767076	0.00359618	0.0112723	hsa-miR-372-5p(-0.742558056439|-0.762237762238)	0.303297	0.986922
chr3:29264194-29290727	lncRNA	ENSG00000235904	MSTRG.24183.9	mRNA	ENSG00000240770	1	0.181818	0.957895	9.71e-07	0.000142055	hsa-miR-372-5p(-0.742558056439|-0.654992247896)	0.0262314	0.937343
chr3:29264194-29290727	lncRNA	ENSG00000235904	ENST00000448323	mRNA	ENSG00000138674	1	0.0454545	0.730391	0.00698438	0.0169254	hsa-miR-372-5p(-0.742558056439|-0.772001698232)	0.361293	0.98056
3_111913319_111954029	circRNA	ENSG00000144824	ENST00000297268	mRNA	ENSG00000164692	1	0.0909091	0.63239	0.0273439	0.042494	hsa-miR-7851-3p(-0.790487304974|-0.636363636364)	0.358604	0.891983
3_111913319_111954029	circRNA	ENSG00000144824	ENST00000374045	mRNA	ENSG00000181634	1	0.0909091	0.757204	0.00434648	0.0123947	hsa-miR-7851-3p(-0.790487304974|-0.685314685315)	0.274123	0.928735
3_111913319_111954029	circRNA	ENSG00000144824	ENST00000456883	mRNA	ENSG00000090615	1	0.0909091	0.583485	0.0464128	0.0624522	hsa-miR-1285-5p(-0.669833979478|-0.700526468338)	0.367871	0.977603
3_111913319_111954029	circRNA	ENSG00000144824	ENST00000465829	mRNA	ENSG00000170667	1	0.0909091	0.790487	0.00220958	0.00865216	hsa-miR-7851-3p(-0.790487304974|-0.937062937063)	0.557847	0.915154
3_111913319_111954029	circRNA	ENSG00000144824	ENST00000395894	mRNA	ENSG00000187607	1	0.0909091	0.757204	0.00434648	0.0123947	hsa-miR-7851-3p(-0.790487304974|-0.587412587413)	0.166366	0.85262
3_111913319_111954029	circRNA	ENSG00000144824	ENST00000651372	mRNA	ENSG00000091656	1	0.0909091	0.576733	0.0496331	0.0657499	hsa-miR-1285-5p(-0.669833979478|-0.657352600979)	0.332935	0.990596
3_111913319_111954029	circRNA	ENSG00000144824	ENST00000263080	mRNA	ENSG00000108381	1	0.17316	0.694797	0.0121486	0.0239649	hsa-miR-7851-3p(-0.790487304974|-0.636363636364)	0.288922	0.891983
3_111913319_111954029	circRNA	ENSG00000144824	ENST00000443439	mRNA	ENSG00000164307	1	0.0909091	0.757204	0.00434648	0.0123947	hsa-miR-7851-3p(-0.790487304974|-0.713286713287)	0.306765	0.948662
3_111913319_111954029	circRNA	ENSG00000144824	ENST00000262441	mRNA	ENSG00000065325	2	0.004329	0.580337	0.0478955	0.0641108	hsa-miR-1285-5p(-0.669833979478|-0.645618009357);<br>hsa-miR-7851-3p(-0.790487304974|-0.764916989347)	0.480761	0.999695
3_111913319_111954029	circRNA	ENSG00000144824	ENST00000561100	mRNA	ENSG00000166073	1	0.0909091	0.658505	0.0198896	0.0341572	hsa-miR-7851-3p(-0.790487304974|-0.690018571313)	0.403481	0.932139
3_111913319_111954029	circRNA	ENSG00000144824	ENST00000315392	mRNA	ENSG00000161381	1	0.17316	0.62	0.0315082	0.0470053	hsa-miR-1285-5p(-0.669833979478|-0.775443369934)	0.405464	0.926928
3_111913319_111954029	circRNA	ENSG00000144824	ENST00000556573	mRNA	ENSG00000258986	1	0.0909091	0.659663	0.0195979	0.0337621	hsa-miR-7851-3p(-0.790487304974|-0.610530074066)	0.294677	0.871552
3_111913319_111954029	circRNA	ENSG00000144824	ENST00000339082	mRNA	ENSG00000011422	1	0.17316	0.63239	0.0273439	0.042494	hsa-miR-1285-5p(-0.669833979478|-0.846153846154)	0.466595	0.883693
3_111913319_111954029	circRNA	ENSG00000144824	ENST00000304636	mRNA	ENSG00000168542	1	0.0909091	0.694797	0.0121486	0.0239649	hsa-miR-7851-3p(-0.790487304974|-0.678321678322)	0.342392	0.923635
3_111913319_111954029	circRNA	ENSG00000144824	ENST00000624552	mRNA	ENSG00000148357	1	0.0909091	0.6033	0.0378174	0.0534447	hsa-miR-7851-3p(-0.790487304974|-0.701758705823)	0.491991	0.94054
3_111913319_111954029	circRNA	ENSG00000144824	ENST00000397061	mRNA	ENSG00000213965	1	0.0909091	0.63655	0.0260393	0.0409634	hsa-miR-7851-3p(-0.790487304974|-0.741258741259)	0.513481	0.967861
3_111913319_111954029	circRNA	ENSG00000144824	ENST00000503622	mRNA	ENSG00000169862	1	0.0909091	0.768215	0.00351642	0.0111009	hsa-miR-1285-5p(-0.669833979478|-0.807022511696)	0.249034	0.907108
3_111913319_111954029	circRNA	ENSG00000144824	ENST00000360534	mRNA	ENSG00000197635	1	0.0909091	0.719759	0.00830862	0.0187187	hsa-miR-7851-3p(-0.790487304974|-0.664335664336)	0.294648	0.913287
3_111913319_111954029	circRNA	ENSG00000144824	ENST00000244728	mRNA	ENSG00000124749	1	0.0909091	0.578304	0.0488702	0.0649631	hsa-miR-7851-3p(-0.790487304974|-0.587412587413)	0.34839	0.85262
3_111913319_111954029	circRNA	ENSG00000144824	ENST00000337929	mRNA	ENSG00000103522	1	0.17316	0.808544	0.00145459	0.00678614	hsa-miR-7851-3p(-0.790487304974|-0.749563321122)	0.275704	0.973427
3_111913319_111954029	circRNA	ENSG00000144824	ENST00000674749	mRNA	ENSG00000116991	2	0.012987	0.70435	0.0105502	0.0218977	hsa-miR-1285-5p(-0.669833979478|-0.851139659031);<br>hsa-miR-7851-3p(-0.790487304974|-0.686515938972)	0.350653	0.990418
3_111913319_111954029	circRNA	ENSG00000144824	ENST00000431918	mRNA	ENSG00000189143	1	0.17316	0.807129	0.0015053	0.00688842	hsa-miR-7851-3p(-0.790487304974|-0.748251748252)	0.27641	0.972552
3_111913319_111954029	circRNA	ENSG00000144824	ENST00000519716	mRNA	ENSG00000130477	1	0.246753	0.697612	0.0116601	0.0233912	hsa-miR-7851-3p(-0.790487304974|-0.732412527812)	0.41309	0.961866
3_111913319_111954029	circRNA	ENSG00000144824	ENST00000389840	mRNA	ENSG00000187775	1	0.0909091	0.734021	0.00657075	0.0163085	hsa-miR-7851-3p(-0.790487304974|-0.597547848518)	0.201209	0.860998
3_111913319_111954029	circRNA	ENSG00000144824	ENST00000237316	mRNA	ENSG00000118526	1	0.0909091	0.657353	0.020183	0.0344597	hsa-miR-7851-3p(-0.790487304974|-0.622377622378)	0.312397	0.881015
3_111913319_111954029	circRNA	ENSG00000144824	ENST00000519560	mRNA	ENSG00000184347	1	0.0909091	0.603267	0.0378306	0.0534447	hsa-miR-1285-5p(-0.669833979478|-0.881118881119)	0.566063	0.863771
3_111913319_111954029	circRNA	ENSG00000144824	ENST00000296533	mRNA	ENSG00000164128	1	0.0909091	0.703118	0.0107471	0.022098	hsa-miR-7851-3p(-0.790487304974|-0.72027972028)	0.388323	0.953529
3_111913319_111954029	circRNA	ENSG00000144824	ENST00000307503	mRNA	ENSG00000172482	1	0.0909091	0.681427	0.0146781	0.0273967	hsa-miR-7851-3p(-0.790487304974|-0.851139659031)	0.654641	0.963054
3_111913319_111954029	circRNA	ENSG00000144824	ENST00000370153	mRNA	ENSG00000117620	1	0.0909091	0.649032	0.022396	0.0371221	hsa-miR-1285-5p(-0.669833979478|-0.748251748252)	0.348931	0.944702
3_111913319_111954029	circRNA	ENSG00000144824	ENST00000559488	mRNA	ENSG00000259207	1	0.0909091	0.582464	0.04689	0.0630259	hsa-miR-7851-3p(-0.790487304974|-0.797202797203)	0.711506	0.99577
3_111913319_111954029	circRNA	ENSG00000144824	ENST00000641686	mRNA	ENSG00000164073	1	0.0909091	0.790487	0.00220958	0.00865216	hsa-miR-1285-5p(-0.669833979478|-0.664335664336)	0.167953	0.995879
3_111913319_111954029	circRNA	ENSG00000144824	ENST00000369872	mRNA	ENSG00000143028	1	0.0909091	0.694797	0.0121486	0.0239649	hsa-miR-1285-5p(-0.669833979478|-0.839160839161)	0.366205	0.887788
3_111913319_111954029	circRNA	ENSG00000144824	ENST00000680335	mRNA	ENSG00000100749	1	0.17316	0.600182	0.0390878	0.0547829	hsa-miR-7851-3p(-0.790487304974|-0.797902127139)	0.682928	0.995332
3_111913319_111954029	circRNA	ENSG00000144824	ENST00000309285	mRNA	ENSG00000173578	1	0.0909091	0.640711	0.0247805	0.0396591	hsa-miR-7851-3p(-0.790487304974|-0.727272727273)	0.484157	0.95835
3_111913319_111954029	circRNA	ENSG00000144824	ENST00000439578	mRNA	ENSG00000152700	1	0.0909091	0.611588	0.0345833	0.0500055	hsa-miR-7851-3p(-0.790487304974|-0.699300699301)	0.477286	0.938792
3_111913319_111954029	circRNA	ENSG00000144824	ENST00000394221	mRNA	ENSG00000178700	2	0.012987	0.660589	0.019367	0.0334429	hsa-miR-1285-5p(-0.669833979478|-0.830123864981);<br>hsa-miR-7851-3p(-0.790487304974|-0.598950130429)	0.343567	0.984789
3_111913319_111954029	circRNA	ENSG00000144824	ENST00000298552	mRNA	ENSG00000165699	1	0.0909091	0.677161	0.0155614	0.0286171	hsa-miR-7851-3p(-0.790487304974|-0.624168500725)	0.293138	0.882432
3_111913319_111954029	circRNA	ENSG00000144824	ENST00000678789	mRNA	ENSG00000196262	1	0.0909091	0.758365	0.00425255	0.0122404	hsa-miR-1285-5p(-0.669833979478|-0.72537009966)	0.22524	0.960195
3_111913319_111954029	circRNA	ENSG00000144824	ENST00000557451	mRNA	ENSG00000100968	1	0.17316	0.720475	0.00821407	0.0186273	hsa-miR-7851-3p(-0.790487304974|-0.689444023181)	0.324935	0.931724
3_111913319_111954029	circRNA	ENSG00000144824	ENST00000355710	mRNA	ENSG00000165731	1	0.17316	0.78084	0.00271937	0.00964425	hsa-miR-7851-3p(-0.790487304974|-0.819378575708)	0.401661	0.982054
chr7:94832134-95214332	lncRNA	ENSG00000236197	ENST00000646432	mRNA	ENSG00000151090	1	0.272727	0.722813	0.00791057	0.018241	hsa-miR-548az-5p(-0.600003693478|-0.602611397061)	0.156977	0.997832
chr7:94832134-95214332	lncRNA	ENSG00000236197	MSTRG.26629.2	mRNA	ENSG00000242242	1	0.415584	0.678535	0.0152728	0.0282667	hsa-miR-372-3p(-0.912286317569|-0.743419890317)	0.677356	0.898009
chr7:94832134-95214332	lncRNA	ENSG00000236197	ENST00000447404	mRNA	ENSG00000165209	1	0.272727	0.764917	0.00375117	0.0113878	hsa-miR-217-5p(-0.771934576405|-0.678321678322)	0.248322	0.935451
chr7:94832134-95214332	lncRNA	ENSG00000236197	ENST00000678092	mRNA	ENSG00000164733	1	0.272727	0.610382	0.0350411	0.0504618	hsa-miR-372-3p(-0.912286317569|-0.67842573481)	0.638754	0.852984
chr7:94832134-95214332	lncRNA	ENSG00000236197	ENST00000614785	mRNA	ENSG00000263956	1	0.272727	0.926321	1.51e-05	0.000570398	hsa-miR-372-5p(-0.694741118764|-0.706293706294)	0.0707651	0.991754
chr7:94832134-95214332	lncRNA	ENSG00000236197	ENST00000358359	mRNA	ENSG00000145725	1	0.272727	0.789479	0.00225916	0.00873729	hsa-miR-372-3p(-0.912286317569|-0.727272727273)	0.341242	0.887156
chr7:94832134-95214332	lncRNA	ENSG00000236197	MSTRG.9484.1	mRNA	ENSG00000188735	1	0.272727	0.78597	0.00243826	0.00913903	hsa-miR-371a-5p(-0.894742349924|-0.636363636364)	0.157247	0.831247
chr7:94832134-95214332	lncRNA	ENSG00000236197	ENST00000523619	mRNA	ENSG00000156011	1	0.272727	0.709238	0.00979574	0.0207957	hsa-miR-217-5p(-0.771934576405|-0.738557399914)	0.384635	0.977903
chr7:94832134-95214332	lncRNA	ENSG00000236197	MSTRG.1936.9	mRNA	ENSG00000121957	1	0.272727	0.704746	0.0104875	0.0217881	hsa-miR-372-3p(-0.912286317569|-0.74606068878)	0.616282	0.899764
chr7:94832134-95214332	lncRNA	ENSG00000236197	MSTRG.33889.1	mRNA	ENSG00000122566	1	0.272727	0.87369	0.00020406	0.00239704	hsa-miR-217-5p(-0.771934576405|-0.909090909091)	0.224482	0.918409
chr7:94832134-95214332	lncRNA	ENSG00000236197	ENST00000339497	mRNA	ENSG00000108100	1	0.272727	0.626761	0.0291833	0.0444395	hsa-miR-371a-5p(-0.894742349924|-0.621056454653)	0.423698	0.819444
chr7:94832134-95214332	lncRNA	ENSG00000236197	ENST00000303688	mRNA	ENSG00000154781	1	0.272727	0.653421	0.0212076	0.0356993	hsa-miR-548ab(-0.785969750521|-0.686223731762)	0.399774	0.932247
chr7:94832134-95214332	lncRNA	ENSG00000236197	MSTRG.15352.1	mRNA	ENSG00000108559	1	0.272727	0.873464	0.000205811	0.00239823	hsa-miR-372-5p(-0.694741118764|-0.68301330663)	0.114075	0.991488
chr7:94832134-95214332	lncRNA	ENSG00000236197	ENST00000620340	mRNA	ENSG00000072133	1	0.272727	0.722321	0.00797371	0.0183405	hsa-miR-371a-5p(-0.894742349924|-0.619965924479)	0.243981	0.818594
chr7:94832134-95214332	lncRNA	ENSG00000236197	ENST00000613969	mRNA	ENSG00000269713	1	0.272727	0.800005	0.00178164	0.00760537	hsa-miR-372-5p(-0.694741118764|-0.608391608392)	0.138986	0.933737
chr7:94832134-95214332	lncRNA	ENSG00000236197	ENST00000464295	mRNA	ENSG00000175697	2	0.0649351	0.739437	0.00598813	0.0153581	hsa-miR-372-5p(-0.694741118764|-0.59298610642);<br>hsa-miR-217-5p(-0.771934576405|-0.624565248182)	0.197584	0.99131
chr7:94832134-95214332	lncRNA	ENSG00000236197	ENST00000564873	mRNA	ENSG00000102893	1	0.272727	0.804922	0.00158711	0.00710363	hsa-miR-217-5p(-0.771934576405|-0.619965924479)	0.150641	0.890819
chr7:94832134-95214332	lncRNA	ENSG00000236197	ENST00000398752	mRNA	ENSG00000152234	1	0.272727	0.764917	0.00375117	0.0113878	hsa-miR-372-5p(-0.694741118764|-0.762237762238)	0.259393	0.953674
chr7:94832134-95214332	lncRNA	ENSG00000236197	ENST00000340449	mRNA	ENSG00000088387	1	0.272727	0.926321	1.51e-05	0.000570398	hsa-miR-372-3p(-0.912286317569|-0.895104895105)	0.325398	0.990494
chr7:94832134-95214332	lncRNA	ENSG00000236197	ENST00000382366	mRNA	ENSG00000174373	1	0.272727	0.743411	0.00558603	0.0146328	hsa-miR-372-3p(-0.912286317569|-0.693521203655)	0.368158	0.863766
chr7:94832134-95214332	lncRNA	ENSG00000236197	MSTRG.9830.3	mRNA	ENSG00000122034	1	0.272727	0.617958	0.0322359	0.0478252	hsa-miR-372-3p(-0.912286317569|-0.729829054055)	0.78888	0.888889
chr7:94832134-95214332	lncRNA	ENSG00000236197	ENST00000340623	mRNA	ENSG00000187699	1	0.272727	0.898251	7.22e-05	0.00138922	hsa-miR-372-3p(-0.912286317569|-0.867132867133)	0.372842	0.974625
chr7:94832134-95214332	lncRNA	ENSG00000236197	ENST00000455584	mRNA	ENSG00000251537	1	0.272727	0.739437	0.00598813	0.0153581	hsa-miR-371a-5p(-0.894742349924|-0.757899402288)	0.528987	0.917197
chr7:94832134-95214332	lncRNA	ENSG00000236197	ENST00000280904	mRNA	ENSG00000134755	1	0.272727	0.631583	0.0276023	0.0428091	hsa-miR-372-3p(-0.912286317569|-0.685314685315)	0.610193	0.85793
chr7:94832134-95214332	lncRNA	ENSG00000236197	ENST00000644155	mRNA	ENSG00000131626	1	0.272727	0.722811	0.00791075	0.018241	hsa-miR-372-3p(-0.912286317569|-0.797202797203)	0.740873	0.93268
chr7:94832134-95214332	lncRNA	ENSG00000236197	ENST00000551374	mRNA	ENSG00000134294	1	0.272727	0.740355	0.00589329	0.0151993	hsa-miR-217-5p(-0.771934576405|-0.804195804196)	0.423901	0.979531
chr7:94832134-95214332	lncRNA	ENSG00000236197	ENST00000677450	mRNA	ENSG00000204120	1	0.272727	0.740355	0.00589329	0.0151993	hsa-miR-371a-5p(-0.894742349924|-0.678321678322)	0.333715	0.862421
chr7:94832134-95214332	lncRNA	ENSG00000236197	ENST00000381908	mRNA	ENSG00000134539	1	0.272727	0.828075	0.000879558	0.00520842	hsa-miR-372-3p(-0.912286317569|-0.671328671329)	0.117697	0.847843
chr7:94832134-95214332	lncRNA	ENSG00000236197	ENST00000354313	mRNA	ENSG00000100605	1	0.272727	0.789479	0.00225916	0.00873729	hsa-miR-371a-5p(-0.894742349924|-0.832167832168)	0.608156	0.963765
chr7:94832134-95214332	lncRNA	ENSG00000236197	MSTRG.9592.1	mRNA	ENSG00000249267	2	0.0649351	0.962486	5.49e-07	0.000101396	hsa-miR-372-3p(-0.912286317569|-0.923326639549);<br>hsa-miR-217-5p(-0.771934576405|-0.891117570728)	0.104547	0.997414
chr7:94832134-95214332	lncRNA	ENSG00000236197	ENST00000250559	mRNA	ENSG00000127314	1	0.272727	0.736381	0.00631185	0.0158906	hsa-miR-371a-5p(-0.894742349924|-0.742558056439)	0.495727	0.907052
chr7:94832134-95214332	lncRNA	ENSG00000236197	MSTRG.24183.9	mRNA	ENSG00000240770	3	0.0437457	0.947277	2.94e-06	0.000267773	hsa-miR-372-5p(-0.694741118764|-0.654992247896);<br>hsa-miR-371a-5p(-0.894742349924|-0.886165982448);<br>hsa-miR-372-3p(-0.912286317569|-0.809108070931)	0.107044	0.99992
chr7:94832134-95214332	lncRNA	ENSG00000236197	MSTRG.6260.1	mRNA	ENSG00000110042	1	0.272727	0.61053	0.0349845	0.0503961	hsa-miR-548az-5p(-0.600003693478|-0.762237762238)	0.314713	0.880907
chr7:94832134-95214332	lncRNA	ENSG00000236197	MSTRG.22085.1	mRNA	ENSG00000157827	1	0.272727	0.733338	0.0066471	0.0163834	hsa-miR-217-5p(-0.771934576405|-0.79020979021)	0.416722	0.988301
chr7:94832134-95214332	lncRNA	ENSG00000236197	ENST00000448323	mRNA	ENSG00000138674	1	0.272727	0.708199	0.00995256	0.0209781	hsa-miR-372-5p(-0.694741118764|-0.772001698232)	0.332287	0.947325
chr4:154754755-154781873	lncRNA	ENSG00000249041	MSTRG.26629.2	mRNA	ENSG00000242242	1	0.0909091	0.623218	0.0303855	0.0457716	hsa-miR-372-3p(-0.895978400343|-0.743419890317)	0.76755	0.906942
chr4:154754755-154781873	lncRNA	ENSG00000249041	ENST00000358359	mRNA	ENSG00000145725	1	0.0454545	0.705495	0.0103698	0.02164	hsa-miR-372-3p(-0.895978400343|-0.727272727273)	0.528746	0.896069
chr4:154754755-154781873	lncRNA	ENSG00000249041	ENST00000678917	mRNA	ENSG00000162923	1	0.0454545	0.579229	0.0484249	0.0646132	hsa-miR-372-3p(-0.895978400343|-0.644871222479)	0.574992	0.837033
chr4:154754755-154781873	lncRNA	ENSG00000249041	MSTRG.1936.9	mRNA	ENSG00000121957	1	0.0454545	0.628991	0.0284441	0.0435751	hsa-miR-372-3p(-0.895978400343|-0.74606068878)	0.762441	0.9087
chr4:154754755-154781873	lncRNA	ENSG00000249041	ENST00000340449	mRNA	ENSG00000088387	1	0.0454545	0.846594	0.000514125	0.00391702	hsa-miR-372-3p(-0.895978400343|-0.895104895105)	0.62135	0.999512
chr4:154754755-154781873	lncRNA	ENSG00000249041	ENST00000382366	mRNA	ENSG00000174373	1	0.0454545	0.76327	0.00387275	0.0116032	hsa-miR-372-3p(-0.895978400343|-0.693521203655)	0.319786	0.872628
chr4:154754755-154781873	lncRNA	ENSG00000249041	MSTRG.9830.3	mRNA	ENSG00000122034	1	0.0454545	0.612398	0.0342781	0.0498232	hsa-miR-372-3p(-0.895978400343|-0.729829054055)	0.749135	0.897805
chr4:154754755-154781873	lncRNA	ENSG00000249041	ENST00000340623	mRNA	ENSG00000187699	1	0.0454545	0.825429	0.000944898	0.00536997	hsa-miR-372-3p(-0.895978400343|-0.867132867133)	0.606181	0.983639
chr4:154754755-154781873	lncRNA	ENSG00000249041	ENST00000280904	mRNA	ENSG00000134755	1	0.0454545	0.61378	0.0337619	0.0493278	hsa-miR-372-3p(-0.895978400343|-0.685314685315)	0.614543	0.866778
chr4:154754755-154781873	lncRNA	ENSG00000249041	ENST00000644155	mRNA	ENSG00000131626	1	0.0454545	0.638473	0.025452	0.0403673	hsa-miR-372-3p(-0.895978400343|-0.797202797203)	0.92121	0.941663
chr4:154754755-154781873	lncRNA	ENSG00000249041	ENST00000381908	mRNA	ENSG00000134539	1	0.0454545	0.691385	0.0127608	0.0248074	hsa-miR-372-3p(-0.895978400343|-0.671328671329)	0.418289	0.856665
chr4:154754755-154781873	lncRNA	ENSG00000249041	MSTRG.9592.1	mRNA	ENSG00000249267	1	0.0909091	0.877348	0.000177303	0.00227925	hsa-miR-372-3p(-0.895978400343|-0.923326639549)	0.583769	0.984968
chr4:154754755-154781873	lncRNA	ENSG00000249041	MSTRG.24183.9	mRNA	ENSG00000240770	1	0.181818	0.810974	0.00137055	0.00659208	hsa-miR-372-3p(-0.895978400343|-0.809108070931)	0.481326	0.949052
chr4:154754755-154781873	lncRNA	ENSG00000249041	ENST00000414423	mRNA	ENSG00000162923	1	0.0454545	0.579229	0.0484249	0.0646132	hsa-miR-372-3p(-0.895978400343|-0.644871222479)	0.574992	0.837033
XR_944921.2	lncRNA	ENSG00000269514	ENST00000678439	mRNA	ENSG00000082701	1	0.0454545	0.615	0.0333112	0.0487831	hsa-miR-513a-5p(-0.676158090716|-0.698957195977)	0.344751	0.98342
XR_944921.2	lncRNA	ENSG00000269514	ENST00000555447	mRNA	ENSG00000140022	1	0.0454545	0.73634	0.00631629	0.0158906	hsa-miR-513a-5p(-0.676158090716|-0.734265734266)	0.25677	0.958801
XR_002957871.1	lncRNA	ENSG00000260071	MSTRG.9592.1	mRNA	ENSG00000249267	1	0.17316	0.755166	0.00451506	0.0126873	hsa-miR-372-3p(-0.681606956783|-0.923326639549)	0.307394	0.84939
XR_002957871.1	lncRNA	ENSG00000260071	MSTRG.24183.9	mRNA	ENSG00000240770	2	0.025974	0.599267	0.0394662	0.0552311	hsa-miR-371a-5p(-0.761369473003|-0.886165982448);<br>hsa-miR-372-3p(-0.681606956783|-0.809108070931)	0.669266	0.993473
XR_923645.3	lncRNA	ENSG00000272800	MSTRG.9484.1	mRNA	ENSG00000188735	1	0.0454545	0.795098	0.00199348	0.00809813	hsa-miR-371a-5p(-0.664348283176|-0.636363636364)	0.149312	0.978485
XR_923645.3	lncRNA	ENSG00000272800	ENST00000620340	mRNA	ENSG00000072133	1	0.0454545	0.723922	0.00776955	0.0179926	hsa-miR-371a-5p(-0.664348283176|-0.619965924479)	0.191824	0.965443
XR_923645.3	lncRNA	ENSG00000272800	ENST00000455584	mRNA	ENSG00000251537	1	0.0454545	0.650726	0.0219318	0.0365451	hsa-miR-371a-5p(-0.664348283176|-0.757899402288)	0.348804	0.934223
XR_923645.3	lncRNA	ENSG00000272800	ENST00000485307	mRNA	ENSG00000137266	1	0.0454545	0.647813	0.0227343	0.0374603	hsa-miR-371a-5p(-0.664348283176|-0.686515938972)	0.295024	0.98359
XR_923645.3	lncRNA	ENSG00000272800	ENST00000354313	mRNA	ENSG00000100605	1	0.0454545	0.664348	0.0184497	0.032304	hsa-miR-371a-5p(-0.664348283176|-0.832167832168)	0.395328	0.88786
XR_923645.3	lncRNA	ENSG00000272800	ENST00000250559	mRNA	ENSG00000127314	1	0.0454545	0.640733	0.0247738	0.0396591	hsa-miR-371a-5p(-0.664348283176|-0.742558056439)	0.346261	0.94441
XR_923645.3	lncRNA	ENSG00000272800	MSTRG.24183.9	mRNA	ENSG00000240770	1	0.181818	0.846051	0.000522786	0.00392855	hsa-miR-371a-5p(-0.664348283176|-0.886165982448)	0.103041	0.856939
chr18:76008117-76015861	lncRNA	ENSG00000264108	ENST00000460472	mRNA	ENSG00000155657	1	0.0909091	0.674357	0.016163	0.029384	hsa-miR-193a-5p(-0.600003693478|-0.642935361762)	0.203364	0.96546
chr18:76008117-76015861	lncRNA	ENSG00000264108	ENST00000273183	mRNA	ENSG00000144681	1	0.0454545	0.78559	0.00245828	0.00919165	hsa-miR-193a-5p(-0.600003693478|-0.665500144921)	0.138668	0.948245
chr18:76008117-76015861	lncRNA	ENSG00000264108	MSTRG.24183.9	mRNA	ENSG00000240770	1	0.181818	0.864676	0.00028351	0.00287498	hsa-miR-193a-5p(-0.600003693478|-0.70402910068)	0.0862412	0.920228
12_2686166_2742180	circRNA		ENST00000678439	mRNA	ENSG00000082701	1	0.0909091	0.616337	0.0328221	0.0483838	hsa-miR-513a-5p(-0.744722250476|-0.698957195977)	0.415601	0.9683
12_2686166_2742180	circRNA		ENST00000273183	mRNA	ENSG00000144681	1	0.0909091	0.581401	0.0473904	0.0635453	hsa-miR-193a-5p(-0.807129142974|-0.665500144921)	0.480967	0.903826
7_17309936_17335786	circRNA	ENSG00000106546,ENSG00000237773,ENSG00000283321	ENST00000297268	mRNA	ENSG00000164692	1	0.0454545	0.609096	0.0355341	0.0509966	hsa-miR-7851-3p(-0.645351267593|-0.636363636364)	0.272369	0.992988
7_17309936_17335786	circRNA	ENSG00000106546,ENSG00000237773,ENSG00000283321	ENST00000374045	mRNA	ENSG00000181634	1	0.0454545	0.674356	0.0161631	0.029384	hsa-miR-7851-3p(-0.645351267593|-0.685314685315)	0.257156	0.969967
7_17309936_17335786	circRNA	ENSG00000106546,ENSG00000237773,ENSG00000283321	ENST00000465829	mRNA	ENSG00000170667	1	0.0454545	0.6381	0.0255651	0.0404241	hsa-miR-7851-3p(-0.645351267593|-0.937062937063)	0.513004	0.815654
7_17309936_17335786	circRNA	ENSG00000106546,ENSG00000237773,ENSG00000283321	ENST00000395894	mRNA	ENSG00000187607	1	0.0454545	0.616347	0.0328184	0.0483838	hsa-miR-7851-3p(-0.645351267593|-0.587412587413)	0.232558	0.953001
7_17309936_17335786	circRNA	ENSG00000106546,ENSG00000237773,ENSG00000283321	ENST00000524591	mRNA	ENSG00000250305	1	0.0909091	0.616347	0.0328184	0.0483838	hsa-miR-7851-3p(-0.645351267593|-0.65034965035)	0.277468	0.996142
7_17309936_17335786	circRNA	ENSG00000106546,ENSG00000237773,ENSG00000283321	ENST00000263080	mRNA	ENSG00000108381	1	0.0909091	0.652602	0.0214257	0.0358921	hsa-miR-7851-3p(-0.645351267593|-0.636363636364)	0.242042	0.992988
7_17309936_17335786	circRNA	ENSG00000106546,ENSG00000237773,ENSG00000283321	ENST00000443439	mRNA	ENSG00000164307	1	0.0454545	0.659854	0.0195502	0.0337214	hsa-miR-7851-3p(-0.645351267593|-0.713286713287)	0.287164	0.949997
7_17309936_17335786	circRNA	ENSG00000106546,ENSG00000237773,ENSG00000283321	ENST00000308375	mRNA	ENSG00000173540	1	0.0454545	0.608279	0.0358497	0.0512777	hsa-miR-7851-3p(-0.645351267593|-0.682315357978)	0.307541	0.972159
7_17309936_17335786	circRNA	ENSG00000106546,ENSG00000237773,ENSG00000283321	ENST00000528753	mRNA	ENSG00000250305	1	0.0454545	0.577476	0.0492711	0.0653455	hsa-miR-7851-3p(-0.645351267593|-0.66199751258)	0.315039	0.987267
7_17309936_17335786	circRNA	ENSG00000106546,ENSG00000237773,ENSG00000283321	ENST00000556573	mRNA	ENSG00000258986	1	0.0454545	0.673088	0.0164406	0.0297946	hsa-miR-7851-3p(-0.645351267593|-0.610530074066)	0.21179	0.972274
7_17309936_17335786	circRNA	ENSG00000106546,ENSG00000237773,ENSG00000283321	ENST00000304636	mRNA	ENSG00000168542	1	0.0454545	0.601844	0.0384066	0.0540433	hsa-miR-7851-3p(-0.645351267593|-0.678321678322)	0.309495	0.975092
7_17309936_17335786	circRNA	ENSG00000106546,ENSG00000237773,ENSG00000283321	ENST00000624552	mRNA	ENSG00000148357	1	0.0454545	0.636705	0.0259918	0.0409025	hsa-miR-7851-3p(-0.645351267593|-0.701758705823)	0.29892	0.958127
7_17309936_17335786	circRNA	ENSG00000106546,ENSG00000237773,ENSG00000283321	ENST00000397061	mRNA	ENSG00000213965	1	0.0454545	0.623598	0.0302549	0.0457446	hsa-miR-7851-3p(-0.645351267593|-0.741258741259)	0.340361	0.930833
7_17309936_17335786	circRNA	ENSG00000106546,ENSG00000237773,ENSG00000283321	ENST00000360534	mRNA	ENSG00000197635	1	0.0454545	0.587342	0.0446412	0.0605902	hsa-miR-7851-3p(-0.645351267593|-0.664335664336)	0.30954	0.985505
7_17309936_17335786	circRNA	ENSG00000106546,ENSG00000237773,ENSG00000283321	ENST00000337929	mRNA	ENSG00000103522	1	0.0909091	0.762704	0.0039152	0.0116936	hsa-miR-7851-3p(-0.645351267593|-0.749563321122)	0.210984	0.925291
7_17309936_17335786	circRNA	ENSG00000106546,ENSG00000237773,ENSG00000283321	ENST00000674749	mRNA	ENSG00000116991	1	0.136364	0.635587	0.0263374	0.0413758	hsa-miR-7851-3p(-0.645351267593|-0.686515938972)	0.288933	0.969093
7_17309936_17335786	circRNA	ENSG00000106546,ENSG00000237773,ENSG00000283321	ENST00000431918	mRNA	ENSG00000189143	1	0.0909091	0.696109	0.011919	0.0236943	hsa-miR-7851-3p(-0.645351267593|-0.748251748252)	0.275361	0.926162
7_17309936_17335786	circRNA	ENSG00000106546,ENSG00000237773,ENSG00000283321	ENST00000519716	mRNA	ENSG00000130477	1	0.136364	0.73389	0.00658535	0.0163324	hsa-miR-7851-3p(-0.645351267593|-0.732412527812)	0.231628	0.93681
7_17309936_17335786	circRNA	ENSG00000106546,ENSG00000237773,ENSG00000283321	ENST00000389840	mRNA	ENSG00000187775	1	0.0454545	0.605026	0.0371266	0.0527246	hsa-miR-7851-3p(-0.645351267593|-0.597547848518)	0.246831	0.961539
7_17309936_17335786	circRNA	ENSG00000106546,ENSG00000237773,ENSG00000283321	ENST00000237316	mRNA	ENSG00000118526	1	0.0454545	0.609096	0.0355341	0.0509966	hsa-miR-7851-3p(-0.645351267593|-0.622377622378)	0.262146	0.981878
7_17309936_17335786	circRNA	ENSG00000106546,ENSG00000237773,ENSG00000283321	ENST00000296533	mRNA	ENSG00000164128	1	0.0454545	0.6381	0.0255651	0.0404241	hsa-miR-7851-3p(-0.645351267593|-0.72027972028)	0.311117	0.945133
7_17309936_17335786	circRNA	ENSG00000106546,ENSG00000237773,ENSG00000283321	ENST00000307503	mRNA	ENSG00000172482	1	0.0454545	0.697329	0.0117085	0.0234272	hsa-miR-7851-3p(-0.645351267593|-0.851139659031)	0.328133	0.862486
7_17309936_17335786	circRNA	ENSG00000106546,ENSG00000237773,ENSG00000283321	ENST00000559488	mRNA	ENSG00000259207	1	0.0454545	0.587342	0.0446412	0.0605902	hsa-miR-7851-3p(-0.645351267593|-0.797202797203)	0.429338	0.894734
7_17309936_17335786	circRNA	ENSG00000106546,ENSG00000237773,ENSG00000283321	ENST00000591265	mRNA	ENSG00000172006	1	0.0454545	0.594593	0.0414408	0.0573164	hsa-miR-7851-3p(-0.645351267593|-0.65034965035)	0.293203	0.996142
7_17309936_17335786	circRNA	ENSG00000106546,ENSG00000237773,ENSG00000283321	ENST00000359271	mRNA	ENSG00000197496	1	0.0454545	0.580091	0.0480125	0.0641371	hsa-miR-7851-3p(-0.645351267593|-0.629370629371)	0.287099	0.987463
7_17309936_17335786	circRNA	ENSG00000106546,ENSG00000237773,ENSG00000283321	ENST00000309285	mRNA	ENSG00000173578	1	0.0454545	0.609096	0.0355341	0.0509966	hsa-miR-7851-3p(-0.645351267593|-0.727272727273)	0.342547	0.940318
7_17309936_17335786	circRNA	ENSG00000106546,ENSG00000237773,ENSG00000283321	ENST00000439578	mRNA	ENSG00000152700	1	0.0454545	0.623598	0.0302549	0.0457446	hsa-miR-7851-3p(-0.645351267593|-0.699300699301)	0.308051	0.959879
7_17309936_17335786	circRNA	ENSG00000106546,ENSG00000237773,ENSG00000283321	ENST00000394221	mRNA	ENSG00000178700	1	0.136364	0.719121	0.00839373	0.0188369	hsa-miR-7851-3p(-0.645351267593|-0.598950130429)	0.175419	0.962709
7_17309936_17335786	circRNA	ENSG00000106546,ENSG00000237773,ENSG00000283321	ENST00000298552	mRNA	ENSG00000165699	1	0.0454545	0.780457	0.00274131	0.00970574	hsa-miR-7851-3p(-0.645351267593|-0.624168500725)	0.147684	0.983314
7_17309936_17335786	circRNA	ENSG00000106546,ENSG00000237773,ENSG00000283321	ENST00000557451	mRNA	ENSG00000100968	1	0.0909091	0.785271	0.00247517	0.00923236	hsa-miR-7851-3p(-0.645351267593|-0.689444023181)	0.17018	0.966967
7_17309936_17335786	circRNA	ENSG00000106546,ENSG00000237773,ENSG00000283321	ENST00000355710	mRNA	ENSG00000165731	1	0.0909091	0.706767	0.0101719	0.0213571	hsa-miR-7851-3p(-0.645351267593|-0.819378575708)	0.300327	0.881188
9_104750956_104759171	circRNA	ENSG00000136783	ENST00000313400	mRNA	ENSG00000148219	1	0.0454545	0.785876	0.00244322	0.00914275	hsa-miR-619-5p(-0.717862645974|-0.849128034045)	0.30638	0.916231
9_104750956_104759171	circRNA	ENSG00000136783	ENST00000443402	mRNA	ENSG00000211689	1	0.0454545	0.75544	0.00449207	0.0126764	hsa-miR-619-5p(-0.717862645974|-0.651489615555)	0.210611	0.95153
9_104750956_104759171	circRNA	ENSG00000136783	ENST00000271583	mRNA	ENSG00000143337	1	0.0454545	0.652602	0.0214257	0.0358921	hsa-miR-619-5p(-0.717862645974|-0.622377622378)	0.274891	0.928755
9_104750956_104759171	circRNA	ENSG00000136783	MSTRG.33213.2	mRNA	ENSG00000051620	1	0.0909091	0.76675	0.00361927	0.0112918	hsa-miR-619-5p(-0.717862645974|-0.588042750695)	0.154746	0.90059
9_104750956_104759171	circRNA	ENSG00000136783	ENST00000329492	mRNA	ENSG00000008735	1	0.0454545	0.754118	0.00460361	0.0128422	hsa-miR-619-5p(-0.717862645974|-0.601398601399)	0.174493	0.91172
9_104750956_104759171	circRNA	ENSG00000136783	ENST00000263080	mRNA	ENSG00000108381	1	0.0909091	0.768621	0.00348837	0.0110773	hsa-miR-619-5p(-0.717862645974|-0.615384615385)	0.17298	0.923137
9_104750956_104759171	circRNA	ENSG00000136783	ENST00000376896	mRNA	ENSG00000198963	1	0.0454545	0.708331	0.00993254	0.0209659	hsa-miR-619-5p(-0.717862645974|-0.626776105532)	0.232003	0.932259
9_104750956_104759171	circRNA	ENSG00000136783	ENST00000315392	mRNA	ENSG00000161381	1	0.0909091	0.720386	0.00822577	0.0186273	hsa-miR-619-5p(-0.717862645974|-0.722811466997)	0.301536	0.996565
9_104750956_104759171	circRNA	ENSG00000136783	ENST00000339082	mRNA	ENSG00000011422	1	0.0909091	0.819379	0.00110835	0.00587806	hsa-miR-619-5p(-0.717862645974|-0.699300699301)	0.18163	0.986902
9_104750956_104759171	circRNA	ENSG00000136783	ENST00000668754	mRNA	ENSG00000168356	1	0.0454545	0.766336	0.00364877	0.0113293	hsa-miR-619-5p(-0.717862645974|-0.728547527072)	0.256067	0.992613
9_104750956_104759171	circRNA	ENSG00000136783	ENST00000359842	mRNA	ENSG00000143171	1	0.0454545	0.652602	0.0214257	0.0358921	hsa-miR-619-5p(-0.717862645974|-0.636363636364)	0.28804	0.939819
9_104750956_104759171	circRNA	ENSG00000136783	ENST00000530215	mRNA	ENSG00000180785	1	0.0454545	0.610833	0.0348693	0.0502771	hsa-miR-619-5p(-0.717862645974|-0.659637641197)	0.348423	0.957731
9_104750956_104759171	circRNA	ENSG00000136783	ENST00000316418	mRNA	ENSG00000063438	1	0.0454545	0.761369	0.00401672	0.0118955	hsa-miR-619-5p(-0.717862645974|-0.643356643357)	0.199378	0.945265
9_104750956_104759171	circRNA	ENSG00000136783	ENST00000378023	mRNA	ENSG00000111913	1	0.0454545	0.833881	0.000748445	0.00482982	hsa-miR-619-5p(-0.717862645974|-0.762237762238)	0.197675	0.970019
9_104750956_104759171	circRNA	ENSG00000136783	ENST00000615724	mRNA	ENSG00000023909	1	0.0454545	0.789514	0.00225741	0.00873729	hsa-miR-619-5p(-0.717862645974|-0.59298610642)	0.140484	0.904736
9_104750956_104759171	circRNA	ENSG00000136783	ENST00000220562	mRNA	ENSG00000012232	1	0.0454545	0.775872	0.00301455	0.0101898	hsa-miR-619-5p(-0.717862645974|-0.636363636364)	0.18177	0.939819
9_104750956_104759171	circRNA	ENSG00000136783	ENST00000337929	mRNA	ENSG00000103522	1	0.0909091	0.809919	0.00140657	0.00669716	hsa-miR-619-5p(-0.717862645974|-0.616463292138)	0.139713	0.924007
9_104750956_104759171	circRNA	ENSG00000136783	ENST00000431918	mRNA	ENSG00000189143	1	0.0909091	0.790374	0.00221511	0.00865216	hsa-miR-619-5p(-0.717862645974|-0.601398601399)	0.145566	0.91172
9_104750956_104759171	circRNA	ENSG00000136783	ENST00000473939	mRNA	ENSG00000160991	1	0.0454545	0.722936	0.00789483	0.018241	hsa-miR-619-5p(-0.717862645974|-0.626776105532)	0.219685	0.932259
9_104750956_104759171	circRNA	ENSG00000136783	ENST00000272252	mRNA	ENSG00000143891	1	0.0454545	0.674356	0.0161631	0.029384	hsa-miR-619-5p(-0.717862645974|-0.58041958042)	0.219801	0.894135
9_104750956_104759171	circRNA	ENSG00000136783	ENST00000239374	mRNA	ENSG00000120262	1	0.0454545	0.775872	0.00301455	0.0101898	hsa-miR-619-5p(-0.717862645974|-0.65034965035)	0.191562	0.950656
9_104750956_104759171	circRNA	ENSG00000136783	ENST00000302328	mRNA	ENSG00000168356	1	0.0454545	0.751808	0.00480354	0.013197	hsa-miR-619-5p(-0.717862645974|-0.753065953464)	0.290702	0.976067
9_104750956_104759171	circRNA	ENSG00000136783	ENST00000394221	mRNA	ENSG00000178700	1	0.136364	0.733649	0.00661226	0.0163324	hsa-miR-619-5p(-0.717862645974|-0.584939601063)	0.178017	0.897971
9_104750956_104759171	circRNA	ENSG00000136783	ENST00000274400	mRNA	ENSG00000145736	1	0.0454545	0.601844	0.0384066	0.0540433	hsa-miR-619-5p(-0.717862645974|-0.762237762238)	0.480544	0.970019
9_104750956_104759171	circRNA	ENSG00000136783	ENST00000426088	mRNA	ENSG00000106772	1	0.0454545	0.82663	0.000914801	0.00532204	hsa-miR-619-5p(-0.717862645974|-0.734265734266)	0.192861	0.988704
XR_922706.2	lncRNA	ENSG00000233296	ENST00000463781	mRNA	ENSG00000145113	1	0.136364	0.720597	0.00819802	0.0186273	hsa-miR-371a-3p(-0.719335870347|-0.72504489473)	0.304544	0.996047
XR_922706.2	lncRNA	ENSG00000233296	ENST00000460472	mRNA	ENSG00000155657	1	0.246753	0.594861	0.0413257	0.0572775	hsa-miR-371a-3p(-0.719335870347|-0.868144358537)	0.680791	0.906261
XR_922706.2	lncRNA	ENSG00000233296	ENST00000469930	mRNA	ENSG00000157764	1	0.136364	0.719336	0.00836501	0.0187999	hsa-miR-371a-3p(-0.719335870347|-0.671328671329)	0.26013	0.965479
XR_922706.2	lncRNA	ENSG00000233296	ENST00000644969	mRNA	ENSG00000157764	1	0.136364	0.796314	0.00193925	0.00801288	hsa-miR-371a-3p(-0.719335870347|-0.582464329981)	0.128078	0.89486
XR_922706.2	lncRNA	ENSG00000233296	ENST00000555447	mRNA	ENSG00000140022	1	0.136364	0.722915	0.00789755	0.018241	hsa-miR-513a-5p(-0.576184453362|-0.734265734266)	0.18251	0.879369
XR_922706.2	lncRNA	ENSG00000233296	MSTRG.9484.1	mRNA	ENSG00000188735	1	0.136364	0.755124	0.00451859	0.0126895	hsa-miR-371a-5p(-0.719335870347|-0.636363636364)	0.200189	0.938797
XR_922706.2	lncRNA	ENSG00000233296	ENST00000620340	mRNA	ENSG00000072133	1	0.136364	0.598705	0.0397003	0.0554914	hsa-miR-371a-5p(-0.719335870347|-0.619965924479)	0.318473	0.925805
XR_922706.2	lncRNA	ENSG00000233296	ENST00000278886	mRNA	ENSG00000101004	1	0.136364	0.618423	0.0320692	0.0476239	hsa-miR-371a-3p(-0.719335870347|-0.612960659796)	0.29503	0.920157
XR_922706.2	lncRNA	ENSG00000233296	ENST00000485307	mRNA	ENSG00000137266	1	0.136364	0.605875	0.0367903	0.0523486	hsa-miR-371a-5p(-0.719335870347|-0.686515938972)	0.384058	0.976655
XR_922706.2	lncRNA	ENSG00000233296	ENST00000354313	mRNA	ENSG00000100605	1	0.136364	0.815963	0.00120976	0.00614412	hsa-miR-371a-5p(-0.719335870347|-0.832167832168)	0.251708	0.927276
XR_922706.2	lncRNA	ENSG00000233296	MSTRG.24183.9	mRNA	ENSG00000240770	1	0.397403	0.874754	0.000195968	0.00238069	hsa-miR-371a-5p(-0.719335870347|-0.886165982448)	0.137523	0.896088
MSTRG.3279.1	lncRNA	_	ENST00000485307	mRNA	ENSG00000137266	1	0.0454545	0.700709	0.0111398	0.0227128	hsa-miR-371a-5p(-0.594032861174|-0.686515938972)	0.199965	0.927779
MSTRG.3279.1	lncRNA	_	ENST00000677450	mRNA	ENSG00000204120	1	0.0454545	0.840082	0.00062565	0.00437463	hsa-miR-371a-5p(-0.594032861174|-0.678321678322)	0.10052	0.933754
MSTRG.3279.1	lncRNA	_	ENST00000354313	mRNA	ENSG00000100605	1	0.0454545	0.695967	0.0119437	0.0237228	hsa-miR-371a-5p(-0.594032861174|-0.832167832168)	0.243959	0.833028
MSTRG.3279.1	lncRNA	_	ENST00000250559	mRNA	ENSG00000127314	1	0.0454545	0.781695	0.00267089	0.00956048	hsa-miR-371a-5p(-0.594032861174|-0.742558056439)	0.149566	0.888878
MSTRG.3279.1	lncRNA	_	MSTRG.24183.9	mRNA	ENSG00000240770	1	0.181818	0.625004	0.0297751	0.0451618	hsa-miR-371a-5p(-0.594032861174|-0.886165982448)	0.360506	0.802639
ENST00000614771	lncRNA	ENSG00000278709	ENST00000341037	mRNA	ENSG00000041982	1	0.0909091	0.840556	0.000616952	0.00434598	hsa-miR-503-3p(-0.86865282074|-0.780966682366)	0.316467	0.946845
ENST00000614771	lncRNA	ENSG00000278709	ENST00000571252	mRNA	ENSG00000262576	1	0.0454545	0.78459	0.0025116	0.00931554	hsa-miR-503-3p(-0.86865282074|-0.643356643357)	0.189417	0.850996
ENST00000614771	lncRNA	ENSG00000278709	MSTRG.33213.2	mRNA	ENSG00000051620	1	0.0909091	0.885374	0.000128186	0.0018368	hsa-miR-503-3p(-0.86865282074|-0.7781883108)	0.21237	0.945068
ENST00000614771	lncRNA	ENSG00000278709	ENST00000359674	mRNA	ENSG00000111181	1	0.0454545	0.761404	0.00401411	0.0118955	hsa-miR-503-3p(-0.86865282074|-0.679510674288)	0.290545	0.877828
7_38256337_38265678	circRNA		ENST00000297268	mRNA	ENSG00000164692	1	0.0909091	0.703118	0.0107471	0.022098	hsa-miR-7851-3p(-0.62822938448|-0.636363636364)	0.197696	0.993568
7_38256337_38265678	circRNA		ENST00000656849	mRNA	ENSG00000228696	1	0.0909091	0.765525	0.00370706	0.01135	hsa-miR-619-5p(-0.740561790976|-0.601398601399)	0.169211	0.896299
7_38256337_38265678	circRNA		ENST00000374045	mRNA	ENSG00000181634	1	0.0909091	0.578304	0.0488702	0.0649631	hsa-miR-7851-3p(-0.62822938448|-0.685314685315)	0.317503	0.956541
7_38256337_38265678	circRNA		ENST00000313400	mRNA	ENSG00000148219	1	0.0909091	0.768215	0.00351642	0.0111009	hsa-miR-619-5p(-0.740561790976|-0.849128034045)	0.375514	0.931706
7_38256337_38265678	circRNA		ENST00000443402	mRNA	ENSG00000211689	1	0.0909091	0.783537	0.00256864	0.009412	hsa-miR-619-5p(-0.740561790976|-0.651489615555)	0.192985	0.936014
7_38256337_38265678	circRNA		ENST00000465829	mRNA	ENSG00000170667	1	0.0909091	0.628229	0.028695	0.0439279	hsa-miR-7851-3p(-0.62822938448|-0.937062937063)	0.482682	0.802699
7_38256337_38265678	circRNA		ENST00000271583	mRNA	ENSG00000143337	1	0.0909091	0.782166	0.00264443	0.00948788	hsa-miR-619-5p(-0.740561790976|-0.622377622378)	0.171384	0.913287
7_38256337_38265678	circRNA		MSTRG.33213.2	mRNA	ENSG00000051620	1	0.17316	0.779314	0.00280756	0.00982112	hsa-miR-619-5p(-0.740561790976|-0.588042750695)	0.146716	0.885204
7_38256337_38265678	circRNA		ENST00000524591	mRNA	ENSG00000250305	1	0.17316	0.782166	0.00264443	0.00948788	hsa-miR-7851-3p(-0.62822938448|-0.65034965035)	0.15004	0.982699
7_38256337_38265678	circRNA		ENST00000329492	mRNA	ENSG00000008735	1	0.0909091	0.81545	0.00122559	0.0061466	hsa-miR-619-5p(-0.740561790976|-0.601398601399)	0.126145	0.896299
7_38256337_38265678	circRNA		ENST00000648076	mRNA	ENSG00000065618	1	0.0909091	0.807129	0.0015053	0.00688842	hsa-miR-7851-3p(-0.62822938448|-0.692307692308)	0.144174	0.951476
7_38256337_38265678	circRNA		ENST00000263080	mRNA	ENSG00000108381	2	0.004329	0.578304	0.0488702	0.0649631	hsa-miR-619-5p(-0.740561790976|-0.615384615385);<br>hsa-miR-7851-3p(-0.62822938448|-0.636363636364)	0.313871	0.995718
7_38256337_38265678	circRNA		ENST00000443439	mRNA	ENSG00000164307	1	0.0909091	0.578304	0.0488702	0.0649631	hsa-miR-7851-3p(-0.62822938448|-0.713286713287)	0.339543	0.936596
7_38256337_38265678	circRNA		ENST00000262441	mRNA	ENSG00000065325	1	0.17316	0.690976	0.0128356	0.0249257	hsa-miR-7851-3p(-0.62822938448|-0.764916989347)	0.271076	0.901886
7_38256337_38265678	circRNA		ENST00000308375	mRNA	ENSG00000173540	1	0.0909091	0.581683	0.0472574	0.0634407	hsa-miR-7851-3p(-0.62822938448|-0.682315357978)	0.312631	0.95873
7_38256337_38265678	circRNA		ENST00000376896	mRNA	ENSG00000198963	1	0.0909091	0.586581	0.0449871	0.0609784	hsa-miR-619-5p(-0.740561790976|-0.626776105532)	0.352793	0.916783
7_38256337_38265678	circRNA		ENST00000561100	mRNA	ENSG00000166073	1	0.0909091	0.766866	0.00361104	0.0112918	hsa-miR-7851-3p(-0.62822938448|-0.690018571313)	0.174861	0.953128
7_38256337_38265678	circRNA		ENST00000315392	mRNA	ENSG00000161381	1	0.17316	0.789091	0.00227844	0.00878954	hsa-miR-619-5p(-0.740561790976|-0.722811466997)	0.24254	0.98787
7_38256337_38265678	circRNA		ENST00000400069	mRNA	ENSG00000250305	1	0.0909091	0.782166	0.00264443	0.00948788	hsa-miR-7851-3p(-0.62822938448|-0.629370629371)	0.142453	0.999093
7_38256337_38265678	circRNA		ENST00000528753	mRNA	ENSG00000250305	1	0.0909091	0.783537	0.00256864	0.009412	hsa-miR-7851-3p(-0.62822938448|-0.66199751258)	0.153066	0.973828
7_38256337_38265678	circRNA		ENST00000556573	mRNA	ENSG00000258986	1	0.0909091	0.73064	0.00695542	0.0168729	hsa-miR-7851-3p(-0.62822938448|-0.610530074066)	0.167364	0.985712
7_38256337_38265678	circRNA		ENST00000360835	mRNA	ENSG00000159307	1	0.17316	0.790487	0.00220958	0.00865216	hsa-miR-7851-3p(-0.62822938448|-0.58041958042)	0.118334	0.960444
7_38256337_38265678	circRNA		ENST00000339082	mRNA	ENSG00000011422	1	0.17316	0.765525	0.00370706	0.01135	hsa-miR-619-5p(-0.740561790976|-0.699300699301)	0.249971	0.971344
7_38256337_38265678	circRNA		ENST00000304636	mRNA	ENSG00000168542	1	0.0909091	0.640711	0.0247805	0.0396591	hsa-miR-7851-3p(-0.62822938448|-0.678321678322)	0.265372	0.961661
7_38256337_38265678	circRNA		ENST00000668754	mRNA	ENSG00000168356	1	0.0909091	0.766866	0.00361104	0.0112918	hsa-miR-619-5p(-0.740561790976|-0.728547527072)	0.272998	0.991822
7_38256337_38265678	circRNA		ENST00000624552	mRNA	ENSG00000148357	1	0.0909091	0.768215	0.00351642	0.0111009	hsa-miR-7851-3p(-0.62822938448|-0.701758705823)	0.177628	0.944714
7_38256337_38265678	circRNA		ENST00000359842	mRNA	ENSG00000143171	1	0.0909091	0.840413	0.000619568	0.00435775	hsa-miR-619-5p(-0.740561790976|-0.636363636364)	0.128276	0.924325
7_38256337_38265678	circRNA		ENST00000530215	mRNA	ENSG00000180785	1	0.0909091	0.772305	0.00324103	0.0105907	hsa-miR-619-5p(-0.740561790976|-0.659637641197)	0.210381	0.942205
7_38256337_38265678	circRNA		ENST00000397061	mRNA	ENSG00000213965	1	0.0909091	0.832092	0.000787114	0.00488138	hsa-miR-7851-3p(-0.62822938448|-0.741258741259)	0.13046	0.917466
7_38256337_38265678	circRNA		ENST00000316418	mRNA	ENSG00000063438	1	0.0909091	0.719759	0.00830862	0.0187187	hsa-miR-619-5p(-0.740561790976|-0.643356643357)	0.246801	0.929761
7_38256337_38265678	circRNA		ENST00000378023	mRNA	ENSG00000111913	1	0.0909091	0.765525	0.00370706	0.01135	hsa-miR-619-5p(-0.740561790976|-0.762237762238)	0.303337	0.985576
7_38256337_38265678	circRNA		ENST00000360534	mRNA	ENSG00000197635	1	0.0909091	0.603267	0.0378306	0.0534447	hsa-miR-7851-3p(-0.62822938448|-0.664335664336)	0.28357	0.972066
7_38256337_38265678	circRNA		ENST00000358461	mRNA	ENSG00000196526	1	0.0909091	0.703118	0.0107471	0.022098	hsa-miR-7851-3p(-0.62822938448|-0.601398601399)	0.179793	0.97818
7_38256337_38265678	circRNA		ENST00000615724	mRNA	ENSG00000023909	1	0.0909091	0.73064	0.00695542	0.0168729	hsa-miR-619-5p(-0.740561790976|-0.59298610642)	0.191922	0.889336
7_38256337_38265678	circRNA		ENST00000220562	mRNA	ENSG00000012232	1	0.0909091	0.765525	0.00370706	0.01135	hsa-miR-619-5p(-0.740561790976|-0.636363636364)	0.197858	0.924325
7_38256337_38265678	circRNA		ENST00000442461	mRNA	ENSG00000189308	1	0.0909091	0.619908	0.0315405	0.0470204	hsa-miR-7851-3p(-0.62822938448|-0.643356643357)	0.257717	0.988104
7_38256337_38265678	circRNA		ENST00000337929	mRNA	ENSG00000103522	2	0.004329	0.595989	0.0408442	0.0567635	hsa-miR-619-5p(-0.740561790976|-0.616463292138);<br>hsa-miR-7851-3p(-0.62822938448|-0.749563321122)	0.342756	0.991941
7_38256337_38265678	circRNA		ENST00000599436	mRNA	ENSG00000181143	1	0.0909091	0.754363	0.0045828	0.0128152	hsa-miR-7851-3p(-0.62822938448|-0.676008041947)	0.17934	0.963367
7_38256337_38265678	circRNA		ENST00000674749	mRNA	ENSG00000116991	1	0.246753	0.633498	0.0269918	0.0421598	hsa-miR-7851-3p(-0.62822938448|-0.686515938972)	0.276059	0.955667
7_38256337_38265678	circRNA		ENST00000473939	mRNA	ENSG00000160991	1	0.0909091	0.733226	0.00665969	0.0163914	hsa-miR-619-5p(-0.740561790976|-0.626776105532)	0.219374	0.916783
7_38256337_38265678	circRNA		ENST00000272252	mRNA	ENSG00000143891	1	0.0909091	0.790487	0.00220958	0.00865216	hsa-miR-619-5p(-0.740561790976|-0.58041958042)	0.131418	0.87877
7_38256337_38265678	circRNA		ENST00000519716	mRNA	ENSG00000130477	1	0.246753	0.791884	0.00214231	0.00850134	hsa-miR-7851-3p(-0.62822938448|-0.732412527812)	0.1656	0.923431
7_38256337_38265678	circRNA		ENST00000237316	mRNA	ENSG00000118526	1	0.0909091	0.72808	0.00725764	0.0173686	hsa-miR-7851-3p(-0.62822938448|-0.622377622378)	0.174554	0.995321
7_38256337_38265678	circRNA		ENST00000239374	mRNA	ENSG00000120262	1	0.0909091	0.703118	0.0107471	0.022098	hsa-miR-619-5p(-0.740561790976|-0.65034965035)	0.269213	0.935142
7_38256337_38265678	circRNA		ENST00000584655	mRNA	ENSG00000092871	1	0.0909091	0.719759	0.00830862	0.0187187	hsa-miR-7851-3p(-0.62822938448|-0.776223776224)	0.246556	0.894625
7_38256337_38265678	circRNA		ENST00000302328	mRNA	ENSG00000168356	1	0.0909091	0.752279	0.00476225	0.0131104	hsa-miR-619-5p(-0.740561790976|-0.753065953464)	0.312167	0.991628
7_38256337_38265678	circRNA		ENST00000296533	mRNA	ENSG00000164128	1	0.0909091	0.657353	0.020183	0.0344597	hsa-miR-7851-3p(-0.62822938448|-0.72027972028)	0.277791	0.931739
7_38256337_38265678	circRNA		ENST00000307503	mRNA	ENSG00000172482	1	0.0909091	0.796041	0.00195135	0.00803169	hsa-miR-7851-3p(-0.62822938448|-0.851139659031)	0.156182	0.849321
7_38256337_38265678	circRNA		ENST00000559488	mRNA	ENSG00000259207	1	0.0909091	0.72392	0.00776983	0.0179926	hsa-miR-7851-3p(-0.62822938448|-0.797202797203)	0.248954	0.881458
7_38256337_38265678	circRNA		ENST00000591265	mRNA	ENSG00000172006	1	0.0909091	0.81545	0.00122559	0.0061466	hsa-miR-7851-3p(-0.62822938448|-0.65034965035)	0.127008	0.982699
7_38256337_38265678	circRNA		ENST00000680335	mRNA	ENSG00000100749	1	0.17316	0.719382	0.00835886	0.0187952	hsa-miR-7851-3p(-0.62822938448|-0.797902127139)	0.2543	0.881026
7_38256337_38265678	circRNA		ENST00000359271	mRNA	ENSG00000197496	1	0.0909091	0.703118	0.0107471	0.022098	hsa-miR-7851-3p(-0.62822938448|-0.629370629371)	0.194147	0.999093
7_38256337_38265678	circRNA		ENST00000309285	mRNA	ENSG00000173578	1	0.0909091	0.757204	0.00434648	0.0123947	hsa-miR-7851-3p(-0.62822938448|-0.727272727273)	0.194825	0.926932
7_38256337_38265678	circRNA		ENST00000439578	mRNA	ENSG00000152700	1	0.0909091	0.782166	0.00264443	0.00948788	hsa-miR-7851-3p(-0.62822938448|-0.699300699301)	0.165711	0.946464
7_38256337_38265678	circRNA		ENST00000194155	mRNA	ENSG00000112852	1	0.0909091	0.765525	0.00370706	0.01135	hsa-miR-7851-3p(-0.62822938448|-0.755244755245)	0.194771	0.908191
7_38256337_38265678	circRNA		ENST00000394221	mRNA	ENSG00000178700	2	0.012987	0.800208	0.00177324	0.00760537	hsa-miR-619-5p(-0.740561790976|-0.584939601063);<br>hsa-miR-7851-3p(-0.62822938448|-0.598950130429)	0.123296	0.992823
7_38256337_38265678	circRNA		ENST00000274938	mRNA	ENSG00000146197	1	0.0909091	0.611588	0.0345833	0.0500055	hsa-miR-7851-3p(-0.62822938448|-0.636363636364)	0.258674	0.993568
7_38256337_38265678	circRNA		ENST00000298552	mRNA	ENSG00000165699	1	0.0909091	0.666239	0.0180006	0.031773	hsa-miR-7851-3p(-0.62822938448|-0.624168500725)	0.215287	0.996758
7_38256337_38265678	circRNA		ENST00000274400	mRNA	ENSG00000145736	1	0.0909091	0.757204	0.00434648	0.0123947	hsa-miR-619-5p(-0.740561790976|-0.762237762238)	0.314146	0.985576
7_38256337_38265678	circRNA		ENST00000557451	mRNA	ENSG00000100968	1	0.17316	0.754479	0.00457294	0.0128152	hsa-miR-7851-3p(-0.62822938448|-0.689444023181)	0.18426	0.953543
7_38256337_38265678	circRNA		ENST00000355710	mRNA	ENSG00000165731	1	0.17316	0.742014	0.00572498	0.0148985	hsa-miR-7851-3p(-0.62822938448|-0.819378575708)	0.232479	0.867955
ENST00000667414	lncRNA	ENSG00000228794	MSTRG.26629.2	mRNA	ENSG00000242242	1	0.0909091	0.591196	0.0429193	0.0587974	hsa-miR-372-3p(-0.811188811189|-0.743419890317)	0.621514	0.956408
ENST00000667414	lncRNA	ENSG00000228794	ENST00000678092	mRNA	ENSG00000164733	1	0.0454545	0.85778	0.000359119	0.00327563	hsa-miR-372-3p(-0.811188811189|-0.67842573481)	0.142156	0.910874
ENST00000667414	lncRNA	ENSG00000228794	ENST00000358359	mRNA	ENSG00000145725	1	0.0454545	0.811189	0.00136331	0.00659208	hsa-miR-372-3p(-0.811188811189|-0.727272727273)	0.259988	0.945455
ENST00000667414	lncRNA	ENSG00000228794	ENST00000678917	mRNA	ENSG00000162923	1	0.0454545	0.653192	0.0212685	0.0357757	hsa-miR-372-3p(-0.811188811189|-0.644871222479)	0.36215	0.885776
ENST00000667414	lncRNA	ENSG00000228794	MSTRG.1936.9	mRNA	ENSG00000121957	1	0.0454545	0.788092	0.00232868	0.0088871	hsa-miR-372-3p(-0.811188811189|-0.74606068878)	0.318399	0.958177
ENST00000667414	lncRNA	ENSG00000228794	ENST00000340449	mRNA	ENSG00000088387	1	0.0454545	0.678322	0.0153173	0.028281	hsa-miR-372-3p(-0.811188811189|-0.895104895105)	0.861567	0.95082
ENST00000667414	lncRNA	ENSG00000228794	MSTRG.9830.3	mRNA	ENSG00000122034	1	0.0454545	0.743864	0.00554146	0.01457	hsa-miR-372-3p(-0.811188811189|-0.729829054055)	0.364064	0.947204
ENST00000667414	lncRNA	ENSG00000228794	ENST00000340623	mRNA	ENSG00000187699	1	0.0454545	0.643357	0.0240032	0.0388327	hsa-miR-372-3p(-0.811188811189|-0.867132867133)	0.849531	0.966667
ENST00000667414	lncRNA	ENSG00000228794	ENST00000280904	mRNA	ENSG00000134755	1	0.0454545	0.727273	0.00735503	0.017454	hsa-miR-372-3p(-0.811188811189|-0.685314685315)	0.32491	0.915888
ENST00000667414	lncRNA	ENSG00000228794	ENST00000644155	mRNA	ENSG00000131626	1	0.0454545	0.825175	0.000951363	0.00536997	hsa-miR-372-3p(-0.811188811189|-0.797202797203)	0.319588	0.991304
ENST00000667414	lncRNA	ENSG00000228794	MSTRG.9592.1	mRNA	ENSG00000249267	1	0.0909091	0.891118	0.000100127	0.00167387	hsa-miR-372-3p(-0.811188811189|-0.923326639549)	0.258229	0.935349
ENST00000667414	lncRNA	ENSG00000228794	MSTRG.24183.9	mRNA	ENSG00000240770	1	0.181818	0.823119	0.00100495	0.00553981	hsa-miR-372-3p(-0.811188811189|-0.809108070931)	0.337808	0.998716
ENST00000667414	lncRNA	ENSG00000228794	ENST00000414423	mRNA	ENSG00000162923	1	0.0454545	0.653192	0.0212685	0.0357757	hsa-miR-372-3p(-0.811188811189|-0.644871222479)	0.36215	0.885776
XR_931639.2	lncRNA	ENSG00000229557	ENST00000646432	mRNA	ENSG00000151090	1	0.0454545	0.686832	0.013613	0.0260191	hsa-miR-548az-5p(-0.596266521891|-0.602611397061)	0.175611	0.994708
XR_931639.2	lncRNA	ENSG00000229557	MSTRG.6260.1	mRNA	ENSG00000110042	1	0.0454545	0.578307	0.0488688	0.0649631	hsa-miR-548az-5p(-0.596266521891|-0.762237762238)	0.340047	0.877828
XR_001741929.1	lncRNA	ENSG00000250131	ENST00000463781	mRNA	ENSG00000145113	1	0.272727	0.86421	0.000288195	0.00288445	hsa-miR-371a-3p(-0.753539812268|-0.72504489473)	0.162152	0.980728
XR_001741929.1	lncRNA	ENSG00000250131	ENST00000460472	mRNA	ENSG00000155657	1	0.415584	0.66577	0.0181114	0.0319164	hsa-miR-371a-3p(-0.753539812268|-0.868144358537)	0.630253	0.92933
XR_001741929.1	lncRNA	ENSG00000250131	MSTRG.26629.2	mRNA	ENSG00000242242	1	0.415584	0.613199	0.0339781	0.0495981	hsa-miR-372-3p(-0.704242815204|-0.743419890317)	0.424396	0.972938
XR_001741929.1	lncRNA	ENSG00000250131	ENST00000447404	mRNA	ENSG00000165209	1	0.272727	0.598606	0.0397413	0.0555069	hsa-miR-217-5p(-0.774667096724|-0.678321678322)	0.44121	0.933692
XR_001741929.1	lncRNA	ENSG00000250131	ENST00000678092	mRNA	ENSG00000164733	1	0.272727	0.738192	0.00611843	0.0155027	hsa-miR-372-3p(-0.704242815204|-0.67842573481)	0.238915	0.981328
XR_001741929.1	lncRNA	ENSG00000250131	ENST00000469930	mRNA	ENSG00000157764	1	0.272727	0.809879	0.00140794	0.00669716	hsa-miR-371a-3p(-0.753539812268|-0.671328671329)	0.185944	0.942303
XR_001741929.1	lncRNA	ENSG00000250131	ENST00000614785	mRNA	ENSG00000263956	1	0.272727	0.845091	0.000538366	0.00398919	hsa-miR-372-5p(-0.746497384116|-0.706293706294)	0.17032	0.972327
XR_001741929.1	lncRNA	ENSG00000250131	ENST00000644969	mRNA	ENSG00000157764	1	0.272727	0.846352	0.000517965	0.00392253	hsa-miR-371a-3p(-0.753539812268|-0.582464329981)	0.0838853	0.87195
XR_001741929.1	lncRNA	ENSG00000250131	ENST00000358359	mRNA	ENSG00000145725	1	0.272727	0.880304	0.000157757	0.00210983	hsa-miR-372-3p(-0.704242815204|-0.727272727273)	0.12483	0.983912
XR_001741929.1	lncRNA	ENSG00000250131	MSTRG.9484.1	mRNA	ENSG00000188735	1	0.272727	0.75354	0.00465308	0.0129056	hsa-miR-371a-5p(-0.767624668572|-0.636363636364)	0.217414	0.906508
XR_001741929.1	lncRNA	ENSG00000250131	ENST00000523619	mRNA	ENSG00000156011	1	0.272727	0.644132	0.0237788	0.0385778	hsa-miR-217-5p(-0.774667096724|-0.738557399914)	0.475261	0.976137
XR_001741929.1	lncRNA	ENSG00000250131	MSTRG.1936.9	mRNA	ENSG00000121957	1	0.272727	0.733696	0.00660693	0.0163324	hsa-miR-372-3p(-0.704242815204|-0.74606068878)	0.293104	0.971166
XR_001741929.1	lncRNA	ENSG00000250131	MSTRG.33889.1	mRNA	ENSG00000122566	1	0.272727	0.788752	0.00229539	0.00880378	hsa-miR-217-5p(-0.774667096724|-0.909090909091)	0.467966	0.920164
XR_001741929.1	lncRNA	ENSG00000250131	MSTRG.15352.1	mRNA	ENSG00000108559	1	0.272727	0.885374	0.000128186	0.0018368	hsa-miR-372-5p(-0.746497384116|-0.68301330663)	0.112733	0.95559
XR_001741929.1	lncRNA	ENSG00000250131	ENST00000620340	mRNA	ENSG00000072133	1	0.272727	0.709005	0.00983077	0.0208261	hsa-miR-371a-5p(-0.767624668572|-0.619965924479)	0.245457	0.893586
XR_001741929.1	lncRNA	ENSG00000250131	MSTRG.25738.1	mRNA	ENSG00000077097	1	0.272727	0.647903	0.0227091	0.0374347	hsa-miR-371a-3p(-0.753539812268|-0.713286713287)	0.408268	0.972558
XR_001741929.1	lncRNA	ENSG00000250131	ENST00000613969	mRNA	ENSG00000269713	1	0.272727	0.605649	0.0368796	0.0524384	hsa-miR-372-5p(-0.746497384116|-0.608391608392)	0.318785	0.898069
XR_001741929.1	lncRNA	ENSG00000250131	ENST00000464295	mRNA	ENSG00000175697	2	0.0649351	0.855129	0.00039202	0.00339996	hsa-miR-372-5p(-0.746497384116|-0.59298610642);<br>hsa-miR-217-5p(-0.774667096724|-0.624565248182)	0.0942942	0.987679
XR_001741929.1	lncRNA	ENSG00000250131	ENST00000564873	mRNA	ENSG00000102893	1	0.272727	0.670203	0.017085	0.0305877	hsa-miR-217-5p(-0.774667096724|-0.619965924479)	0.287403	0.889074
XR_001741929.1	lncRNA	ENSG00000250131	ENST00000398752	mRNA	ENSG00000152234	1	0.272727	0.619734	0.0316024	0.0470822	hsa-miR-372-5p(-0.746497384116|-0.762237762238)	0.501961	0.989567
XR_001741929.1	lncRNA	ENSG00000250131	ENST00000340449	mRNA	ENSG00000088387	1	0.272727	0.676073	0.0157928	0.0289298	hsa-miR-372-3p(-0.704242815204|-0.895104895105)	0.531693	0.880663
XR_001741929.1	lncRNA	ENSG00000250131	ENST00000278886	mRNA	ENSG00000101004	1	0.272727	0.610238	0.035096	0.0505093	hsa-miR-371a-3p(-0.753539812268|-0.612960659796)	0.324637	0.897125
XR_001741929.1	lncRNA	ENSG00000250131	MSTRG.9830.3	mRNA	ENSG00000122034	1	0.272727	0.63958	0.0251182	0.0400606	hsa-miR-372-3p(-0.704242815204|-0.729829054055)	0.380791	0.982158
XR_001741929.1	lncRNA	ENSG00000250131	ENST00000340623	mRNA	ENSG00000187699	1	0.272727	0.654946	0.0208059	0.0351295	hsa-miR-372-3p(-0.704242815204|-0.867132867133)	0.529742	0.896339
XR_001741929.1	lncRNA	ENSG00000250131	ENST00000485307	mRNA	ENSG00000137266	1	0.272727	0.691368	0.0127639	0.0248074	hsa-miR-371a-5p(-0.767624668572|-0.686515938972)	0.338624	0.944222
XR_001741929.1	lncRNA	ENSG00000250131	ENST00000280904	mRNA	ENSG00000134755	1	0.272727	0.669031	0.0173522	0.0309118	hsa-miR-372-3p(-0.704242815204|-0.685314685315)	0.308502	0.986378
XR_001741929.1	lncRNA	ENSG00000250131	ENST00000644155	mRNA	ENSG00000131626	1	0.272727	0.732413	0.00675165	0.016522	hsa-miR-372-3p(-0.704242815204|-0.797202797203)	0.333477	0.938086
XR_001741929.1	lncRNA	ENSG00000250131	ENST00000551374	mRNA	ENSG00000134294	1	0.272727	0.612691	0.0341681	0.0497011	hsa-miR-217-5p(-0.774667096724|-0.804195804196)	0.640076	0.981297
XR_001741929.1	lncRNA	ENSG00000250131	ENST00000677450	mRNA	ENSG00000204120	1	0.272727	0.788752	0.00229539	0.00880378	hsa-miR-371a-5p(-0.767624668572|-0.678321678322)	0.219524	0.938239
XR_001741929.1	lncRNA	ENSG00000250131	ENST00000381908	mRNA	ENSG00000134539	1	0.272727	0.711285	0.00949192	0.0205535	hsa-miR-372-3p(-0.704242815204|-0.671328671329)	0.258017	0.976072
XR_001741929.1	lncRNA	ENSG00000250131	ENST00000354313	mRNA	ENSG00000100605	1	0.272727	0.908473	4.33e-05	0.0010092	hsa-miR-371a-5p(-0.767624668572|-0.832167832168)	0.149652	0.959655
XR_001741929.1	lncRNA	ENSG00000250131	MSTRG.9592.1	mRNA	ENSG00000249267	2	0.0649351	0.854166	0.000404531	0.00345734	hsa-miR-372-3p(-0.704242815204|-0.923326639549);<br>hsa-miR-217-5p(-0.774667096724|-0.891117570728)	0.194691	0.988497
XR_001741929.1	lncRNA	ENSG00000250131	ENST00000250559	mRNA	ENSG00000127314	1	0.272727	0.63493	0.0265421	0.0416123	hsa-miR-371a-5p(-0.767624668572|-0.742558056439)	0.483685	0.983402
XR_001741929.1	lncRNA	ENSG00000250131	MSTRG.24183.9	mRNA	ENSG00000240770	3	0.0437457	0.938285	6.35e-06	0.000405055	hsa-miR-372-5p(-0.746497384116|-0.654992247896);<br>hsa-miR-371a-5p(-0.767624668572|-0.886165982448);<br>hsa-miR-372-3p(-0.704242815204|-0.809108070931)	0.0563611	0.999674
XR_001741929.1	lncRNA	ENSG00000250131	MSTRG.22085.1	mRNA	ENSG00000157827	1	0.272727	0.661988	0.0190217	0.0330252	hsa-miR-217-5p(-0.774667096724|-0.79020979021)	0.533385	0.990068
6_158267234_158314268	circRNA		ENST00000297268	mRNA	ENSG00000164692	1	0.181818	0.664355	0.0184481	0.032304	hsa-miR-7851-3p(-0.824845095376|-0.636363636364)	0.344589	0.87101
6_158267234_158314268	circRNA		ENST00000374045	mRNA	ENSG00000181634	1	0.181818	0.731537	0.00685173	0.016674	hsa-miR-7851-3p(-0.824845095376|-0.685314685315)	0.327724	0.907606
6_158267234_158314268	circRNA		ENST00000313400	mRNA	ENSG00000148219	1	0.181818	0.589908	0.0434893	0.059437	hsa-miR-619-5p(-0.623299234967|-0.849128034045)	0.443074	0.846628
6_158267234_158314268	circRNA		ENST00000456883	mRNA	ENSG00000090615	1	0.181818	0.706647	0.0101905	0.0213706	hsa-miR-1285-5p(-0.787521787893|-0.700526468338)	0.354288	0.941537
6_158267234_158314268	circRNA		ENST00000443402	mRNA	ENSG00000211689	1	0.181818	0.69543	0.0120374	0.0238884	hsa-miR-619-5p(-0.623299234967|-0.651489615555)	0.207687	0.977886
6_158267234_158314268	circRNA		ENST00000465829	mRNA	ENSG00000170667	1	0.181818	0.798719	0.00183541	0.00773534	hsa-miR-7851-3p(-0.824845095376|-0.937062937063)	0.668086	0.936309
6_158267234_158314268	circRNA		ENST00000271583	mRNA	ENSG00000143337	1	0.181818	0.653158	0.0212776	0.035778	hsa-miR-619-5p(-0.623299234967|-0.622377622378)	0.219826	0.99926
6_158267234_158314268	circRNA		MSTRG.33213.2	mRNA	ENSG00000051620	1	0.311688	0.72731	0.00735051	0.017454	hsa-miR-619-5p(-0.623299234967|-0.588042750695)	0.156894	0.970895
6_158267234_158314268	circRNA		ENST00000372042	mRNA	ENSG00000101938	1	0.181818	0.685417	0.013886	0.0263716	hsa-miR-549a-3p(-0.731536826668|-0.63158283524)	0.262814	0.926673
6_158267234_158314268	circRNA		ENST00000524591	mRNA	ENSG00000250305	1	0.311688	0.589708	0.0435783	0.0595059	hsa-miR-7851-3p(-0.824845095376|-0.65034965035)	0.465669	0.881714
6_158267234_158314268	circRNA		ENST00000329492	mRNA	ENSG00000008735	1	0.181818	0.731537	0.00685173	0.016674	hsa-miR-619-5p(-0.623299234967|-0.601398601399)	0.160625	0.982118
6_158267234_158314268	circRNA		ENST00000311208	mRNA	ENSG00000128422	1	0.181818	0.822552	0.00102011	0.0055849	hsa-miR-1285-5p(-0.787521787893|-0.784589644539)	0.286916	0.998135
6_158267234_158314268	circRNA		ENST00000648076	mRNA	ENSG00000065618	1	0.181818	0.802451	0.00168271	0.0073384	hsa-miR-7851-3p(-0.824845095376|-0.692307692308)	0.235234	0.912641
6_158267234_158314268	circRNA		ENST00000651372	mRNA	ENSG00000091656	1	0.181818	0.630632	0.0279091	0.0430966	hsa-miR-1285-5p(-0.787521787893|-0.657352600979)	0.387422	0.90991
6_158267234_158314268	circRNA		ENST00000263080	mRNA	ENSG00000108381	2	0.025974	0.694214	0.0122517	0.0241063	hsa-miR-619-5p(-0.623299234967|-0.615384615385);<br>hsa-miR-7851-3p(-0.824845095376|-0.636363636364)	0.248107	0.99166
6_158267234_158314268	circRNA		ENST00000443439	mRNA	ENSG00000164307	1	0.181818	0.731537	0.00685173	0.016674	hsa-miR-7851-3p(-0.824845095376|-0.713286713287)	0.37018	0.927472
6_158267234_158314268	circRNA		ENST00000262441	mRNA	ENSG00000065325	2	0.025974	0.661072	0.0192473	0.0333406	hsa-miR-1285-5p(-0.787521787893|-0.645618009357);<br>hsa-miR-7851-3p(-0.824845095376|-0.764916989347)	0.45754	0.994387
6_158267234_158314268	circRNA		ENST00000308375	mRNA	ENSG00000173540	1	0.181818	0.848244	0.000488484	0.0038072	hsa-miR-7851-3p(-0.824845095376|-0.682315357978)	0.157626	0.905432
6_158267234_158314268	circRNA		ENST00000376896	mRNA	ENSG00000198963	1	0.181818	0.710396	0.00962302	0.0206067	hsa-miR-619-5p(-0.623299234967|-0.626776105532)	0.18567	0.997219
6_158267234_158314268	circRNA		ENST00000332853	mRNA	ENSG00000165633	1	0.181818	0.597173	0.0403425	0.0561679	hsa-miR-1285-5p(-0.787521787893|-0.72027972028)	0.527146	0.955404
6_158267234_158314268	circRNA		ENST00000561100	mRNA	ENSG00000166073	1	0.181818	0.686083	0.0137569	0.0261967	hsa-miR-7851-3p(-0.824845095376|-0.690018571313)	0.400345	0.910998
6_158267234_158314268	circRNA		ENST00000315392	mRNA	ENSG00000161381	2	0.025974	0.668563	0.0174597	0.0310798	hsa-miR-619-5p(-0.623299234967|-0.722811466997);<br>hsa-miR-1285-5p(-0.787521787893|-0.775443369934)	0.392447	0.997238
6_158267234_158314268	circRNA		ENST00000556573	mRNA	ENSG00000258986	1	0.181818	0.66669	0.0178946	0.0316182	hsa-miR-7851-3p(-0.824845095376|-0.610530074066)	0.302439	0.850691
6_158267234_158314268	circRNA		ENST00000360835	mRNA	ENSG00000159307	1	0.311688	0.645693	0.0233316	0.0381205	hsa-miR-7851-3p(-0.824845095376|-0.58041958042)	0.283088	0.826064
6_158267234_158314268	circRNA		ENST00000339082	mRNA	ENSG00000011422	2	0.025974	0.772592	0.00322232	0.0105595	hsa-miR-619-5p(-0.623299234967|-0.699300699301);<br>hsa-miR-1285-5p(-0.787521787893|-0.846153846154)	0.30969	0.997705
6_158267234_158314268	circRNA		ENST00000304636	mRNA	ENSG00000168542	1	0.181818	0.645693	0.0233316	0.0381205	hsa-miR-7851-3p(-0.824845095376|-0.678321678322)	0.438226	0.902524
6_158267234_158314268	circRNA		ENST00000668754	mRNA	ENSG00000168356	1	0.181818	0.710386	0.00962449	0.0206067	hsa-miR-619-5p(-0.623299234967|-0.728547527072)	0.231938	0.922145
6_158267234_158314268	circRNA		ENST00000624552	mRNA	ENSG00000148357	1	0.181818	0.743472	0.00558001	0.0146328	hsa-miR-7851-3p(-0.824845095376|-0.701758705823)	0.334728	0.919372
6_158267234_158314268	circRNA		ENST00000359842	mRNA	ENSG00000143171	1	0.181818	0.638229	0.0255261	0.0404241	hsa-miR-619-5p(-0.623299234967|-0.636363636364)	0.237734	0.989629
6_158267234_158314268	circRNA		ENST00000397061	mRNA	ENSG00000213965	1	0.181818	0.761395	0.00401473	0.0118955	hsa-miR-7851-3p(-0.824845095376|-0.741258741259)	0.366192	0.946628
6_158267234_158314268	circRNA		ENST00000316418	mRNA	ENSG00000063438	1	0.181818	0.750198	0.00494669	0.013456	hsa-miR-619-5p(-0.623299234967|-0.643356643357)	0.166905	0.984165
6_158267234_158314268	circRNA		ENST00000503622	mRNA	ENSG00000169862	1	0.181818	0.816508	0.00119312	0.00610316	hsa-miR-1285-5p(-0.787521787893|-0.807022511696)	0.319269	0.98777
6_158267234_158314268	circRNA		ENST00000378023	mRNA	ENSG00000111913	1	0.181818	0.783789	0.00255489	0.009412	hsa-miR-619-5p(-0.623299234967|-0.762237762238)	0.173947	0.899722
6_158267234_158314268	circRNA		ENST00000360534	mRNA	ENSG00000197635	1	0.181818	0.694214	0.0122517	0.0241063	hsa-miR-7851-3p(-0.824845095376|-0.664335664336)	0.348141	0.892216
6_158267234_158314268	circRNA		ENST00000358461	mRNA	ENSG00000196526	1	0.181818	0.593441	0.0419383	0.0577794	hsa-miR-7851-3p(-0.824845095376|-0.601398601399)	0.377852	0.843332
6_158267234_158314268	circRNA		ENST00000615724	mRNA	ENSG00000023909	1	0.181818	0.820253	0.00108346	0.00577259	hsa-miR-619-5p(-0.623299234967|-0.59298610642)	0.10456	0.975077
6_158267234_158314268	circRNA		ENST00000220562	mRNA	ENSG00000012232	1	0.181818	0.709143	0.00980999	0.0208011	hsa-miR-619-5p(-0.623299234967|-0.636363636364)	0.191088	0.989629
6_158267234_158314268	circRNA		ENST00000442461	mRNA	ENSG00000189308	1	0.181818	0.623299	0.0303576	0.0457446	hsa-miR-7851-3p(-0.824845095376|-0.643356643357)	0.409285	0.876387
6_158267234_158314268	circRNA		ENST00000337929	mRNA	ENSG00000103522	2	0.025974	0.781424	0.00268615	0.00960025	hsa-miR-619-5p(-0.623299234967|-0.616463292138);<br>hsa-miR-7851-3p(-0.824845095376|-0.749563321122)	0.240907	0.998842
6_158267234_158314268	circRNA		ENST00000599436	mRNA	ENSG00000181143	1	0.181818	0.725341	0.00759189	0.0177573	hsa-miR-7851-3p(-0.824845095376|-0.676008041947)	0.322712	0.900832
6_158267234_158314268	circRNA		ENST00000674749	mRNA	ENSG00000116991	3	0.0025974	0.736558	0.00629273	0.0158573	hsa-miR-549a-3p(-0.731536826668|-0.728547527072);<br>hsa-miR-1285-5p(-0.787521787893|-0.851139659031);<br>hsa-miR-7851-3p(-0.824845095376|-0.686515938972)	0.384883	0.999725
6_158267234_158314268	circRNA		ENST00000431918	mRNA	ENSG00000189143	2	0.025974	0.83231	0.000782324	0.00488138	hsa-miR-619-5p(-0.623299234967|-0.601398601399);<br>hsa-miR-7851-3p(-0.824845095376|-0.748251748252)	0.179433	0.998655
6_158267234_158314268	circRNA		ENST00000473939	mRNA	ENSG00000160991	1	0.181818	0.747983	0.00514895	0.0137723	hsa-miR-619-5p(-0.623299234967|-0.626776105532)	0.16157	0.997219
6_158267234_158314268	circRNA		ENST00000272252	mRNA	ENSG00000143891	1	0.181818	0.709143	0.00980999	0.0208011	hsa-miR-619-5p(-0.623299234967|-0.58041958042)	0.163639	0.964377
6_158267234_158314268	circRNA		ENST00000519716	mRNA	ENSG00000130477	1	0.397403	0.789329	0.0022666	0.00875153	hsa-miR-7851-3p(-0.824845095376|-0.732412527812)	0.308199	0.940644
6_158267234_158314268	circRNA		ENST00000389840	mRNA	ENSG00000187775	1	0.181818	0.859222	0.000342142	0.00323993	hsa-miR-7851-3p(-0.824845095376|-0.597547848518)	0.0511068	0.840201
6_158267234_158314268	circRNA		ENST00000237316	mRNA	ENSG00000118526	1	0.181818	0.664355	0.0184481	0.032304	hsa-miR-7851-3p(-0.824845095376|-0.622377622378)	0.323147	0.860099
6_158267234_158314268	circRNA		ENST00000246070	mRNA	ENSG00000125869	1	0.181818	0.826291	0.000923217	0.005338	hsa-miR-549a-3p(-0.731536826668|-0.837129129664)	0.252754	0.932687
6_158267234_158314268	circRNA		ENST00000239374	mRNA	ENSG00000120262	1	0.181818	0.679284	0.0151171	0.0280121	hsa-miR-619-5p(-0.623299234967|-0.65034965035)	0.218154	0.978761
6_158267234_158314268	circRNA		ENST00000584655	mRNA	ENSG00000092871	1	0.181818	0.623299	0.0303576	0.0457446	hsa-miR-7851-3p(-0.824845095376|-0.776223776224)	0.670896	0.969632
6_158267234_158314268	circRNA		ENST00000519560	mRNA	ENSG00000184347	1	0.181818	0.664355	0.0184481	0.032304	hsa-miR-1285-5p(-0.787521787893|-0.881118881119)	0.765733	0.943908
6_158267234_158314268	circRNA		ENST00000302328	mRNA	ENSG00000168356	1	0.181818	0.639347	0.0251881	0.0400889	hsa-miR-619-5p(-0.623299234967|-0.753065953464)	0.309005	0.905718
6_158267234_158314268	circRNA		ENST00000296533	mRNA	ENSG00000164128	1	0.181818	0.757663	0.00430913	0.012334	hsa-miR-7851-3p(-0.824845095376|-0.72027972028)	0.340651	0.932326
6_158267234_158314268	circRNA		ENST00000307503	mRNA	ENSG00000172482	1	0.181818	0.803858	0.00162777	0.0072078	hsa-miR-7851-3p(-0.824845095376|-0.851139659031)	0.460844	0.984311
6_158267234_158314268	circRNA		ENST00000370153	mRNA	ENSG00000117620	1	0.181818	0.72034	0.00823184	0.0186273	hsa-miR-1285-5p(-0.787521787893|-0.748251748252)	0.399748	0.97443
6_158267234_158314268	circRNA		ENST00000262113	mRNA	ENSG00000036448	1	0.181818	0.710386	0.00962449	0.0206067	hsa-miR-549a-3p(-0.731536826668|-0.651489615555)	0.258389	0.942122
6_158267234_158314268	circRNA		ENST00000559488	mRNA	ENSG00000259207	1	0.181818	0.906956	4.69e-05	0.0010372	hsa-miR-7851-3p(-0.824845095376|-0.797202797203)	0.176287	0.982958
6_158267234_158314268	circRNA		ENST00000641686	mRNA	ENSG00000164073	1	0.181818	0.645693	0.0233316	0.0381205	hsa-miR-1285-5p(-0.787521787893|-0.664335664336)	0.379724	0.915153
6_158267234_158314268	circRNA		ENST00000369872	mRNA	ENSG00000143028	1	0.181818	0.783789	0.00255489	0.009412	hsa-miR-1285-5p(-0.787521787893|-0.839160839161)	0.417034	0.968255
6_158267234_158314268	circRNA		ENST00000591265	mRNA	ENSG00000172006	1	0.181818	0.753931	0.0046196	0.012848	hsa-miR-7851-3p(-0.824845095376|-0.65034965035)	0.247504	0.881714
6_158267234_158314268	circRNA		ENST00000680335	mRNA	ENSG00000100749	1	0.311688	0.778553	0.00285239	0.009888	hsa-miR-7851-3p(-0.824845095376|-0.797902127139)	0.425236	0.983397
6_158267234_158314268	circRNA		ENST00000359271	mRNA	ENSG00000197496	1	0.181818	0.679284	0.0151171	0.0280121	hsa-miR-7851-3p(-0.824845095376|-0.629370629371)	0.314761	0.865581
6_158267234_158314268	circRNA		ENST00000309285	mRNA	ENSG00000173578	1	0.181818	0.757663	0.00430913	0.012334	hsa-miR-7851-3p(-0.824845095376|-0.727272727273)	0.351059	0.937136
6_158267234_158314268	circRNA		ENST00000439578	mRNA	ENSG00000152700	1	0.181818	0.81738	0.00116684	0.00601545	hsa-miR-7851-3p(-0.824845095376|-0.699300699301)	0.222118	0.91763
6_158267234_158314268	circRNA		ENST00000194155	mRNA	ENSG00000112852	1	0.181818	0.593441	0.0419383	0.0577794	hsa-miR-7851-3p(-0.824845095376|-0.755244755245)	0.673102	0.955952
6_158267234_158314268	circRNA		ENST00000394221	mRNA	ENSG00000178700	3	0.0025974	0.745905	0.00534424	0.014139	hsa-miR-619-5p(-0.623299234967|-0.584939601063);<br>hsa-miR-1285-5p(-0.787521787893|-0.830123864981);<br>hsa-miR-7851-3p(-0.824845095376|-0.598950130429)	0.27066	0.998652
6_158267234_158314268	circRNA		ENST00000274938	mRNA	ENSG00000146197	1	0.181818	0.72034	0.00823184	0.0186273	hsa-miR-7851-3p(-0.824845095376|-0.636363636364)	0.272201	0.87101
6_158267234_158314268	circRNA		ENST00000678789	mRNA	ENSG00000196262	1	0.181818	0.593876	0.0417499	0.0576231	hsa-miR-1285-5p(-0.787521787893|-0.72537009966)	0.540529	0.958919
6_158267234_158314268	circRNA		ENST00000557451	mRNA	ENSG00000100968	1	0.311688	0.77217	0.00324987	0.0106121	hsa-miR-7851-3p(-0.824845095376|-0.689444023181)	0.275272	0.910584
6_158267234_158314268	circRNA		ENST00000355710	mRNA	ENSG00000165731	1	0.311688	0.793371	0.00207244	0.00832947	hsa-miR-7851-3p(-0.824845095376|-0.819378575708)	0.430789	0.996675
6_158267234_158314268	circRNA		ENST00000426088	mRNA	ENSG00000106772	1	0.181818	0.697946	0.0116032	0.0233379	hsa-miR-619-5p(-0.623299234967|-0.734265734266)	0.245324	0.918261
6_158267234_158314268	circRNA		ENST00000458100	mRNA	ENSG00000169862	1	0.181818	0.775308	0.00304951	0.0102702	hsa-miR-1285-5p(-0.787521787893|-0.785969750521)	0.364998	0.999014
chr21:17835015-17885608	lncRNA	ENSG00000231755	MSTRG.26629.2	mRNA	ENSG00000242242	1	0.0909091	0.7328	0.00670777	0.0164626	hsa-miR-372-3p(-0.769230769231|-0.743419890317)	0.356213	0.982937
chr21:17835015-17885608	lncRNA	ENSG00000231755	ENST00000678092	mRNA	ENSG00000164733	1	0.0454545	0.66283	0.0188163	0.0328236	hsa-miR-372-3p(-0.769230769231|-0.67842573481)	0.362544	0.937274
chr21:17835015-17885608	lncRNA	ENSG00000231755	ENST00000358359	mRNA	ENSG00000145725	1	0.0454545	0.937063	6.99e-06	0.000405055	hsa-miR-372-3p(-0.769230769231|-0.727272727273)	0.0760062	0.971963
chr21:17835015-17885608	lncRNA	ENSG00000231755	MSTRG.1936.9	mRNA	ENSG00000121957	1	0.0454545	0.714537	0.00902393	0.0198174	hsa-miR-372-3p(-0.769230769231|-0.74606068878)	0.38398	0.984709
chr21:17835015-17885608	lncRNA	ENSG00000231755	ENST00000340449	mRNA	ENSG00000088387	1	0.0454545	0.755245	0.00450843	0.0126764	hsa-miR-372-3p(-0.769230769231|-0.895104895105)	0.521109	0.92437
chr21:17835015-17885608	lncRNA	ENSG00000231755	ENST00000382366	mRNA	ENSG00000174373	1	0.0454545	0.711034	0.00952876	0.0205535	hsa-miR-372-3p(-0.769230769231|-0.693521203655)	0.325325	0.948242
chr21:17835015-17885608	lncRNA	ENSG00000231755	MSTRG.9830.3	mRNA	ENSG00000122034	1	0.0454545	0.708776	0.00986519	0.0208617	hsa-miR-372-3p(-0.769230769231|-0.729829054055)	0.371407	0.973716
chr21:17835015-17885608	lncRNA	ENSG00000231755	ENST00000340623	mRNA	ENSG00000187699	1	0.0454545	0.734266	0.00654349	0.0162671	hsa-miR-372-3p(-0.769230769231|-0.867132867133)	0.522988	0.940171
chr21:17835015-17885608	lncRNA	ENSG00000231755	ENST00000280904	mRNA	ENSG00000134755	1	0.0454545	0.748252	0.00512408	0.0137297	hsa-miR-372-3p(-0.769230769231|-0.685314685315)	0.273133	0.942308
chr21:17835015-17885608	lncRNA	ENSG00000231755	ENST00000644155	mRNA	ENSG00000131626	1	0.0454545	0.699301	0.0113742	0.0229875	hsa-miR-372-3p(-0.769230769231|-0.797202797203)	0.476185	0.982143
chr21:17835015-17885608	lncRNA	ENSG00000231755	ENST00000381908	mRNA	ENSG00000134539	1	0.0454545	0.846154	0.000521134	0.00392253	hsa-miR-372-3p(-0.769230769231|-0.671328671329)	0.149867	0.932039
chr21:17835015-17885608	lncRNA	ENSG00000231755	MSTRG.9592.1	mRNA	ENSG00000249267	1	0.0909091	0.830278	0.000827875	0.00503934	hsa-miR-372-3p(-0.769230769231|-0.923326639549)	0.341121	0.908957
chr21:17835015-17885608	lncRNA	ENSG00000231755	MSTRG.24183.9	mRNA	ENSG00000240770	1	0.181818	0.942208	4.61e-06	0.000332036	hsa-miR-372-3p(-0.769230769231|-0.809108070931)	0.0904923	0.974735
14_63998914_64016631	circRNA	ENSG00000140009,ENSG00000054654	ENST00000297268	mRNA	ENSG00000164692	1	0.136364	0.72034	0.00823184	0.0186273	hsa-miR-7851-3p(-0.806183441634|-0.636363636364)	0.266107	0.882278
14_63998914_64016631	circRNA	ENSG00000140009,ENSG00000054654	ENST00000374045	mRNA	ENSG00000181634	1	0.136364	0.705411	0.010383	0.0216571	hsa-miR-7851-3p(-0.806183441634|-0.685314685315)	0.350505	0.918962
14_63998914_64016631	circRNA	ENSG00000140009,ENSG00000054654	ENST00000465829	mRNA	ENSG00000170667	1	0.136364	0.884562	0.000132601	0.00189418	hsa-miR-7851-3p(-0.806183441634|-0.937062937063)	0.259556	0.924922
14_63998914_64016631	circRNA	ENSG00000140009,ENSG00000054654	ENST00000524591	mRNA	ENSG00000250305	1	0.246753	0.623299	0.0303576	0.0457446	hsa-miR-7851-3p(-0.806183441634|-0.65034965035)	0.403034	0.89301
14_63998914_64016631	circRNA	ENSG00000140009,ENSG00000054654	ENST00000311208	mRNA	ENSG00000128422	1	0.136364	0.766469	0.00363928	0.0113151	hsa-miR-1285-5p(-0.634496227212|-0.784589644539)	0.205878	0.894232
14_63998914_64016631	circRNA	ENSG00000140009,ENSG00000054654	ENST00000648076	mRNA	ENSG00000065618	1	0.136364	0.809916	0.00140668	0.00669716	hsa-miR-7851-3p(-0.806183441634|-0.692307692308)	0.220174	0.924006
14_63998914_64016631	circRNA	ENSG00000140009,ENSG00000054654	ENST00000651372	mRNA	ENSG00000091656	1	0.136364	0.754982	0.00453053	0.0127153	hsa-miR-1285-5p(-0.634496227212|-0.657352600979)	0.17487	0.982307
14_63998914_64016631	circRNA	ENSG00000140009,ENSG00000054654	ENST00000263080	mRNA	ENSG00000108381	1	0.246753	0.630764	0.0278663	0.0430593	hsa-miR-7851-3p(-0.806183441634|-0.636363636364)	0.372795	0.882278
14_63998914_64016631	circRNA	ENSG00000140009,ENSG00000054654	ENST00000443439	mRNA	ENSG00000164307	1	0.136364	0.679284	0.0151171	0.0280121	hsa-miR-7851-3p(-0.806183441634|-0.713286713287)	0.427901	0.938862
14_63998914_64016631	circRNA	ENSG00000140009,ENSG00000054654	ENST00000262441	mRNA	ENSG00000065325	2	0.012987	0.638599	0.0254137	0.0403229	hsa-miR-1285-5p(-0.634496227212|-0.645618009357);<br>hsa-miR-7851-3p(-0.806183441634|-0.764916989347)	0.415872	0.999617
14_63998914_64016631	circRNA	ENSG00000140009,ENSG00000054654	ENST00000308375	mRNA	ENSG00000173540	1	0.136364	0.870449	0.0002303	0.0025709	hsa-miR-7851-3p(-0.806183441634|-0.682315357978)	0.129763	0.916783
14_63998914_64016631	circRNA	ENSG00000140009,ENSG00000054654	ENST00000332853	mRNA	ENSG00000165633	1	0.136364	0.615835	0.0330052	0.0484987	hsa-miR-1285-5p(-0.634496227212|-0.72027972028)	0.319621	0.936681
14_63998914_64016631	circRNA	ENSG00000140009,ENSG00000054654	ENST00000561100	mRNA	ENSG00000166073	1	0.136364	0.738427	0.00609363	0.0154739	hsa-miR-7851-3p(-0.806183441634|-0.690018571313)	0.313094	0.92236
14_63998914_64016631	circRNA	ENSG00000140009,ENSG00000054654	ENST00000315392	mRNA	ENSG00000161381	1	0.246753	0.679799	0.0150107	0.0279723	hsa-miR-1285-5p(-0.634496227212|-0.775443369934)	0.295028	0.900033
14_63998914_64016631	circRNA	ENSG00000140009,ENSG00000054654	ENST00000556573	mRNA	ENSG00000258986	1	0.136364	0.593654	0.041846	0.0577212	hsa-miR-7851-3p(-0.806183441634|-0.610530074066)	0.377146	0.861896
14_63998914_64016631	circRNA	ENSG00000140009,ENSG00000054654	ENST00000360835	mRNA	ENSG00000159307	1	0.246753	0.668087	0.0175694	0.0312072	hsa-miR-7851-3p(-0.806183441634|-0.58041958042)	0.252643	0.837182
14_63998914_64016631	circRNA	ENSG00000140009,ENSG00000054654	ENST00000339082	mRNA	ENSG00000011422	1	0.246753	0.802451	0.00168271	0.0073384	hsa-miR-1285-5p(-0.634496227212|-0.846153846154)	0.157743	0.857051
14_63998914_64016631	circRNA	ENSG00000140009,ENSG00000054654	ENST00000304636	mRNA	ENSG00000168542	1	0.136364	0.739001	0.00603345	0.0153655	hsa-miR-7851-3p(-0.806183441634|-0.678321678322)	0.297009	0.913869
14_63998914_64016631	circRNA	ENSG00000140009,ENSG00000054654	ENST00000624552	mRNA	ENSG00000148357	1	0.136364	0.794035	0.00204177	0.0082524	hsa-miR-7851-3p(-0.806183441634|-0.701758705823)	0.252439	0.93075
14_63998914_64016631	circRNA	ENSG00000140009,ENSG00000054654	ENST00000397061	mRNA	ENSG00000213965	1	0.136364	0.794986	0.00199849	0.00809813	hsa-miR-7851-3p(-0.806183441634|-0.741258741259)	0.29794	0.958044
14_63998914_64016631	circRNA	ENSG00000140009,ENSG00000054654	ENST00000503622	mRNA	ENSG00000169862	1	0.136364	0.835235	0.000720158	0.00469874	hsa-miR-1285-5p(-0.634496227212|-0.807022511696)	0.127167	0.880316
14_63998914_64016631	circRNA	ENSG00000140009,ENSG00000054654	ENST00000360534	mRNA	ENSG00000197635	1	0.136364	0.619567	0.0316615	0.0471324	hsa-miR-7851-3p(-0.806183441634|-0.664335664336)	0.429643	0.903539
14_63998914_64016631	circRNA	ENSG00000140009,ENSG00000054654	ENST00000358461	mRNA	ENSG00000196526	1	0.136364	0.623299	0.0303576	0.0457446	hsa-miR-7851-3p(-0.806183441634|-0.601398601399)	0.330389	0.854513
14_63998914_64016631	circRNA	ENSG00000140009,ENSG00000054654	ENST00000442461	mRNA	ENSG00000189308	1	0.136364	0.645693	0.0233316	0.0381205	hsa-miR-7851-3p(-0.806183441634|-0.643356643357)	0.365249	0.88767
14_63998914_64016631	circRNA	ENSG00000140009,ENSG00000054654	ENST00000337929	mRNA	ENSG00000103522	1	0.246753	0.643086	0.0240818	0.0389326	hsa-miR-7851-3p(-0.806183441634|-0.749563321122)	0.544015	0.963606
14_63998914_64016631	circRNA	ENSG00000140009,ENSG00000054654	ENST00000599436	mRNA	ENSG00000181143	1	0.136364	0.59822	0.0399029	0.0556902	hsa-miR-7851-3p(-0.806183441634|-0.676008041947)	0.476124	0.912174
14_63998914_64016631	circRNA	ENSG00000140009,ENSG00000054654	ENST00000674749	mRNA	ENSG00000116991	3	0.000649351	0.717864	0.0085632	0.0190783	hsa-miR-549a-3p(-0.877097725852|-0.728547527072);<br>hsa-miR-1285-5p(-0.634496227212|-0.851139659031);<br>hsa-miR-7851-3p(-0.806183441634|-0.686515938972)	0.364501	0.998531
14_63998914_64016631	circRNA	ENSG00000140009,ENSG00000054654	ENST00000431918	mRNA	ENSG00000189143	1	0.246753	0.798719	0.00183541	0.00773534	hsa-miR-7851-3p(-0.806183441634|-0.748251748252)	0.300679	0.962731
14_63998914_64016631	circRNA	ENSG00000140009,ENSG00000054654	ENST00000519716	mRNA	ENSG00000130477	1	0.333117	0.783691	0.00256027	0.009412	hsa-miR-7851-3p(-0.806183441634|-0.732412527812)	0.304019	0.952053
14_63998914_64016631	circRNA	ENSG00000140009,ENSG00000054654	ENST00000389840	mRNA	ENSG00000187775	1	0.136364	0.703511	0.0106839	0.0220867	hsa-miR-7851-3p(-0.806183441634|-0.597547848518)	0.236036	0.851371
14_63998914_64016631	circRNA	ENSG00000140009,ENSG00000054654	ENST00000237316	mRNA	ENSG00000118526	1	0.136364	0.65689	0.0203016	0.0345778	hsa-miR-7851-3p(-0.806183441634|-0.622377622378)	0.321893	0.871335
14_63998914_64016631	circRNA	ENSG00000140009,ENSG00000054654	ENST00000246070	mRNA	ENSG00000125869	1	0.136364	0.811335	0.00135839	0.00659208	hsa-miR-549a-3p(-0.877097725852|-0.837129129664)	0.517915	0.976684
14_63998914_64016631	circRNA	ENSG00000140009,ENSG00000054654	ENST00000584655	mRNA	ENSG00000092871	1	0.136364	0.641961	0.024411	0.0392995	hsa-miR-7851-3p(-0.806183441634|-0.776223776224)	0.598579	0.981067
14_63998914_64016631	circRNA	ENSG00000140009,ENSG00000054654	ENST00000519560	mRNA	ENSG00000184347	1	0.136364	0.612102	0.0343893	0.0498592	hsa-miR-1285-5p(-0.634496227212|-0.881118881119)	0.467003	0.837279
14_63998914_64016631	circRNA	ENSG00000140009,ENSG00000054654	ENST00000296533	mRNA	ENSG00000164128	1	0.136364	0.679284	0.0151171	0.0280121	hsa-miR-7851-3p(-0.806183441634|-0.72027972028)	0.439032	0.943724
14_63998914_64016631	circRNA	ENSG00000140009,ENSG00000054654	ENST00000307503	mRNA	ENSG00000172482	1	0.136364	0.826291	0.000923217	0.005338	hsa-miR-7851-3p(-0.806183441634|-0.851139659031)	0.37516	0.972874
14_63998914_64016631	circRNA	ENSG00000140009,ENSG00000054654	ENST00000370153	mRNA	ENSG00000117620	1	0.136364	0.683017	0.0143587	0.0270192	hsa-miR-1285-5p(-0.634496227212|-0.748251748252)	0.276882	0.917732
14_63998914_64016631	circRNA	ENSG00000140009,ENSG00000054654	ENST00000262113	mRNA	ENSG00000036448	1	0.136364	0.751513	0.00482952	0.0132403	hsa-miR-549a-3p(-0.877097725852|-0.651489615555)	0.257284	0.852407
14_63998914_64016631	circRNA	ENSG00000140009,ENSG00000054654	ENST00000559488	mRNA	ENSG00000259207	1	0.136364	0.877098	0.00017904	0.00227925	hsa-miR-7851-3p(-0.806183441634|-0.797202797203)	0.220857	0.994399
14_63998914_64016631	circRNA	ENSG00000140009,ENSG00000054654	ENST00000641686	mRNA	ENSG00000164073	1	0.136364	0.731537	0.00685173	0.016674	hsa-miR-1285-5p(-0.634496227212|-0.664335664336)	0.194905	0.977026
14_63998914_64016631	circRNA	ENSG00000140009,ENSG00000054654	ENST00000369872	mRNA	ENSG00000143028	1	0.136364	0.798719	0.00183541	0.00773534	hsa-miR-1285-5p(-0.634496227212|-0.839160839161)	0.165308	0.861118
14_63998914_64016631	circRNA	ENSG00000140009,ENSG00000054654	ENST00000591265	mRNA	ENSG00000172006	1	0.136364	0.679284	0.0151171	0.0280121	hsa-miR-7851-3p(-0.806183441634|-0.65034965035)	0.334456	0.89301
14_63998914_64016631	circRNA	ENSG00000140009,ENSG00000054654	ENST00000680335	mRNA	ENSG00000100749	1	0.246753	0.776677	0.00296514	0.0101417	hsa-miR-7851-3p(-0.806183441634|-0.797902127139)	0.402579	0.994837
14_63998914_64016631	circRNA	ENSG00000140009,ENSG00000054654	ENST00000359271	mRNA	ENSG00000197496	1	0.136364	0.67182	0.0167217	0.0301802	hsa-miR-7851-3p(-0.806183441634|-0.629370629371)	0.314194	0.876833
14_63998914_64016631	circRNA	ENSG00000140009,ENSG00000054654	ENST00000309285	mRNA	ENSG00000173578	1	0.136364	0.753931	0.0046196	0.012848	hsa-miR-7851-3p(-0.806183441634|-0.727272727273)	0.341175	0.948541
14_63998914_64016631	circRNA	ENSG00000140009,ENSG00000054654	ENST00000439578	mRNA	ENSG00000152700	1	0.136364	0.843507	0.000564883	0.00410452	hsa-miR-7851-3p(-0.806183441634|-0.699300699301)	0.182082	0.929004
14_63998914_64016631	circRNA	ENSG00000140009,ENSG00000054654	ENST00000194155	mRNA	ENSG00000112852	1	0.136364	0.757663	0.00430913	0.012334	hsa-miR-7851-3p(-0.806183441634|-0.755244755245)	0.37397	0.967377
14_63998914_64016631	circRNA	ENSG00000140009,ENSG00000054654	ENST00000394221	mRNA	ENSG00000178700	2	0.037013	0.63	0.0281142	0.043254	hsa-miR-1285-5p(-0.634496227212|-0.830123864981);<br>hsa-miR-7851-3p(-0.806183441634|-0.598950130429)	0.354892	0.980204
14_63998914_64016631	circRNA	ENSG00000140009,ENSG00000054654	ENST00000274938	mRNA	ENSG00000146197	1	0.136364	0.645693	0.0233316	0.0381205	hsa-miR-7851-3p(-0.806183441634|-0.636363636364)	0.355014	0.882278
14_63998914_64016631	circRNA	ENSG00000140009,ENSG00000054654	ENST00000678789	mRNA	ENSG00000196262	1	0.136364	0.691602	0.0127211	0.0247555	hsa-miR-1285-5p(-0.634496227212|-0.72537009966)	0.256761	0.933174
14_63998914_64016631	circRNA	ENSG00000140009,ENSG00000054654	ENST00000557451	mRNA	ENSG00000100968	1	0.246753	0.907538	4.55e-05	0.001034	hsa-miR-7851-3p(-0.806183441634|-0.689444023181)	0.0868494	0.921946
14_63998914_64016631	circRNA	ENSG00000140009,ENSG00000054654	ENST00000355710	mRNA	ENSG00000165731	1	0.246753	0.77789	0.00289182	0.00996409	hsa-miR-7851-3p(-0.806183441634|-0.819378575708)	0.431989	0.991883
14_63998914_64016631	circRNA	ENSG00000140009,ENSG00000054654	ENST00000458100	mRNA	ENSG00000169862	1	0.136364	0.676054	0.0157969	0.0289298	hsa-miR-1285-5p(-0.634496227212|-0.785969750521)	0.304912	0.893363
chr3:97800747-97822583	lncRNA	ENSG00000282527	ENST00000460472	mRNA	ENSG00000155657	1	0.0909091	0.873305	0.000207047	0.00239823	hsa-miR-193a-5p(-0.812610703272|-0.642935361762)	0.0873248	0.883428
chr3:97800747-97822583	lncRNA	ENSG00000282527	MSTRG.26629.2	mRNA	ENSG00000242242	1	0.0909091	0.696848	0.0117912	0.0235112	hsa-miR-193a-5p(-0.812610703272|-0.644297238274)	0.308069	0.884472
chr3:97800747-97822583	lncRNA	ENSG00000282527	ENST00000273183	mRNA	ENSG00000144681	1	0.0454545	0.698246	0.0115522	0.0232658	hsa-miR-193a-5p(-0.812610703272|-0.665500144921)	0.336289	0.900474
chr3:97800747-97822583	lncRNA	ENSG00000282527	ENST00000368744	mRNA	ENSG00000203783	1	0.0454545	0.711034	0.00952876	0.0205535	hsa-miR-193a-5p(-0.812610703272|-0.783216783217)	0.505206	0.981581
chr3:97800747-97822583	lncRNA	ENSG00000282527	MSTRG.24183.9	mRNA	ENSG00000240770	1	0.181818	0.929825	1.19e-05	0.000511797	hsa-miR-193a-5p(-0.812610703272|-0.70402910068)	0.0655352	0.928406
19_43018770_43066600	circRNA		ENST00000297268	mRNA	ENSG00000164692	1	0.136364	0.616347	0.0328184	0.0483838	hsa-miR-7851-3p(-0.775871748679|-0.636363636364)	0.364406	0.901215
19_43018770_43066600	circRNA		ENST00000313400	mRNA	ENSG00000148219	1	0.136364	0.64762	0.0227883	0.0375251	hsa-miR-619-5p(-0.681606956783|-0.849128034045)	0.46948	0.890562
19_43018770_43066600	circRNA		ENST00000443402	mRNA	ENSG00000211689	1	0.136364	0.642851	0.0241505	0.0390026	hsa-miR-619-5p(-0.681606956783|-0.651489615555)	0.284749	0.977408
19_43018770_43066600	circRNA		ENST00000465829	mRNA	ENSG00000170667	1	0.136364	0.696109	0.011919	0.0236943	hsa-miR-7851-3p(-0.775871748679|-0.937062937063)	0.836527	0.905898
19_43018770_43066600	circRNA		MSTRG.33213.2	mRNA	ENSG00000051620	1	0.246753	0.624354	0.0299963	0.0454525	hsa-miR-619-5p(-0.681606956783|-0.588042750695)	0.246648	0.926307
19_43018770_43066600	circRNA		ENST00000329492	mRNA	ENSG00000008735	1	0.136364	0.6381	0.0255651	0.0404241	hsa-miR-619-5p(-0.681606956783|-0.601398601399)	0.247781	0.937484
19_43018770_43066600	circRNA		ENST00000311208	mRNA	ENSG00000128422	1	0.136364	0.700961	0.0110981	0.0226454	hsa-miR-1285-5p(-0.652602405431|-0.784589644539)	0.298786	0.908163
19_43018770_43066600	circRNA		ENST00000648076	mRNA	ENSG00000065618	1	0.136364	0.630849	0.0278388	0.0430456	hsa-miR-7851-3p(-0.775871748679|-0.692307692308)	0.425014	0.943083
19_43018770_43066600	circRNA		ENST00000651372	mRNA	ENSG00000091656	1	0.136364	0.763584	0.00384935	0.0115428	hsa-miR-1285-5p(-0.652602405431|-0.657352600979)	0.177595	0.996374
19_43018770_43066600	circRNA		ENST00000443439	mRNA	ENSG00000164307	1	0.136364	0.601844	0.0384066	0.0540433	hsa-miR-7851-3p(-0.775871748679|-0.713286713287)	0.492328	0.957973
19_43018770_43066600	circRNA		ENST00000308375	mRNA	ENSG00000173540	1	0.136364	0.720444	0.00821817	0.0186273	hsa-miR-7851-3p(-0.775871748679|-0.682315357978)	0.306205	0.935841
19_43018770_43066600	circRNA		ENST00000561100	mRNA	ENSG00000166073	1	0.136364	0.639219	0.0252268	0.0401367	hsa-miR-7851-3p(-0.775871748679|-0.690018571313)	0.411787	0.941433
19_43018770_43066600	circRNA		ENST00000315392	mRNA	ENSG00000161381	2	0.012987	0.782237	0.00264048	0.00948788	hsa-miR-619-5p(-0.681606956783|-0.722811466997);<br>hsa-miR-1285-5p(-0.652602405431|-0.775443369934)	0.207274	0.99587
19_43018770_43066600	circRNA		ENST00000556573	mRNA	ENSG00000258986	1	0.136364	0.694918	0.0121273	0.0239649	hsa-miR-7851-3p(-0.775871748679|-0.610530074066)	0.252168	0.88074
19_43018770_43066600	circRNA		ENST00000360835	mRNA	ENSG00000159307	1	0.246753	0.587342	0.0446412	0.0605902	hsa-miR-7851-3p(-0.775871748679|-0.58041958042)	0.320652	0.855892
19_43018770_43066600	circRNA		ENST00000339082	mRNA	ENSG00000011422	2	0.012987	0.630849	0.0278388	0.0430456	hsa-miR-619-5p(-0.681606956783|-0.699300699301);<br>hsa-miR-1285-5p(-0.652602405431|-0.846153846154)	0.386063	0.991579
19_43018770_43066600	circRNA		ENST00000304636	mRNA	ENSG00000168542	1	0.136364	0.587342	0.0446412	0.0605902	hsa-miR-7851-3p(-0.775871748679|-0.678321678322)	0.45564	0.932918
19_43018770_43066600	circRNA		ENST00000624552	mRNA	ENSG00000148357	1	0.136364	0.611237	0.0347162	0.0501504	hsa-miR-7851-3p(-0.775871748679|-0.701758705823)	0.462697	0.949843
19_43018770_43066600	circRNA		ENST00000359842	mRNA	ENSG00000143171	1	0.136364	0.761369	0.00401672	0.0118955	hsa-miR-619-5p(-0.681606956783|-0.636363636364)	0.180936	0.965672
19_43018770_43066600	circRNA		ENST00000530215	mRNA	ENSG00000180785	1	0.136364	0.716906	0.00869401	0.0192579	hsa-miR-619-5p(-0.681606956783|-0.659637641197)	0.230874	0.98362
19_43018770_43066600	circRNA		ENST00000397061	mRNA	ENSG00000213965	1	0.136364	0.82663	0.000914801	0.00532204	hsa-miR-7851-3p(-0.775871748679|-0.741258741259)	0.232703	0.977185
19_43018770_43066600	circRNA		ENST00000316418	mRNA	ENSG00000063438	1	0.136364	0.630849	0.0278388	0.0430456	hsa-miR-619-5p(-0.681606956783|-0.643356643357)	0.287508	0.971131
19_43018770_43066600	circRNA		ENST00000503622	mRNA	ENSG00000169862	1	0.136364	0.629428	0.0283009	0.0434543	hsa-miR-1285-5p(-0.652602405431|-0.807022511696)	0.399758	0.894206
19_43018770_43066600	circRNA		ENST00000378023	mRNA	ENSG00000111913	1	0.136364	0.732365	0.00675706	0.016522	hsa-miR-619-5p(-0.681606956783|-0.762237762238)	0.283039	0.944155
19_43018770_43066600	circRNA		ENST00000615724	mRNA	ENSG00000023909	1	0.136364	0.782237	0.00264048	0.00948788	hsa-miR-619-5p(-0.681606956783|-0.59298610642)	0.140586	0.930471
19_43018770_43066600	circRNA		ENST00000220562	mRNA	ENSG00000012232	1	0.136364	0.630849	0.0278388	0.0430456	hsa-miR-619-5p(-0.681606956783|-0.636363636364)	0.281655	0.965672
19_43018770_43066600	circRNA		ENST00000337929	mRNA	ENSG00000103522	2	0.012987	0.617427	0.032427	0.0480778	hsa-miR-619-5p(-0.681606956783|-0.616463292138);<br>hsa-miR-7851-3p(-0.775871748679|-0.749563321122)	0.403316	0.998592
19_43018770_43066600	circRNA		ENST00000599436	mRNA	ENSG00000181143	1	0.136364	0.675538	0.0159075	0.0290452	hsa-miR-7851-3p(-0.775871748679|-0.676008041947)	0.350646	0.931218
19_43018770_43066600	circRNA		ENST00000431918	mRNA	ENSG00000189143	2	0.012987	0.725114	0.00762017	0.0177573	hsa-miR-619-5p(-0.681606956783|-0.601398601399);<br>hsa-miR-7851-3p(-0.775871748679|-0.748251748252)	0.282831	0.997882
19_43018770_43066600	circRNA		ENST00000272252	mRNA	ENSG00000143891	1	0.136364	0.601844	0.0384066	0.0540433	hsa-miR-619-5p(-0.681606956783|-0.58041958042)	0.255741	0.919822
19_43018770_43066600	circRNA		ENST00000377424	mRNA	ENSG00000142583	1	0.136364	0.601844	0.0384066	0.0540433	hsa-miR-1285-5p(-0.652602405431|-0.636363636364)	0.28267	0.987402
19_43018770_43066600	circRNA		ENST00000519716	mRNA	ENSG00000130477	1	0.333117	0.719285	0.00837183	0.0188061	hsa-miR-7851-3p(-0.775871748679|-0.732412527812)	0.367691	0.971186
19_43018770_43066600	circRNA		ENST00000389840	mRNA	ENSG00000187775	1	0.136364	0.634184	0.0267757	0.0419358	hsa-miR-7851-3p(-0.775871748679|-0.597547848518)	0.297015	0.870161
19_43018770_43066600	circRNA		ENST00000237316	mRNA	ENSG00000118526	1	0.136364	0.674356	0.0161631	0.029384	hsa-miR-7851-3p(-0.775871748679|-0.622377622378)	0.286614	0.890224
19_43018770_43066600	circRNA		ENST00000584655	mRNA	ENSG00000092871	1	0.136364	0.580091	0.0480125	0.0641371	hsa-miR-7851-3p(-0.775871748679|-0.776223776224)	0.635802	0.999773
19_43018770_43066600	circRNA		ENST00000302328	mRNA	ENSG00000168356	1	0.136364	0.664642	0.0183794	0.0322934	hsa-miR-619-5p(-0.681606956783|-0.753065953464)	0.350273	0.950191
19_43018770_43066600	circRNA		ENST00000296533	mRNA	ENSG00000164128	1	0.136364	0.645351	0.0234291	0.0381985	hsa-miR-7851-3p(-0.775871748679|-0.72027972028)	0.447685	0.962843
19_43018770_43066600	circRNA		ENST00000307503	mRNA	ENSG00000172482	1	0.136364	0.84987	0.000464199	0.00369278	hsa-miR-7851-3p(-0.775871748679|-0.851139659031)	0.277688	0.953739
19_43018770_43066600	circRNA		ENST00000559488	mRNA	ENSG00000259207	1	0.136364	0.804876	0.00158885	0.00710363	hsa-miR-7851-3p(-0.775871748679|-0.797202797203)	0.315612	0.98644
19_43018770_43066600	circRNA		ENST00000641686	mRNA	ENSG00000164073	1	0.136364	0.848383	0.000486369	0.00380357	hsa-miR-1285-5p(-0.652602405431|-0.664335664336)	0.115886	0.991091
19_43018770_43066600	circRNA		ENST00000369872	mRNA	ENSG00000143028	1	0.136364	0.754118	0.00460361	0.0128422	hsa-miR-1285-5p(-0.652602405431|-0.839160839161)	0.253076	0.874941
19_43018770_43066600	circRNA		ENST00000591265	mRNA	ENSG00000172006	1	0.136364	0.746867	0.00525314	0.013962	hsa-miR-7851-3p(-0.775871748679|-0.65034965035)	0.241325	0.91199
19_43018770_43066600	circRNA		ENST00000680335	mRNA	ENSG00000100749	1	0.246753	0.772684	0.00321639	0.0105532	hsa-miR-7851-3p(-0.775871748679|-0.797902127139)	0.368747	0.986002
19_43018770_43066600	circRNA		ENST00000309285	mRNA	ENSG00000173578	1	0.136364	0.659854	0.0195502	0.0337214	hsa-miR-7851-3p(-0.775871748679|-0.727272727273)	0.439113	0.967668
19_43018770_43066600	circRNA		ENST00000439578	mRNA	ENSG00000152700	1	0.136364	0.623598	0.0302549	0.0457446	hsa-miR-7851-3p(-0.775871748679|-0.699300699301)	0.443921	0.948093
19_43018770_43066600	circRNA		ENST00000194155	mRNA	ENSG00000112852	1	0.136364	0.594593	0.0414408	0.0573164	hsa-miR-7851-3p(-0.775871748679|-0.755244755245)	0.573747	0.986528
19_43018770_43066600	circRNA		ENST00000394221	mRNA	ENSG00000178700	3	0.000649351	0.726385	0.00746323	0.0176302	hsa-miR-619-5p(-0.681606956783|-0.584939601063);<br>hsa-miR-1285-5p(-0.652602405431|-0.830123864981);<br>hsa-miR-7851-3p(-0.775871748679|-0.598950130429)	0.224001	0.998569
19_43018770_43066600	circRNA		ENST00000557451	mRNA	ENSG00000100968	1	0.246753	0.733414	0.00663857	0.0163799	hsa-miR-7851-3p(-0.775871748679|-0.689444023181)	0.299053	0.941018
19_43018770_43066600	circRNA		ENST00000355710	mRNA	ENSG00000165731	1	0.246753	0.766917	0.00360743	0.0112918	hsa-miR-7851-3p(-0.775871748679|-0.819378575708)	0.404188	0.972727
19_43018770_43066600	circRNA		ENST00000458100	mRNA	ENSG00000169862	1	0.136364	0.585768	0.0453582	0.0613733	hsa-miR-1285-5p(-0.652602405431|-0.785969750521)	0.430275	0.907292
XR_931126.2	lncRNA	ENSG00000255418	ENST00000340449	mRNA	ENSG00000088387	1	0.0454545	0.845916	0.000524958	0.00393847	hsa-miR-372-3p(-0.780284325009|-0.895104895105)	0.31703	0.931466
XR_931126.2	lncRNA	ENSG00000255418	ENST00000382366	mRNA	ENSG00000174373	1	0.0454545	0.80722	0.001502	0.00688842	hsa-miR-372-3p(-0.780284325009|-0.693521203655)	0.216699	0.94113
XR_931126.2	lncRNA	ENSG00000255418	ENST00000340623	mRNA	ENSG00000187699	1	0.0454545	0.678191	0.0153447	0.0283201	hsa-miR-372-3p(-0.780284325009|-0.867132867133)	0.673116	0.947282
XR_931126.2	lncRNA	ENSG00000255418	ENST00000381908	mRNA	ENSG00000134539	1	0.0454545	0.729238	0.00711978	0.0171202	hsa-miR-372-3p(-0.780284325009|-0.671328671329)	0.286103	0.924942
XR_931126.2	lncRNA	ENSG00000255418	MSTRG.9592.1	mRNA	ENSG00000249267	1	0.0909091	0.671759	0.0167353	0.0301863	hsa-miR-372-3p(-0.780284325009|-0.923326639549)	0.874523	0.916036
XR_931126.2	lncRNA	ENSG00000255418	MSTRG.24183.9	mRNA	ENSG00000240770	1	0.181818	0.58076	0.0476941	0.0638783	hsa-miR-372-3p(-0.780284325009|-0.809108070931)	0.718363	0.981865
chr3:112346484-112409202	lncRNA	ENSG00000243081	MSTRG.26629.2	mRNA	ENSG00000242242	1	0.17316	0.7505	0.00491963	0.0133918	hsa-miR-372-3p(-0.748251748252|-0.743419890317)	0.312747	0.996761
chr3:112346484-112409202	lncRNA	ENSG00000243081	ENST00000447404	mRNA	ENSG00000165209	1	0.0909091	0.685315	0.013906	0.0263716	hsa-miR-217-5p(-0.622377622378|-0.678321678322)	0.227766	0.956989
chr3:112346484-112409202	lncRNA	ENSG00000243081	ENST00000678092	mRNA	ENSG00000164733	1	0.0909091	0.608244	0.0358633	0.0512777	hsa-miR-372-3p(-0.748251748252|-0.67842573481)	0.401817	0.951057
chr3:112346484-112409202	lncRNA	ENSG00000243081	ENST00000358359	mRNA	ENSG00000145725	1	0.0909091	0.923077	1.86e-05	0.00061719	hsa-miR-372-3p(-0.748251748252|-0.727272727273)	0.0909538	0.985782
chr3:112346484-112409202	lncRNA	ENSG00000243081	MSTRG.1936.9	mRNA	ENSG00000121957	1	0.0909091	0.700526	0.0111699	0.022724	hsa-miR-372-3p(-0.748251748252|-0.74606068878)	0.378434	0.998534
chr3:112346484-112409202	lncRNA	ENSG00000243081	MSTRG.33889.1	mRNA	ENSG00000122566	1	0.0909091	0.692308	0.012593	0.024558	hsa-miR-217-5p(-0.622377622378|-0.909090909091)	0.304334	0.812785
chr3:112346484-112409202	lncRNA	ENSG00000243081	ENST00000464295	mRNA	ENSG00000175697	1	0.17316	0.887725	0.000116044	0.00176749	hsa-miR-217-5p(-0.622377622378|-0.624565248182)	0.0713905	0.998246
chr3:112346484-112409202	lncRNA	ENSG00000243081	ENST00000564873	mRNA	ENSG00000102893	1	0.0909091	0.746061	0.00532944	0.0141125	hsa-miR-217-5p(-0.622377622378|-0.619965924479)	0.159539	0.998059
chr3:112346484-112409202	lncRNA	ENSG00000243081	ENST00000340449	mRNA	ENSG00000088387	1	0.0909091	0.748252	0.00512408	0.0137297	hsa-miR-372-3p(-0.748251748252|-0.895104895105)	0.482899	0.910638
chr3:112346484-112409202	lncRNA	ENSG00000243081	ENST00000382366	mRNA	ENSG00000174373	1	0.0909091	0.73205	0.00679293	0.0165746	hsa-miR-372-3p(-0.748251748252|-0.693521203655)	0.28614	0.962039
chr3:112346484-112409202	lncRNA	ENSG00000243081	MSTRG.9830.3	mRNA	ENSG00000122034	1	0.0909091	0.680706	0.0148248	0.0276594	hsa-miR-372-3p(-0.748251748252|-0.729829054055)	0.383901	0.987536
chr3:112346484-112409202	lncRNA	ENSG00000243081	ENST00000340623	mRNA	ENSG00000187699	1	0.0909091	0.741259	0.00580115	0.0150882	hsa-miR-372-3p(-0.748251748252|-0.867132867133)	0.461549	0.926407
chr3:112346484-112409202	lncRNA	ENSG00000243081	ENST00000280904	mRNA	ENSG00000134755	1	0.0909091	0.727273	0.00735503	0.017454	hsa-miR-372-3p(-0.748251748252|-0.685314685315)	0.283324	0.956098
chr3:112346484-112409202	lncRNA	ENSG00000243081	ENST00000644155	mRNA	ENSG00000131626	1	0.0909091	0.657343	0.0201855	0.0344597	hsa-miR-372-3p(-0.748251748252|-0.797202797203)	0.505451	0.968326
chr3:112346484-112409202	lncRNA	ENSG00000243081	ENST00000551374	mRNA	ENSG00000134294	1	0.0909091	0.594406	0.0415215	0.0573937	hsa-miR-217-5p(-0.622377622378|-0.804195804196)	0.392582	0.872549
chr3:112346484-112409202	lncRNA	ENSG00000243081	ENST00000381908	mRNA	ENSG00000134539	1	0.0909091	0.874126	0.000200713	0.00238069	hsa-miR-372-3p(-0.748251748252|-0.671328671329)	0.117962	0.945813
chr3:112346484-112409202	lncRNA	ENSG00000243081	MSTRG.9592.1	mRNA	ENSG00000249267	2	0.004329	0.790912	0.00218898	0.00862192	hsa-miR-372-3p(-0.748251748252|-0.923326639549);<br>hsa-miR-217-5p(-0.622377622378|-0.891117570728)	0.261937	0.978751
chr3:112346484-112409202	lncRNA	ENSG00000243081	MSTRG.24183.9	mRNA	ENSG00000240770	1	0.311688	0.935203	8.06e-06	0.000427661	hsa-miR-372-3p(-0.748251748252|-0.809108070931)	0.0892983	0.960923
chr3:112346484-112409202	lncRNA	ENSG00000243081	MSTRG.22085.1	mRNA	ENSG00000157827	1	0.0909091	0.601399	0.0385885	0.0542331	hsa-miR-217-5p(-0.622377622378|-0.79020979021)	0.372933	0.881188
XR_001741892.1	lncRNA	ENSG00000280241	ENST00000447404	mRNA	ENSG00000165209	1	0.0454545	0.612066	0.0344027	0.0498592	hsa-miR-217-5p(-0.612066478926|-0.678321678322)	0.273221	0.948655
XR_001741892.1	lncRNA	ENSG00000280241	ENST00000523619	mRNA	ENSG00000156011	1	0.0454545	0.668077	0.0175718	0.0312072	hsa-miR-217-5p(-0.612066478926|-0.738557399914)	0.262883	0.906346
XR_001741892.1	lncRNA	ENSG00000280241	MSTRG.33889.1	mRNA	ENSG00000122566	1	0.0454545	0.709997	0.00968222	0.0206536	hsa-miR-217-5p(-0.612066478926|-0.909090909091)	0.243845	0.804738
XR_001741892.1	lncRNA	ENSG00000280241	ENST00000564873	mRNA	ENSG00000102893	1	0.0454545	0.637665	0.0256976	0.0405641	hsa-miR-217-5p(-0.612066478926|-0.619965924479)	0.221534	0.993588
XR_001741892.1	lncRNA	ENSG00000280241	ENST00000551374	mRNA	ENSG00000134294	1	0.0454545	0.661032	0.0192572	0.0333406	hsa-miR-217-5p(-0.612066478926|-0.804195804196)	0.301881	0.864341
XR_001741892.1	lncRNA	ENSG00000280241	MSTRG.9592.1	mRNA	ENSG00000249267	1	0.0909091	0.676588	0.015683	0.0287949	hsa-miR-217-5p(-0.612066478926|-0.891117570728)	0.31107	0.81436
ENST00000360737	lncRNA	ENSG00000197182	ENST00000297268	mRNA	ENSG00000164692	1	0.0909091	0.949213	2.44e-06	0.000240863	hsa-miR-7851-3p(-0.605955395113|-0.636363636364)	0.0307494	0.975523
ENST00000360737	lncRNA	ENSG00000197182	ENST00000656849	mRNA	ENSG00000228696	1	0.0909091	0.809108	0.00143474	0.00674811	hsa-miR-619-5p(-0.70402910068|-0.601398601399)	0.129319	0.921382
ENST00000360737	lncRNA	ENSG00000197182	ENST00000374045	mRNA	ENSG00000181634	1	0.0909091	0.928198	1.33e-05	0.000538796	hsa-miR-7851-3p(-0.605955395113|-0.685314685315)	0.0428012	0.938542
ENST00000360737	lncRNA	ENSG00000197182	ENST00000313400	mRNA	ENSG00000148219	1	0.0909091	0.811952	0.00133781	0.00656667	hsa-miR-619-5p(-0.70402910068|-0.849128034045)	0.241066	0.906578
ENST00000360737	lncRNA	ENSG00000197182	ENST00000443402	mRNA	ENSG00000211689	1	0.0909091	0.968421	2.35e-07	7.92e-05	hsa-miR-619-5p(-0.70402910068|-0.651489615555)	0.0222899	0.96124
ENST00000360737	lncRNA	ENSG00000197182	ENST00000465829	mRNA	ENSG00000170667	1	0.0909091	0.59895	0.0395981	0.0553653	hsa-miR-7851-3p(-0.605955395113|-0.937062937063)	0.486867	0.785416
ENST00000360737	lncRNA	ENSG00000197182	ENST00000395894	mRNA	ENSG00000187607	1	0.0909091	0.711034	0.00952876	0.0205535	hsa-miR-7851-3p(-0.605955395113|-0.587412587413)	0.159472	0.984462
ENST00000360737	lncRNA	ENSG00000197182	ENST00000271583	mRNA	ENSG00000143337	1	0.0909091	0.875658	0.000189298	0.00237342	hsa-miR-619-5p(-0.70402910068|-0.622377622378)	0.0886187	0.938442
ENST00000360737	lncRNA	ENSG00000197182	MSTRG.33213.2	mRNA	ENSG00000051620	1	0.17316	0.880083	0.000159156	0.00212057	hsa-miR-619-5p(-0.70402910068|-0.588042750695)	0.0686666	0.910232
ENST00000360737	lncRNA	ENSG00000197182	ENST00000524591	mRNA	ENSG00000250305	1	0.17316	0.700526	0.0111699	0.022724	hsa-miR-7851-3p(-0.605955395113|-0.65034965035)	0.193412	0.964663
ENST00000360737	lncRNA	ENSG00000197182	ENST00000329492	mRNA	ENSG00000008735	1	0.0909091	0.644484	0.0236773	0.0384809	hsa-miR-619-5p(-0.70402910068|-0.601398601399)	0.254837	0.921382
ENST00000360737	lncRNA	ENSG00000197182	ENST00000648076	mRNA	ENSG00000065618	1	0.0909091	0.837129	0.000682001	0.0045497	hsa-miR-7851-3p(-0.605955395113|-0.692307692308)	0.109608	0.933486
ENST00000360737	lncRNA	ENSG00000197182	ENST00000263080	mRNA	ENSG00000108381	2	0.004329	0.949213	2.44e-06	0.000240863	hsa-miR-619-5p(-0.70402910068|-0.615384615385);<br>hsa-miR-7851-3p(-0.605955395113|-0.636363636364)	0.0291143	0.997444
ENST00000360737	lncRNA	ENSG00000197182	ENST00000443439	mRNA	ENSG00000164307	1	0.0909091	0.928198	1.33e-05	0.000538796	hsa-miR-7851-3p(-0.605955395113|-0.713286713287)	0.0386202	0.918642
ENST00000360737	lncRNA	ENSG00000197182	ENST00000262441	mRNA	ENSG00000065325	1	0.17316	0.804922	0.00158711	0.00710363	hsa-miR-7851-3p(-0.605955395113|-0.764916989347)	0.138618	0.884043
ENST00000360737	lncRNA	ENSG00000197182	ENST00000376896	mRNA	ENSG00000198963	1	0.0909091	0.818354	0.00113806	0.00591999	hsa-miR-619-5p(-0.70402910068|-0.626776105532)	0.136914	0.94195
ENST00000360737	lncRNA	ENSG00000197182	ENST00000561100	mRNA	ENSG00000166073	1	0.0909091	0.898246	7.23e-05	0.00138922	hsa-miR-7851-3p(-0.605955395113|-0.690018571313)	0.0643697	0.935135
ENST00000360737	lncRNA	ENSG00000197182	ENST00000315392	mRNA	ENSG00000161381	1	0.17316	0.926188	1.52e-05	0.000570398	hsa-miR-619-5p(-0.70402910068|-0.722811466997)	0.0758595	0.986836
ENST00000360737	lncRNA	ENSG00000197182	ENST00000400069	mRNA	ENSG00000250305	1	0.0909091	0.644484	0.0236773	0.0384809	hsa-miR-7851-3p(-0.605955395113|-0.629370629371)	0.218862	0.981045
ENST00000360737	lncRNA	ENSG00000197182	ENST00000528753	mRNA	ENSG00000250305	1	0.0909091	0.645614	0.0233542	0.0381438	hsa-miR-7851-3p(-0.605955395113|-0.66199751258)	0.235583	0.955801
ENST00000360737	lncRNA	ENSG00000197182	ENST00000556573	mRNA	ENSG00000258986	1	0.0909091	0.906856	4.71e-05	0.0010372	hsa-miR-7851-3p(-0.605955395113|-0.610530074066)	0.0546706	0.996239
ENST00000360737	lncRNA	ENSG00000197182	ENST00000360835	mRNA	ENSG00000159307	1	0.17316	0.921192	2.09e-05	0.00066207	hsa-miR-7851-3p(-0.605955395113|-0.58041958042)	0.0420722	0.978476
ENST00000360737	lncRNA	ENSG00000197182	ENST00000339082	mRNA	ENSG00000011422	1	0.17316	0.914187	3.17e-05	0.000849994	hsa-miR-619-5p(-0.70402910068|-0.699300699301)	0.0831833	0.996631
ENST00000360737	lncRNA	ENSG00000197182	ENST00000304636	mRNA	ENSG00000168542	1	0.0909091	0.886166	0.000123989	0.00182193	hsa-miR-7851-3p(-0.605955395113|-0.678321678322)	0.0732839	0.943652
ENST00000360737	lncRNA	ENSG00000197182	ENST00000668754	mRNA	ENSG00000168356	1	0.0909091	0.905263	5.12e-05	0.00107806	hsa-miR-619-5p(-0.70402910068|-0.728547527072)	0.0987397	0.982885
ENST00000360737	lncRNA	ENSG00000197182	ENST00000624552	mRNA	ENSG00000148357	1	0.0909091	0.91037	3.91e-05	0.000986567	hsa-miR-7851-3p(-0.605955395113|-0.701758705823)	0.0543361	0.92674
ENST00000360737	lncRNA	ENSG00000197182	ENST00000359842	mRNA	ENSG00000143171	1	0.0909091	0.823119	0.00100495	0.00553981	hsa-miR-619-5p(-0.70402910068|-0.636363636364)	0.138402	0.949518
ENST00000360737	lncRNA	ENSG00000197182	ENST00000530215	mRNA	ENSG00000180785	1	0.0909091	0.710265	0.0096424	0.0206355	hsa-miR-619-5p(-0.70402910068|-0.659637641197)	0.249638	0.967447
ENST00000360737	lncRNA	ENSG00000197182	ENST00000397061	mRNA	ENSG00000213965	1	0.0909091	0.774082	0.00312666	0.0104145	hsa-miR-7851-3p(-0.605955395113|-0.741258741259)	0.16558	0.899568
ENST00000360737	lncRNA	ENSG00000197182	ENST00000316418	mRNA	ENSG00000063438	1	0.0909091	0.945711	3.39e-06	0.000283807	hsa-miR-619-5p(-0.70402910068|-0.643356643357)	0.0393578	0.95497
ENST00000360737	lncRNA	ENSG00000197182	ENST00000378023	mRNA	ENSG00000111913	1	0.0909091	0.928198	1.33e-05	0.000538796	hsa-miR-619-5p(-0.70402910068|-0.762237762238)	0.0764094	0.960301
ENST00000360737	lncRNA	ENSG00000197182	ENST00000360534	mRNA	ENSG00000197635	1	0.0909091	0.907182	4.63e-05	0.0010372	hsa-miR-7851-3p(-0.605955395113|-0.664335664336)	0.0584794	0.954042
ENST00000360737	lncRNA	ENSG00000197182	ENST00000358461	mRNA	ENSG00000196526	1	0.0909091	0.868653	0.000245942	0.00266327	hsa-miR-7851-3p(-0.605955395113|-0.601398601399)	0.0752899	0.996226
ENST00000360737	lncRNA	ENSG00000197182	ENST00000615724	mRNA	ENSG00000023909	1	0.0909091	0.843587	0.000563524	0.00410452	hsa-miR-619-5p(-0.70402910068|-0.59298610642)	0.0984341	0.914386
ENST00000360737	lncRNA	ENSG00000197182	ENST00000220562	mRNA	ENSG00000012232	1	0.0909091	0.970229	1.75e-07	6.74e-05	hsa-miR-619-5p(-0.70402910068|-0.636363636364)	0.016974	0.949518
ENST00000360737	lncRNA	ENSG00000197182	ENST00000244728	mRNA	ENSG00000124749	1	0.0909091	0.847637	0.000497797	0.00385375	hsa-miR-7851-3p(-0.605955395113|-0.587412587413)	0.083889	0.984462
ENST00000360737	lncRNA	ENSG00000197182	ENST00000442461	mRNA	ENSG00000189308	1	0.0909091	0.85114	0.000445901	0.00361183	hsa-miR-7851-3p(-0.605955395113|-0.643356643357)	0.0936868	0.970063
ENST00000360737	lncRNA	ENSG00000197182	ENST00000337929	mRNA	ENSG00000103522	2	0.004329	0.659649	0.0196014	0.0337621	hsa-miR-619-5p(-0.70402910068|-0.616463292138);<br>hsa-miR-7851-3p(-0.605955395113|-0.749563321122)	0.262806	0.992189
ENST00000360737	lncRNA	ENSG00000197182	ENST00000599436	mRNA	ENSG00000181143	1	0.0909091	0.687719	0.0134436	0.0257381	hsa-miR-7851-3p(-0.605955395113|-0.676008041947)	0.213326	0.945355
ENST00000360737	lncRNA	ENSG00000197182	ENST00000674749	mRNA	ENSG00000116991	1	0.246753	0.912281	3.52e-05	0.000913711	hsa-miR-7851-3p(-0.605955395113|-0.686515938972)	0.0542818	0.937669
ENST00000360737	lncRNA	ENSG00000197182	ENST00000431918	mRNA	ENSG00000189143	2	0.004329	0.802103	0.00169653	0.00734315	hsa-miR-619-5p(-0.70402910068|-0.601398601399);<br>hsa-miR-7851-3p(-0.605955395113|-0.748251748252)	0.138018	0.991389
ENST00000360737	lncRNA	ENSG00000197182	ENST00000473939	mRNA	ENSG00000160991	1	0.0909091	0.765443	0.00371297	0.011353	hsa-miR-619-5p(-0.70402910068|-0.626776105532)	0.179619	0.94195
ENST00000360737	lncRNA	ENSG00000197182	ENST00000272252	mRNA	ENSG00000143891	1	0.0909091	0.900177	6.59e-05	0.0013046	hsa-miR-619-5p(-0.70402910068|-0.58041958042)	0.0502022	0.903765
ENST00000360737	lncRNA	ENSG00000197182	ENST00000519716	mRNA	ENSG00000130477	1	0.246753	0.832463	0.000778965	0.00488138	hsa-miR-7851-3p(-0.605955395113|-0.732412527812)	0.114892	0.905514
ENST00000360737	lncRNA	ENSG00000197182	ENST00000389840	mRNA	ENSG00000187775	1	0.0909091	0.781695	0.00267089	0.00956048	hsa-miR-7851-3p(-0.605955395113|-0.597547848518)	0.123856	0.993014
ENST00000360737	lncRNA	ENSG00000197182	ENST00000237316	mRNA	ENSG00000118526	1	0.0909091	0.935203	8.06e-06	0.000427661	hsa-miR-7851-3p(-0.605955395113|-0.622377622378)	0.0389218	0.98663
ENST00000360737	lncRNA	ENSG00000197182	ENST00000239374	mRNA	ENSG00000120262	1	0.0909091	0.98424	7.46e-09	1.15e-05	hsa-miR-619-5p(-0.70402910068|-0.65034965035)	0.00851576	0.960366
ENST00000360737	lncRNA	ENSG00000197182	ENST00000584655	mRNA	ENSG00000092871	1	0.0909091	0.78459	0.0025116	0.00931554	hsa-miR-7851-3p(-0.605955395113|-0.776223776224)	0.158039	0.876812
ENST00000360737	lncRNA	ENSG00000197182	ENST00000302328	mRNA	ENSG00000168356	1	0.0909091	0.97193	1.31e-07	6.71e-05	hsa-miR-619-5p(-0.70402910068|-0.753065953464)	0.0265128	0.966346
ENST00000360737	lncRNA	ENSG00000197182	ENST00000296533	mRNA	ENSG00000164128	1	0.0909091	0.945711	3.39e-06	0.000283807	hsa-miR-7851-3p(-0.605955395113|-0.72027972028)	0.0228568	0.913798
ENST00000360737	lncRNA	ENSG00000197182	ENST00000307503	mRNA	ENSG00000172482	1	0.0909091	0.833333	0.00076012	0.00485761	hsa-miR-7851-3p(-0.605955395113|-0.851139659031)	0.0728223	0.831731
ENST00000360737	lncRNA	ENSG00000197182	ENST00000559488	mRNA	ENSG00000259207	1	0.0909091	0.791595	0.0021561	0.00851735	hsa-miR-7851-3p(-0.605955395113|-0.797202797203)	0.14917	0.863702
ENST00000360737	lncRNA	ENSG00000197182	ENST00000591265	mRNA	ENSG00000172006	1	0.0909091	0.844134	0.000554262	0.00405851	hsa-miR-7851-3p(-0.605955395113|-0.65034965035)	0.0993718	0.964663
ENST00000360737	lncRNA	ENSG00000197182	ENST00000680335	mRNA	ENSG00000100749	1	0.17316	0.588032	0.0443295	0.060353	hsa-miR-7851-3p(-0.605955395113|-0.797902127139)	0.370023	0.863272
ENST00000360737	lncRNA	ENSG00000197182	ENST00000359271	mRNA	ENSG00000197496	1	0.0909091	0.970229	1.75e-07	6.74e-05	hsa-miR-7851-3p(-0.605955395113|-0.629370629371)	0.0176704	0.981045
ENST00000360737	lncRNA	ENSG00000197182	ENST00000309285	mRNA	ENSG00000173578	1	0.0909091	0.963224	4.98e-07	9.57e-05	hsa-miR-7851-3p(-0.605955395113|-0.727272727273)	0.0061923	0.909005
ENST00000360737	lncRNA	ENSG00000197182	ENST00000439578	mRNA	ENSG00000152700	1	0.0909091	0.833626	0.000753851	0.00483765	hsa-miR-7851-3p(-0.605955395113|-0.699300699301)	0.112822	0.928485
ENST00000360737	lncRNA	ENSG00000197182	ENST00000194155	mRNA	ENSG00000112852	1	0.0909091	0.690019	0.0130122	0.0250997	hsa-miR-7851-3p(-0.605955395113|-0.755244755245)	0.244349	0.890325
ENST00000360737	lncRNA	ENSG00000197182	ENST00000394221	mRNA	ENSG00000178700	2	0.012987	0.852632	0.000425118	0.00350894	hsa-miR-619-5p(-0.70402910068|-0.584939601063);<br>hsa-miR-7851-3p(-0.605955395113|-0.598950130429)	0.0856192	0.995715
ENST00000360737	lncRNA	ENSG00000197182	ENST00000274938	mRNA	ENSG00000146197	1	0.0909091	0.9317	1.04e-05	0.000511797	hsa-miR-7851-3p(-0.605955395113|-0.636363636364)	0.041776	0.975523
ENST00000360737	lncRNA	ENSG00000197182	ENST00000298552	mRNA	ENSG00000165699	1	0.0909091	0.758591	0.0042345	0.012225	hsa-miR-7851-3p(-0.605955395113|-0.624168500725)	0.146582	0.985194
ENST00000360737	lncRNA	ENSG00000197182	ENST00000274400	mRNA	ENSG00000145736	1	0.0909091	0.654992	0.0207937	0.0351295	hsa-miR-619-5p(-0.70402910068|-0.762237762238)	0.397527	0.960301
ENST00000360737	lncRNA	ENSG00000197182	ENST00000557451	mRNA	ENSG00000100968	1	0.17316	0.683495	0.0142635	0.0269279	hsa-miR-7851-3p(-0.605955395113|-0.689444023181)	0.222339	0.93555
ENST00000360737	lncRNA	ENSG00000197182	ENST00000355710	mRNA	ENSG00000165731	1	0.17316	0.635587	0.0263374	0.0413758	hsa-miR-7851-3p(-0.605955395113|-0.819378575708)	0.330602	0.850264
ENST00000360737	lncRNA	ENSG00000197182	ENST00000426088	mRNA	ENSG00000106772	1	0.0909091	0.795098	0.00199349	0.00809813	hsa-miR-619-5p(-0.70402910068|-0.734265734266)	0.218146	0.978977
ENST00000636069	lncRNA	ENSG00000283352	MSTRG.9484.1	mRNA	ENSG00000188735	1	0.0454545	0.839161	0.000642826	0.00437463	hsa-miR-371a-5p(-0.72027972028|-0.636363636364)	0.127516	0.938144
ENST00000636069	lncRNA	ENSG00000283352	ENST00000620340	mRNA	ENSG00000072133	1	0.0454545	0.669003	0.0173586	0.0309118	hsa-miR-371a-5p(-0.72027972028|-0.619965924479)	0.260294	0.925153
ENST00000636069	lncRNA	ENSG00000283352	ENST00000455584	mRNA	ENSG00000251537	1	0.0454545	0.69825	0.0115515	0.0232658	hsa-miR-371a-5p(-0.72027972028|-0.757899402288)	0.361593	0.97455
ENST00000636069	lncRNA	ENSG00000283352	ENST00000485307	mRNA	ENSG00000137266	1	0.0454545	0.605955	0.0367585	0.0523307	hsa-miR-371a-5p(-0.72027972028|-0.686515938972)	0.384951	0.976
ENST00000636069	lncRNA	ENSG00000283352	ENST00000354313	mRNA	ENSG00000100605	1	0.0454545	0.657343	0.0201855	0.0344597	hsa-miR-371a-5p(-0.72027972028|-0.832167832168)	0.506694	0.927928
ENST00000636069	lncRNA	ENSG00000283352	ENST00000250559	mRNA	ENSG00000127314	1	0.0454545	0.609458	0.0353946	0.0508757	hsa-miR-371a-5p(-0.72027972028|-0.742558056439)	0.448877	0.98477
ENST00000636069	lncRNA	ENSG00000283352	MSTRG.24183.9	mRNA	ENSG00000240770	1	0.181818	0.858145	0.000354759	0.00327563	hsa-miR-371a-5p(-0.72027972028|-0.886165982448)	0.174148	0.896737
chr6:160991511-161048699	lncRNA	ENSG00000272841	ENST00000460472	mRNA	ENSG00000155657	1	0.17316	0.70956	0.00974741	0.0207447	hsa-miR-193a-5p(-0.654992247896|-0.642935361762)	0.211177	0.990711
chr6:160991511-161048699	lncRNA	ENSG00000272841	MSTRG.26629.2	mRNA	ENSG00000242242	2	0.004329	0.734084	0.00656368	0.0162997	hsa-miR-372-3p(-0.791594909222|-0.743419890317);<br>hsa-miR-193a-5p(-0.654992247896|-0.644297238274)	0.285944	0.999474
chr6:160991511-161048699	lncRNA	ENSG00000272841	ENST00000678092	mRNA	ENSG00000164733	1	0.0909091	0.835848	0.000707633	0.00465102	hsa-miR-372-3p(-0.791594909222|-0.67842573481)	0.170224	0.923015
chr6:160991511-161048699	lncRNA	ENSG00000272841	ENST00000358359	mRNA	ENSG00000145725	1	0.0909091	0.921192	2.09e-05	0.00066207	hsa-miR-372-3p(-0.791594909222|-0.727272727273)	0.0974094	0.957651
chr6:160991511-161048699	lncRNA	ENSG00000272841	ENST00000273183	mRNA	ENSG00000144681	1	0.0909091	0.849123	0.000475241	0.00375473	hsa-miR-193a-5p(-0.654992247896|-0.665500144921)	0.11646	0.992042
chr6:160991511-161048699	lncRNA	ENSG00000272841	MSTRG.1936.9	mRNA	ENSG00000121957	1	0.0909091	0.842105	0.00058917	0.00419511	hsa-miR-372-3p(-0.791594909222|-0.74606068878)	0.223923	0.970387
chr6:160991511-161048699	lncRNA	ENSG00000272841	ENST00000368744	mRNA	ENSG00000203783	1	0.0909091	0.612961	0.0340673	0.049617	hsa-miR-193a-5p(-0.654992247896|-0.783216783217)	0.400197	0.910844
chr6:160991511-161048699	lncRNA	ENSG00000272841	ENST00000340449	mRNA	ENSG00000088387	1	0.0909091	0.700526	0.0111699	0.022724	hsa-miR-372-3p(-0.791594909222|-0.895104895105)	0.730016	0.938632
chr6:160991511-161048699	lncRNA	ENSG00000272841	MSTRG.9830.3	mRNA	ENSG00000122034	1	0.0909091	0.768015	0.00353034	0.0111188	hsa-miR-372-3p(-0.791594909222|-0.729829054055)	0.31249	0.959403
chr6:160991511-161048699	lncRNA	ENSG00000272841	ENST00000340623	mRNA	ENSG00000187699	1	0.0909091	0.711034	0.00952876	0.0205535	hsa-miR-372-3p(-0.791594909222|-0.867132867133)	0.630152	0.95446
chr6:160991511-161048699	lncRNA	ENSG00000272841	ENST00000280904	mRNA	ENSG00000134755	1	0.0909091	0.781087	0.0027053	0.00960911	hsa-miR-372-3p(-0.791594909222|-0.685314685315)	0.244909	0.928039
chr6:160991511-161048699	lncRNA	ENSG00000272841	ENST00000644155	mRNA	ENSG00000131626	1	0.0909091	0.809108	0.00143474	0.00674811	hsa-miR-372-3p(-0.791594909222|-0.797202797203)	0.326461	0.99647
chr6:160991511-161048699	lncRNA	ENSG00000272841	ENST00000381908	mRNA	ENSG00000134539	1	0.0909091	0.679511	0.0150702	0.028004	hsa-miR-372-3p(-0.791594909222|-0.671328671329)	0.352516	0.91779
chr6:160991511-161048699	lncRNA	ENSG00000272841	MSTRG.9592.1	mRNA	ENSG00000249267	1	0.17316	0.874754	0.000195968	0.00238069	hsa-miR-372-3p(-0.791594909222|-0.923326639549)	0.261701	0.923185
chr6:160991511-161048699	lncRNA	ENSG00000272841	MSTRG.24183.9	mRNA	ENSG00000240770	2	0.025974	0.931579	1.05e-05	0.000511797	hsa-miR-372-3p(-0.791594909222|-0.809108070931);<br>hsa-miR-193a-5p(-0.654992247896|-0.70402910068)	0.0879228	0.999289
17_42610108_42659552	circRNA		ENST00000678092	mRNA	ENSG00000164733	1	0.136364	0.782451	0.00262857	0.00948788	hsa-miR-372-3p(-0.68301652694|-0.67842573481)	0.187832	0.996628
17_42610108_42659552	circRNA		ENST00000358359	mRNA	ENSG00000145725	1	0.136364	0.697946	0.0116032	0.0233379	hsa-miR-372-3p(-0.68301652694|-0.727272727273)	0.296585	0.968619
17_42610108_42659552	circRNA		ENST00000678917	mRNA	ENSG00000162923	1	0.136364	0.657278	0.020202	0.0344597	hsa-miR-372-3p(-0.68301652694|-0.644871222479)	0.268879	0.971274
17_42610108_42659552	circRNA		MSTRG.1936.9	mRNA	ENSG00000121957	1	0.136364	0.848724	0.000481214	0.00378894	hsa-miR-372-3p(-0.68301652694|-0.74606068878)	0.151395	0.955885
17_42610108_42659552	circRNA		ENST00000339497	mRNA	ENSG00000108100	1	0.136364	0.750963	0.00487834	0.013308	hsa-miR-371a-5p(-0.765127803403|-0.621056454653)	0.204495	0.896066
17_42610108_42659552	circRNA		MSTRG.9830.3	mRNA	ENSG00000122034	1	0.136364	0.713508	0.00917009	0.0200906	hsa-miR-372-3p(-0.68301652694|-0.729829054055)	0.282881	0.966866
17_42610108_42659552	circRNA		ENST00000340623	mRNA	ENSG00000187699	1	0.136364	0.593441	0.0419383	0.0577794	hsa-miR-372-3p(-0.68301652694|-0.867132867133)	0.590212	0.881227
17_42610108_42659552	circRNA		ENST00000455584	mRNA	ENSG00000251537	1	0.136364	0.627363	0.0289823	0.0442211	hsa-miR-371a-5p(-0.765127803403|-0.757899402288)	0.514345	0.995254
17_42610108_42659552	circRNA		ENST00000485307	mRNA	ENSG00000137266	1	0.136364	0.721602	0.00806661	0.0184799	hsa-miR-371a-5p(-0.765127803403|-0.686515938972)	0.302249	0.945846
17_42610108_42659552	circRNA		ENST00000280904	mRNA	ENSG00000134755	1	0.136364	0.753931	0.0046196	0.012848	hsa-miR-372-3p(-0.68301652694|-0.685314685315)	0.216533	0.99832
17_42610108_42659552	circRNA		ENST00000644155	mRNA	ENSG00000131626	1	0.136364	0.683017	0.0143587	0.0270192	hsa-miR-372-3p(-0.68301652694|-0.797202797203)	0.368893	0.922859
17_42610108_42659552	circRNA		ENST00000677450	mRNA	ENSG00000204120	1	0.136364	0.675552	0.0159045	0.0290452	hsa-miR-371a-5p(-0.765127803403|-0.678321678322)	0.344651	0.939862
17_42610108_42659552	circRNA		ENST00000354313	mRNA	ENSG00000100605	1	0.136364	0.724072	0.00775063	0.0179926	hsa-miR-371a-5p(-0.765127803403|-0.832167832168)	0.479405	0.958029
17_42610108_42659552	circRNA		MSTRG.9592.1	mRNA	ENSG00000249267	1	0.246753	0.767853	0.00354168	0.0111393	hsa-miR-372-3p(-0.68301652694|-0.923326639549)	0.278683	0.850399
17_42610108_42659552	circRNA		ENST00000250559	mRNA	ENSG00000127314	1	0.136364	0.803858	0.00162777	0.0072078	hsa-miR-371a-5p(-0.765127803403|-0.742558056439)	0.257303	0.98503
17_42610108_42659552	circRNA		MSTRG.24183.9	mRNA	ENSG00000240770	2	0.0701299	0.699169	0.0113963	0.0230221	hsa-miR-371a-5p(-0.765127803403|-0.886165982448);<br>hsa-miR-372-3p(-0.68301652694|-0.809108070931)	0.493047	0.993743
17_42610108_42659552	circRNA		ENST00000414423	mRNA	ENSG00000162923	1	0.136364	0.657278	0.020202	0.0344597	hsa-miR-372-3p(-0.68301652694|-0.644871222479)	0.268879	0.971274
XR_932260.2	lncRNA	ENSG00000259237	MSTRG.26629.2	mRNA	ENSG00000242242	1	0.17316	0.758998	0.00420205	0.0121638	hsa-miR-372-3p(-0.707017519187|-0.743419890317)	0.265569	0.974902
XR_932260.2	lncRNA	ENSG00000259237	ENST00000358359	mRNA	ENSG00000145725	1	0.0909091	0.838473	0.000655888	0.00443084	hsa-miR-372-3p(-0.707017519187|-0.727272727273)	0.170385	0.985878
XR_932260.2	lncRNA	ENSG00000259237	MSTRG.9484.1	mRNA	ENSG00000188735	1	0.0909091	0.83492	0.000726664	0.00471565	hsa-miR-371a-5p(-0.714123222897|-0.636363636364)	0.130315	0.942421
XR_932260.2	lncRNA	ENSG00000259237	ENST00000620340	mRNA	ENSG00000072133	1	0.0909091	0.686902	0.0135994	0.026004	hsa-miR-371a-5p(-0.714123222897|-0.619965924479)	0.242355	0.929422
XR_932260.2	lncRNA	ENSG00000259237	ENST00000340449	mRNA	ENSG00000088387	1	0.0909091	0.703465	0.0106914	0.0220914	hsa-miR-372-3p(-0.707017519187|-0.895104895105)	0.479525	0.882601
XR_932260.2	lncRNA	ENSG00000259237	ENST00000382366	mRNA	ENSG00000174373	1	0.0909091	0.651312	0.0217729	0.0363327	hsa-miR-372-3p(-0.707017519187|-0.693521203655)	0.335348	0.990363
XR_932260.2	lncRNA	ENSG00000259237	MSTRG.9830.3	mRNA	ENSG00000122034	1	0.0909091	0.579368	0.0483583	0.0645617	hsa-miR-372-3p(-0.707017519187|-0.729829054055)	0.4483	0.984124
XR_932260.2	lncRNA	ENSG00000259237	ENST00000340623	mRNA	ENSG00000187699	1	0.0909091	0.778075	0.00288081	0.00994915	hsa-miR-372-3p(-0.707017519187|-0.867132867133)	0.309651	0.898285
XR_932260.2	lncRNA	ENSG00000259237	ENST00000485307	mRNA	ENSG00000137266	1	0.0909091	0.637075	0.025878	0.0407513	hsa-miR-371a-5p(-0.714123222897|-0.686515938972)	0.348628	0.98029
XR_932260.2	lncRNA	ENSG00000259237	ENST00000280904	mRNA	ENSG00000134755	1	0.0909091	0.632408	0.0273382	0.042494	hsa-miR-372-3p(-0.707017519187|-0.685314685315)	0.345273	0.984413
XR_932260.2	lncRNA	ENSG00000259237	ENST00000644155	mRNA	ENSG00000131626	1	0.0909091	0.653725	0.0211272	0.035577	hsa-miR-372-3p(-0.707017519187|-0.797202797203)	0.442716	0.940045
XR_932260.2	lncRNA	ENSG00000259237	ENST00000381908	mRNA	ENSG00000134539	1	0.0909091	0.898872	7.01e-05	0.00136554	hsa-miR-372-3p(-0.707017519187|-0.671328671329)	0.0894959	0.974107
XR_932260.2	lncRNA	ENSG00000259237	ENST00000354313	mRNA	ENSG00000100605	1	0.0909091	0.682148	0.0145327	0.0272024	hsa-miR-371a-5p(-0.714123222897|-0.832167832168)	0.455764	0.92366
XR_932260.2	lncRNA	ENSG00000259237	MSTRG.9592.1	mRNA	ENSG00000249267	1	0.17316	0.712746	0.00927948	0.0202342	hsa-miR-372-3p(-0.707017519187|-0.923326639549)	0.49204	0.867323
XR_932260.2	lncRNA	ENSG00000259237	MSTRG.24183.9	mRNA	ENSG00000240770	2	0.025974	0.871974	0.000217641	0.00248563	hsa-miR-371a-5p(-0.714123222897|-0.886165982448);<br>hsa-miR-372-3p(-0.707017519187|-0.809108070931)	0.142508	0.991954
XR_925378.2	lncRNA	ENSG00000283083	ENST00000447404	mRNA	ENSG00000165209	1	0.0454545	0.783217	0.00258622	0.009412	hsa-miR-217-5p(-0.839160839161|-0.678321678322)	0.247727	0.894009
XR_925378.2	lncRNA	ENSG00000283083	ENST00000523619	mRNA	ENSG00000156011	1	0.0454545	0.689085	0.0131862	0.0253716	hsa-miR-217-5p(-0.839160839161|-0.738557399914)	0.500048	0.936235
XR_925378.2	lncRNA	ENSG00000283083	MSTRG.33889.1	mRNA	ENSG00000122566	1	0.0454545	0.888112	0.000114134	0.00175537	hsa-miR-217-5p(-0.839160839161|-0.909090909091)	0.33538	0.96
XR_925378.2	lncRNA	ENSG00000283083	ENST00000464295	mRNA	ENSG00000175697	1	0.0909091	0.69825	0.0115515	0.0232658	hsa-miR-217-5p(-0.839160839161|-0.624565248182)	0.288277	0.853391
XR_925378.2	lncRNA	ENSG00000283083	ENST00000564873	mRNA	ENSG00000102893	1	0.0454545	0.739055	0.00602782	0.0153655	hsa-miR-217-5p(-0.839160839161|-0.619965924479)	0.226329	0.849777
XR_925378.2	lncRNA	ENSG00000283083	ENST00000551374	mRNA	ENSG00000134294	1	0.0454545	0.832168	0.000785442	0.00488138	hsa-miR-217-5p(-0.839160839161|-0.804195804196)	0.345514	0.978723
XR_925378.2	lncRNA	ENSG00000283083	MSTRG.9592.1	mRNA	ENSG00000249267	1	0.0909091	0.955536	1.27e-06	0.000162788	hsa-miR-217-5p(-0.839160839161|-0.891117570728)	0.11378	0.969972
XR_925378.2	lncRNA	ENSG00000283083	MSTRG.22085.1	mRNA	ENSG00000157827	1	0.0454545	0.748252	0.00512408	0.0137297	hsa-miR-217-5p(-0.839160839161|-0.79020979021)	0.492819	0.969957
chr17:47303510-47323790	lncRNA	ENSG00000263293	ENST00000297268	mRNA	ENSG00000164692	1	0.136364	0.839161	0.000642826	0.00437463	hsa-miR-7851-3p(-0.818181818182|-0.636363636364)	0.121039	0.875
chr17:47303510-47323790	lncRNA	ENSG00000263293	ENST00000374045	mRNA	ENSG00000181634	1	0.136364	0.909091	4.19e-05	0.000991666	hsa-miR-7851-3p(-0.818181818182|-0.685314685315)	0.077067	0.911628
chr17:47303510-47323790	lncRNA	ENSG00000263293	ENST00000341037	mRNA	ENSG00000041982	1	0.246753	0.802761	0.00167048	0.00729887	hsa-miR-449a(-0.657342657343|-0.701053812542)	0.166488	0.967822
chr17:47303510-47323790	lncRNA	ENSG00000263293	ENST00000456883	mRNA	ENSG00000090615	1	0.136364	0.886166	0.000123989	0.00182193	hsa-miR-1285-5p(-0.72027972028|-0.700526468338)	0.115323	0.986097
chr17:47303510-47323790	lncRNA	ENSG00000263293	ENST00000512127	mRNA	ENSG00000129116	1	0.136364	0.86014	0.000331668	0.00318153	hsa-miR-449a(-0.657342657343|-0.615384615385)	0.0931024	0.967033
chr17:47303510-47323790	lncRNA	ENSG00000263293	ENST00000297848	mRNA	ENSG00000187955	1	0.136364	0.86014	0.000331668	0.00318153	hsa-miR-449a(-0.657342657343|-0.636363636364)	0.100083	0.983784
chr17:47303510-47323790	lncRNA	ENSG00000263293	ENST00000465829	mRNA	ENSG00000170667	1	0.136364	0.874126	0.000200713	0.00238069	hsa-miR-7851-3p(-0.818181818182|-0.937062937063)	0.338951	0.932271
chr17:47303510-47323790	lncRNA	ENSG00000263293	ENST00000395894	mRNA	ENSG00000187607	1	0.136364	0.755245	0.00450843	0.0126764	hsa-miR-7851-3p(-0.818181818182|-0.587412587413)	0.165024	0.835821
chr17:47303510-47323790	lncRNA	ENSG00000263293	ENST00000524591	mRNA	ENSG00000250305	1	0.246753	0.825175	0.000951363	0.00536997	hsa-miR-7851-3p(-0.818181818182|-0.65034965035)	0.154163	0.885714
chr17:47303510-47323790	lncRNA	ENSG00000263293	ENST00000311208	mRNA	ENSG00000128422	1	0.136364	0.647987	0.0226858	0.0374347	hsa-miR-1285-5p(-0.72027972028|-0.784589644539)	0.455325	0.957265
chr17:47303510-47323790	lncRNA	ENSG00000263293	ENST00000648076	mRNA	ENSG00000065618	1	0.136364	0.839161	0.000642826	0.00437463	hsa-miR-7851-3p(-0.818181818182|-0.692307692308)	0.181816	0.916667
chr17:47303510-47323790	lncRNA	ENSG00000263293	ENST00000651372	mRNA	ENSG00000091656	1	0.136364	0.802969	0.00166233	0.00728395	hsa-miR-1285-5p(-0.72027972028|-0.657352600979)	0.172664	0.954322
chr17:47303510-47323790	lncRNA	ENSG00000263293	ENST00000263080	mRNA	ENSG00000108381	1	0.246753	0.867133	0.000259812	0.00270603	hsa-miR-7851-3p(-0.818181818182|-0.636363636364)	0.0859425	0.875
chr17:47303510-47323790	lncRNA	ENSG00000263293	ENST00000443439	mRNA	ENSG00000164307	1	0.136364	0.867133	0.000259812	0.00270603	hsa-miR-7851-3p(-0.818181818182|-0.713286713287)	0.163526	0.931507
chr17:47303510-47323790	lncRNA	ENSG00000263293	ENST00000262441	mRNA	ENSG00000065325	2	0.012987	0.915795	2.89e-05	0.000808324	hsa-miR-1285-5p(-0.72027972028|-0.645618009357);<br>hsa-miR-7851-3p(-0.818181818182|-0.764916989347)	0.0988698	0.99794
chr17:47303510-47323790	lncRNA	ENSG00000263293	ENST00000308375	mRNA	ENSG00000173540	1	0.136364	0.611588	0.0345833	0.0500055	hsa-miR-7851-3p(-0.818181818182|-0.682315357978)	0.484712	0.909452
chr17:47303510-47323790	lncRNA	ENSG00000263293	ENST00000332853	mRNA	ENSG00000165633	1	0.136364	0.853147	0.000418118	0.00345734	hsa-miR-1285-5p(-0.72027972028|-0.72027972028)	0.15833	1
chr17:47303510-47323790	lncRNA	ENSG00000263293	ENST00000561100	mRNA	ENSG00000166073	1	0.136364	0.858145	0.000354759	0.00327563	hsa-miR-7851-3p(-0.818181818182|-0.690018571313)	0.152669	0.915022
chr17:47303510-47323790	lncRNA	ENSG00000263293	ENST00000261800	mRNA	ENSG00000086570	1	0.136364	0.910684	3.85e-05	0.000975265	hsa-miR-449a(-0.657342657343|-0.612960659796)	0.0579138	0.965062
chr17:47303510-47323790	lncRNA	ENSG00000263293	ENST00000315392	mRNA	ENSG00000161381	1	0.246753	0.778952	0.00282881	0.0098368	hsa-miR-1285-5p(-0.72027972028|-0.775443369934)	0.275724	0.963119
chr17:47303510-47323790	lncRNA	ENSG00000263293	ENST00000400069	mRNA	ENSG00000250305	1	0.136364	0.734266	0.00654349	0.0162671	hsa-miR-7851-3p(-0.818181818182|-0.629370629371)	0.243388	0.869565
chr17:47303510-47323790	lncRNA	ENSG00000263293	ENST00000528753	mRNA	ENSG00000250305	1	0.136364	0.728548	0.00720175	0.0172618	hsa-miR-7851-3p(-0.818181818182|-0.66199751258)	0.294809	0.894483
chr17:47303510-47323790	lncRNA	ENSG00000263293	ENST00000374118	mRNA	ENSG00000136883	1	0.136364	0.833626	0.000753851	0.00483765	hsa-miR-449a(-0.657342657343|-0.584939601063)	0.0988336	0.941718
chr17:47303510-47323790	lncRNA	ENSG00000263293	ENST00000556573	mRNA	ENSG00000258986	1	0.136364	0.792987	0.00209029	0.00836592	hsa-miR-7851-3p(-0.818181818182|-0.610530074066)	0.14853	0.854658
chr17:47303510-47323790	lncRNA	ENSG00000263293	ENST00000360835	mRNA	ENSG00000159307	2	0.012987	0.895105	8.37e-05	0.00148475	hsa-miR-7851-3p(-0.818181818182|-0.58041958042);<br>hsa-miR-449a(-0.657342657343|-0.594405594406)	0.0302036	0.984286
chr17:47303510-47323790	lncRNA	ENSG00000263293	ENST00000339082	mRNA	ENSG00000011422	1	0.246753	0.888112	0.000114134	0.00175537	hsa-miR-1285-5p(-0.72027972028|-0.846153846154)	0.134389	0.919643
chr17:47303510-47323790	lncRNA	ENSG00000263293	ENST00000374695	mRNA	ENSG00000142798	1	0.136364	0.874126	0.000200713	0.00238069	hsa-miR-449a(-0.657342657343|-0.601398601399)	0.0788832	0.955556
chr17:47303510-47323790	lncRNA	ENSG00000263293	ENST00000337737	mRNA	ENSG00000178498	1	0.136364	0.832168	0.000785442	0.00488138	hsa-miR-449a(-0.657342657343|-0.636363636364)	0.120229	0.983784
chr17:47303510-47323790	lncRNA	ENSG00000263293	ENST00000304636	mRNA	ENSG00000168542	1	0.136364	0.86014	0.000331668	0.00318153	hsa-miR-7851-3p(-0.818181818182|-0.678321678322)	0.137825	0.906542
chr17:47303510-47323790	lncRNA	ENSG00000263293	ENST00000624552	mRNA	ENSG00000148357	1	0.136364	0.954392	1.44e-06	0.000172925	hsa-miR-7851-3p(-0.818181818182|-0.701758705823)	0.0261285	0.923403
chr17:47303510-47323790	lncRNA	ENSG00000263293	ENST00000397061	mRNA	ENSG00000213965	1	0.136364	0.881119	0.000152674	0.00207188	hsa-miR-7851-3p(-0.818181818182|-0.741258741259)	0.169491	0.950673
chr17:47303510-47323790	lncRNA	ENSG00000263293	ENST00000503622	mRNA	ENSG00000169862	1	0.136364	0.90176	6.1e-05	0.00123959	hsa-miR-1285-5p(-0.72027972028|-0.807022511696)	0.119409	0.943205
chr17:47303510-47323790	lncRNA	ENSG00000263293	ENST00000360534	mRNA	ENSG00000197635	1	0.136364	0.916084	2.84e-05	0.000804706	hsa-miR-7851-3p(-0.818181818182|-0.664335664336)	0.0492048	0.896226
chr17:47303510-47323790	lncRNA	ENSG00000263293	ENST00000358461	mRNA	ENSG00000196526	1	0.136364	0.86014	0.000331668	0.00318153	hsa-miR-7851-3p(-0.818181818182|-0.601398601399)	0.0588431	0.847291
chr17:47303510-47323790	lncRNA	ENSG00000263293	ENST00000244728	mRNA	ENSG00000124749	1	0.136364	0.853147	0.000418118	0.00345734	hsa-miR-7851-3p(-0.818181818182|-0.587412587413)	0.0525227	0.835821
chr17:47303510-47323790	lncRNA	ENSG00000263293	ENST00000442461	mRNA	ENSG00000189308	1	0.136364	0.888112	0.000114134	0.00175537	hsa-miR-7851-3p(-0.818181818182|-0.643356643357)	0.0663173	0.880383
chr17:47303510-47323790	lncRNA	ENSG00000263293	ENST00000337929	mRNA	ENSG00000103522	1	0.246753	0.73205	0.00679293	0.0165746	hsa-miR-7851-3p(-0.818181818182|-0.749563321122)	0.419975	0.956231
chr17:47303510-47323790	lncRNA	ENSG00000263293	ENST00000599436	mRNA	ENSG00000181143	1	0.136364	0.679511	0.0150702	0.028004	hsa-miR-7851-3p(-0.818181818182|-0.676008041947)	0.381144	0.904849
chr17:47303510-47323790	lncRNA	ENSG00000263293	ENST00000674749	mRNA	ENSG00000116991	2	0.037013	0.875658	0.000189298	0.00237342	hsa-miR-1285-5p(-0.72027972028|-0.851139659031);<br>hsa-miR-7851-3p(-0.818181818182|-0.686515938972)	0.139586	0.992704
chr17:47303510-47323790	lncRNA	ENSG00000263293	ENST00000431918	mRNA	ENSG00000189143	1	0.246753	0.776224	0.00299286	0.0101687	hsa-miR-7851-3p(-0.818181818182|-0.748251748252)	0.346224	0.955357
chr17:47303510-47323790	lncRNA	ENSG00000263293	ENST00000377424	mRNA	ENSG00000142583	1	0.136364	0.72028	0.00823977	0.0186273	hsa-miR-1285-5p(-0.72027972028|-0.636363636364)	0.230801	0.938144
chr17:47303510-47323790	lncRNA	ENSG00000263293	ENST00000519716	mRNA	ENSG00000130477	1	0.333117	0.95777	9.85e-07	0.000142055	hsa-miR-7851-3p(-0.818181818182|-0.732412527812)	0.0419254	0.944686
chr17:47303510-47323790	lncRNA	ENSG00000263293	ENST00000389840	mRNA	ENSG00000187775	1	0.136364	0.769782	0.0034089	0.0109837	hsa-miR-7851-3p(-0.818181818182|-0.597547848518)	0.160528	0.844155
chr17:47303510-47323790	lncRNA	ENSG00000263293	ENST00000237316	mRNA	ENSG00000118526	1	0.136364	0.811189	0.00136331	0.00659208	hsa-miR-7851-3p(-0.818181818182|-0.622377622378)	0.140188	0.864078
chr17:47303510-47323790	lncRNA	ENSG00000263293	ENST00000537147	mRNA	ENSG00000213088	1	0.136364	0.874126	0.000200713	0.00238069	hsa-miR-449a(-0.657342657343|-0.664335664336)	0.0975229	0.994709
chr17:47303510-47323790	lncRNA	ENSG00000263293	ENST00000584655	mRNA	ENSG00000092871	1	0.136364	0.867133	0.000259812	0.00270603	hsa-miR-7851-3p(-0.818181818182|-0.776223776224)	0.226999	0.973684
chr17:47303510-47323790	lncRNA	ENSG00000263293	ENST00000519560	mRNA	ENSG00000184347	1	0.136364	0.825175	0.000951363	0.00536997	hsa-miR-1285-5p(-0.72027972028|-0.881118881119)	0.244383	0.899563
chr17:47303510-47323790	lncRNA	ENSG00000263293	ENST00000296533	mRNA	ENSG00000164128	1	0.136364	0.888112	0.000114134	0.00175537	hsa-miR-7851-3p(-0.818181818182|-0.72027972028)	0.138959	0.936364
chr17:47303510-47323790	lncRNA	ENSG00000263293	ENST00000307503	mRNA	ENSG00000172482	1	0.136364	0.945711	3.39e-06	0.000283807	hsa-miR-7851-3p(-0.818181818182|-0.851139659031)	0.11964	0.980257
chr17:47303510-47323790	lncRNA	ENSG00000263293	ENST00000370153	mRNA	ENSG00000117620	1	0.136364	0.902098	6e-05	0.00122996	hsa-miR-1285-5p(-0.72027972028|-0.748251748252)	0.11299	0.980952
chr17:47303510-47323790	lncRNA	ENSG00000263293	ENST00000559488	mRNA	ENSG00000259207	1	0.136364	0.888112	0.000114134	0.00175537	hsa-miR-7851-3p(-0.818181818182|-0.797202797203)	0.208629	0.987013
chr17:47303510-47323790	lncRNA	ENSG00000263293	ENST00000641686	mRNA	ENSG00000164073	1	0.136364	0.734266	0.00654349	0.0162671	hsa-miR-1285-5p(-0.72027972028|-0.664335664336)	0.240984	0.959596
chr17:47303510-47323790	lncRNA	ENSG00000263293	ENST00000369872	mRNA	ENSG00000143028	1	0.136364	0.874126	0.000200713	0.00238069	hsa-miR-1285-5p(-0.72027972028|-0.839160839161)	0.15929	0.923767
chr17:47303510-47323790	lncRNA	ENSG00000263293	ENST00000591265	mRNA	ENSG00000172006	1	0.136364	0.811189	0.00136331	0.00659208	hsa-miR-7851-3p(-0.818181818182|-0.65034965035)	0.1722	0.885714
chr17:47303510-47323790	lncRNA	ENSG00000263293	ENST00000680335	mRNA	ENSG00000100749	1	0.246753	0.840082	0.00062565	0.00437463	hsa-miR-7851-3p(-0.818181818182|-0.797902127139)	0.299791	0.987451
chr17:47303510-47323790	lncRNA	ENSG00000263293	MSTRG.6313.45	mRNA	ENSG00000167986	1	0.136364	0.753066	0.00469389	0.0129764	hsa-miR-449a(-0.657342657343|-0.581436968721)	0.148184	0.938725
chr17:47303510-47323790	lncRNA	ENSG00000263293	ENST00000359271	mRNA	ENSG00000197496	1	0.136364	0.902098	6e-05	0.00122996	hsa-miR-7851-3p(-0.818181818182|-0.629370629371)	0.0355922	0.869565
chr17:47303510-47323790	lncRNA	ENSG00000263293	ENST00000309285	mRNA	ENSG00000173578	1	0.136364	0.916084	2.84e-05	0.000804706	hsa-miR-7851-3p(-0.818181818182|-0.727272727273)	0.102541	0.941176
chr17:47303510-47323790	lncRNA	ENSG00000263293	ENST00000439578	mRNA	ENSG00000152700	1	0.136364	0.853147	0.000418118	0.00345734	hsa-miR-7851-3p(-0.818181818182|-0.699300699301)	0.169464	0.921659
chr17:47303510-47323790	lncRNA	ENSG00000263293	ENST00000194155	mRNA	ENSG00000112852	1	0.136364	0.853147	0.000418118	0.00345734	hsa-miR-7851-3p(-0.818181818182|-0.755244755245)	0.22898	0.96
chr17:47303510-47323790	lncRNA	ENSG00000263293	ENST00000394221	mRNA	ENSG00000178700	2	0.037013	0.781087	0.0027053	0.00960911	hsa-miR-1285-5p(-0.72027972028|-0.830123864981);<br>hsa-miR-7851-3p(-0.818181818182|-0.598950130429)	0.22825	0.985524
chr17:47303510-47323790	lncRNA	ENSG00000263293	ENST00000274938	mRNA	ENSG00000146197	1	0.136364	0.853147	0.000418118	0.00345734	hsa-miR-7851-3p(-0.818181818182|-0.636363636364)	0.103491	0.875
chr17:47303510-47323790	lncRNA	ENSG00000263293	ENST00000238508	mRNA	ENSG00000242550	1	0.136364	0.685315	0.013906	0.0263716	hsa-miR-1285-5p(-0.72027972028|-0.643356643357)	0.267438	0.94359
chr17:47303510-47323790	lncRNA	ENSG00000263293	ENST00000298552	mRNA	ENSG00000165699	1	0.136364	0.734316	0.00653792	0.0162671	hsa-miR-7851-3p(-0.818181818182|-0.624168500725)	0.236481	0.865488
chr17:47303510-47323790	lncRNA	ENSG00000263293	ENST00000678789	mRNA	ENSG00000196262	1	0.136364	0.823964	0.000982639	0.00548763	hsa-miR-1285-5p(-0.72027972028|-0.72537009966)	0.192566	0.996479
chr17:47303510-47323790	lncRNA	ENSG00000263293	ENST00000557451	mRNA	ENSG00000100968	2	0.012987	0.839478	0.000636862	0.00437463	hsa-miR-449a(-0.657342657343|-0.818044980872);<br>hsa-miR-7851-3p(-0.818181818182|-0.689444023181)	0.160768	0.990422
chr17:47303510-47323790	lncRNA	ENSG00000263293	ENST00000355710	mRNA	ENSG00000165731	2	0.012987	0.717863	0.00856333	0.0190783	hsa-miR-7851-3p(-0.818181818182|-0.819378575708);<br>hsa-miR-449a(-0.657342657343|-0.609095578402)	0.380267	0.999274
chr17:47303510-47323790	lncRNA	ENSG00000263293	ENST00000458100	mRNA	ENSG00000169862	1	0.136364	0.750882	0.00488553	0.013308	hsa-miR-1285-5p(-0.72027972028|-0.785969750521)	0.320077	0.956388
XR_001748409.1	lncRNA	ENSG00000255422	MSTRG.26629.2	mRNA	ENSG00000242242	1	0.0909091	0.603943	0.037559	0.0531913	hsa-miR-372-3p(-0.608896291116|-0.743419890317)	0.318808	0.900524
XR_001748409.1	lncRNA	ENSG00000255422	ENST00000358359	mRNA	ENSG00000145725	1	0.0454545	0.612436	0.0342637	0.0498232	hsa-miR-372-3p(-0.608896291116|-0.727272727273)	0.300922	0.911406
XR_001748409.1	lncRNA	ENSG00000255422	ENST00000340449	mRNA	ENSG00000088387	1	0.0454545	0.722179	0.00799196	0.018364	hsa-miR-372-3p(-0.608896291116|-0.895104895105)	0.221286	0.809702
XR_001748409.1	lncRNA	ENSG00000255422	ENST00000382366	mRNA	ENSG00000174373	1	0.0454545	0.645427	0.0234076	0.0381985	hsa-miR-372-3p(-0.608896291116|-0.693521203655)	0.254964	0.935025
XR_001748409.1	lncRNA	ENSG00000255422	ENST00000340623	mRNA	ENSG00000187699	1	0.0454545	0.768201	0.00351745	0.0111009	hsa-miR-372-3p(-0.608896291116|-0.867132867133)	0.160236	0.825046
XR_001748409.1	lncRNA	ENSG00000255422	ENST00000381908	mRNA	ENSG00000134539	1	0.0454545	0.821302	0.0010542	0.00568232	hsa-miR-372-3p(-0.608896291116|-0.671328671329)	0.119627	0.951233
XR_001748409.1	lncRNA	ENSG00000255422	MSTRG.9592.1	mRNA	ENSG00000249267	1	0.0909091	0.597861	0.040053	0.0558659	hsa-miR-372-3p(-0.608896291116|-0.923326639549)	0.480826	0.794788
XR_001748409.1	lncRNA	ENSG00000255422	MSTRG.24183.9	mRNA	ENSG00000240770	1	0.181818	0.785505	0.00246275	0.00920092	hsa-miR-372-3p(-0.608896291116|-0.809108070931)	0.157305	0.858807
ENST00000655379	lncRNA	ENSG00000238197	ENST00000297268	mRNA	ENSG00000164692	1	0.0454545	0.792835	0.00209741	0.00838601	hsa-miR-7851-3p(-0.695600560566|-0.636363636364)	0.160956	0.955527
ENST00000655379	lncRNA	ENSG00000238197	ENST00000374045	mRNA	ENSG00000181634	1	0.0454545	0.70308	0.0107531	0.022098	hsa-miR-7851-3p(-0.695600560566|-0.685314685315)	0.270401	0.992551
ENST00000655379	lncRNA	ENSG00000238197	ENST00000465829	mRNA	ENSG00000170667	1	0.0454545	0.725519	0.00756989	0.0177573	hsa-miR-7851-3p(-0.695600560566|-0.937062937063)	0.431725	0.852105
ENST00000655379	lncRNA	ENSG00000238197	ENST00000648076	mRNA	ENSG00000065618	1	0.0454545	0.785355	0.0024707	0.00922315	hsa-miR-7851-3p(-0.695600560566|-0.692307692308)	0.199371	0.997627
ENST00000655379	lncRNA	ENSG00000238197	ENST00000263080	mRNA	ENSG00000108381	1	0.0909091	0.654463	0.0209325	0.0352878	hsa-miR-7851-3p(-0.695600560566|-0.636363636364)	0.272268	0.955527
ENST00000655379	lncRNA	ENSG00000238197	ENST00000443439	mRNA	ENSG00000164307	1	0.0454545	0.70308	0.0107531	0.022098	hsa-miR-7851-3p(-0.695600560566|-0.713286713287)	0.292144	0.987447
ENST00000655379	lncRNA	ENSG00000238197	ENST00000308375	mRNA	ENSG00000173540	1	0.0454545	0.889988	0.000105222	0.00173148	hsa-miR-7851-3p(-0.695600560566|-0.682315357978)	0.0991295	0.990358
ENST00000655379	lncRNA	ENSG00000238197	ENST00000561100	mRNA	ENSG00000166073	1	0.0454545	0.786732	0.00239846	0.00908579	hsa-miR-7851-3p(-0.695600560566|-0.690018571313)	0.196811	0.995971
ENST00000655379	lncRNA	ENSG00000238197	ENST00000556573	mRNA	ENSG00000258986	1	0.0454545	0.758092	0.00427446	0.0122824	hsa-miR-7851-3p(-0.695600560566|-0.610530074066)	0.172129	0.934868
ENST00000655379	lncRNA	ENSG00000238197	ENST00000360835	mRNA	ENSG00000159307	1	0.0909091	0.661942	0.0190329	0.0330252	hsa-miR-7851-3p(-0.695600560566|-0.58041958042)	0.220593	0.909734
ENST00000655379	lncRNA	ENSG00000238197	ENST00000304636	mRNA	ENSG00000168542	1	0.0454545	0.777876	0.00289268	0.00996409	hsa-miR-7851-3p(-0.695600560566|-0.678321678322)	0.198128	0.987424
ENST00000655379	lncRNA	ENSG00000238197	ENST00000624552	mRNA	ENSG00000148357	1	0.0454545	0.714934	0.00896802	0.0197416	hsa-miR-7851-3p(-0.695600560566|-0.701758705823)	0.271828	0.995593
ENST00000655379	lncRNA	ENSG00000238197	ENST00000397061	mRNA	ENSG00000213965	1	0.0454545	0.807794	0.0014813	0.006842	hsa-miR-7851-3p(-0.695600560566|-0.741258741259)	0.201904	0.968224
ENST00000655379	lncRNA	ENSG00000238197	ENST00000360534	mRNA	ENSG00000197635	1	0.0454545	0.617065	0.0325578	0.0482249	hsa-miR-7851-3p(-0.695600560566|-0.664335664336)	0.328501	0.97701
ENST00000655379	lncRNA	ENSG00000238197	ENST00000599436	mRNA	ENSG00000181143	1	0.0454545	0.618147	0.0321681	0.0477554	hsa-miR-7851-3p(-0.695600560566|-0.676008041947)	0.338748	0.985716
ENST00000655379	lncRNA	ENSG00000238197	ENST00000674749	mRNA	ENSG00000116991	1	0.136364	0.644371	0.0237099	0.0385067	hsa-miR-7851-3p(-0.695600560566|-0.686515938972)	0.325006	0.993427
ENST00000655379	lncRNA	ENSG00000238197	ENST00000431918	mRNA	ENSG00000189143	1	0.0909091	0.848932	0.000478095	0.00377082	hsa-miR-7851-3p(-0.695600560566|-0.748251748252)	0.159808	0.963534
ENST00000655379	lncRNA	ENSG00000238197	ENST00000519716	mRNA	ENSG00000130477	1	0.136364	0.645906	0.0232711	0.0380889	hsa-miR-7851-3p(-0.695600560566|-0.732412527812)	0.366974	0.974222
ENST00000655379	lncRNA	ENSG00000238197	ENST00000389840	mRNA	ENSG00000187775	1	0.0454545	0.750032	0.00496169	0.0134733	hsa-miR-7851-3p(-0.695600560566|-0.597547848518)	0.169576	0.924175
ENST00000655379	lncRNA	ENSG00000238197	ENST00000237316	mRNA	ENSG00000118526	1	0.0454545	0.755437	0.00449233	0.0126764	hsa-miR-7851-3p(-0.695600560566|-0.622377622378)	0.181907	0.944443
ENST00000655379	lncRNA	ENSG00000238197	ENST00000296533	mRNA	ENSG00000164128	1	0.0454545	0.676902	0.0156163	0.0286953	hsa-miR-7851-3p(-0.695600560566|-0.72027972028)	0.323996	0.98257
ENST00000655379	lncRNA	ENSG00000238197	ENST00000307503	mRNA	ENSG00000172482	1	0.0454545	0.726791	0.00741363	0.0175779	hsa-miR-7851-3p(-0.695600560566|-0.851139659031)	0.369522	0.899441
ENST00000655379	lncRNA	ENSG00000238197	ENST00000559488	mRNA	ENSG00000259207	1	0.0454545	0.845192	0.000536714	0.00398919	hsa-miR-7851-3p(-0.695600560566|-0.797202797203)	0.175048	0.931939
ENST00000655379	lncRNA	ENSG00000238197	ENST00000591265	mRNA	ENSG00000172006	1	0.0454545	0.751697	0.0048133	0.0132037	hsa-miR-7851-3p(-0.695600560566|-0.65034965035)	0.203246	0.96638
ENST00000655379	lncRNA	ENSG00000238197	ENST00000680335	mRNA	ENSG00000100749	1	0.0909091	0.693638	0.012354	0.0242453	hsa-miR-7851-3p(-0.695600560566|-0.797902127139)	0.37355	0.931502
ENST00000655379	lncRNA	ENSG00000238197	ENST00000359271	mRNA	ENSG00000197496	1	0.0454545	0.684381	0.0140886	0.0266631	hsa-miR-7851-3p(-0.695600560566|-0.629370629371)	0.242696	0.950014
ENST00000655379	lncRNA	ENSG00000238197	ENST00000309285	mRNA	ENSG00000173578	1	0.0454545	0.751697	0.0048133	0.0132037	hsa-miR-7851-3p(-0.695600560566|-0.727272727273)	0.253199	0.977741
ENST00000655379	lncRNA	ENSG00000238197	ENST00000439578	mRNA	ENSG00000152700	1	0.0454545	0.811534	0.00135174	0.00659208	hsa-miR-7851-3p(-0.695600560566|-0.699300699301)	0.178493	0.997347
ENST00000655379	lncRNA	ENSG00000238197	ENST00000394221	mRNA	ENSG00000178700	1	0.136364	0.792352	0.00212014	0.00846224	hsa-miR-7851-3p(-0.695600560566|-0.598950130429)	0.139273	0.925341
ENST00000655379	lncRNA	ENSG00000238197	ENST00000274938	mRNA	ENSG00000146197	1	0.0454545	0.632024	0.0274607	0.0426612	hsa-miR-7851-3p(-0.695600560566|-0.636363636364)	0.290318	0.955527
ENST00000655379	lncRNA	ENSG00000238197	ENST00000557451	mRNA	ENSG00000100968	1	0.0909091	0.829114	0.000854879	0.00514936	hsa-miR-7851-3p(-0.695600560566|-0.689444023181)	0.157427	0.995555
ENST00000655379	lncRNA	ENSG00000238197	ENST00000355710	mRNA	ENSG00000165731	1	0.0909091	0.822101	0.00103232	0.00561688	hsa-miR-7851-3p(-0.695600560566|-0.819378575708)	0.209873	0.918297
NR_146925.1	lncRNA	ENSG00000270154	ENST00000555447	mRNA	ENSG00000140022	1	0.0454545	0.864231	0.000287978	0.00288445	hsa-miR-513a-5p(-0.585560686838|-0.734265734266)	0.0750798	0.88733
XR_923862.2	lncRNA	ENSG00000230695	ENST00000460472	mRNA	ENSG00000155657	1	0.415584	0.737593	0.00618192	0.0156293	hsa-miR-193a-5p(-0.661031797241|-0.642935361762)	0.193684	0.986122
XR_923862.2	lncRNA	ENSG00000230695	MSTRG.26629.2	mRNA	ENSG00000242242	2	0.0649351	0.644485	0.0236771	0.0384809	hsa-miR-372-3p(-0.856893070497|-0.743419890317);<br>hsa-miR-193a-5p(-0.661031797241|-0.644297238274)	0.443223	0.997404
XR_923862.2	lncRNA	ENSG00000230695	ENST00000347800	mRNA	ENSG00000160179	1	0.272727	0.682524	0.0144572	0.0270831	hsa-miR-372-5p(-0.612066478926|-0.834385673847)	0.288321	0.8463
XR_923862.2	lncRNA	ENSG00000230695	ENST00000678092	mRNA	ENSG00000164733	1	0.272727	0.682524	0.0144572	0.0270831	hsa-miR-372-3p(-0.856893070497|-0.67842573481)	0.415345	0.883759
XR_923862.2	lncRNA	ENSG00000230695	ENST00000614785	mRNA	ENSG00000263956	1	0.272727	0.856893	0.000369875	0.00327563	hsa-miR-372-5p(-0.612066478926|-0.706293706294)	0.0984542	0.928527
XR_923862.2	lncRNA	ENSG00000230695	ENST00000523619	mRNA	ENSG00000156011	1	0.272727	0.866025	0.000270296	0.00277143	hsa-miR-217-5p(-0.709997115555|-0.738557399914)	0.146407	0.980284
XR_923862.2	lncRNA	ENSG00000230695	MSTRG.1936.9	mRNA	ENSG00000121957	1	0.272727	0.613139	0.0340006	0.0495981	hsa-miR-372-3p(-0.856893070497|-0.74606068878)	0.689336	0.930857
XR_923862.2	lncRNA	ENSG00000230695	MSTRG.33889.1	mRNA	ENSG00000122566	1	0.272727	0.856893	0.000369875	0.00327563	hsa-miR-217-5p(-0.709997115555|-0.909090909091)	0.136161	0.877033
XR_923862.2	lncRNA	ENSG00000230695	ENST00000339497	mRNA	ENSG00000108100	1	0.272727	0.638787	0.0253571	0.0402884	hsa-miR-371a-5p(-0.709997115555|-0.621056454653)	0.280339	0.93318
XR_923862.2	lncRNA	ENSG00000230695	ENST00000303688	mRNA	ENSG00000154781	1	0.272727	0.682524	0.0144572	0.0270831	hsa-miR-548ab(-0.807927752183|-0.686223731762)	0.38366	0.918546
XR_923862.2	lncRNA	ENSG00000230695	MSTRG.15352.1	mRNA	ENSG00000108559	1	0.272727	0.735767	0.0063784	0.0159859	hsa-miR-372-5p(-0.612066478926|-0.68301330663)	0.185711	0.945218
XR_923862.2	lncRNA	ENSG00000230695	ENST00000620340	mRNA	ENSG00000072133	1	0.272727	0.637665	0.0256976	0.0405641	hsa-miR-371a-5p(-0.709997115555|-0.619965924479)	0.280241	0.932305
XR_923862.2	lncRNA	ENSG00000230695	ENST00000613969	mRNA	ENSG00000269713	1	0.272727	0.709997	0.00968222	0.0206536	hsa-miR-372-5p(-0.612066478926|-0.608391608392)	0.172053	0.996989
XR_923862.2	lncRNA	ENSG00000230695	ENST00000564873	mRNA	ENSG00000102893	1	0.272727	0.809344	0.0014265	0.00674811	hsa-miR-217-5p(-0.709997115555|-0.619965924479)	0.14121	0.932305
XR_923862.2	lncRNA	ENSG00000230695	ENST00000398752	mRNA	ENSG00000152234	1	0.272727	0.758962	0.00420485	0.0121638	hsa-miR-372-5p(-0.612066478926|-0.762237762238)	0.187699	0.890729
XR_923862.2	lncRNA	ENSG00000230695	ENST00000340449	mRNA	ENSG00000088387	1	0.272727	0.856893	0.000369875	0.00327563	hsa-miR-372-3p(-0.856893070497|-0.895104895105)	0.465815	0.97819
XR_923862.2	lncRNA	ENSG00000230695	ENST00000340623	mRNA	ENSG00000187699	1	0.272727	0.807928	0.00147652	0.00683314	hsa-miR-372-3p(-0.856893070497|-0.867132867133)	0.555207	0.994061
XR_923862.2	lncRNA	ENSG00000230695	ENST00000455584	mRNA	ENSG00000251537	1	0.272727	0.589649	0.0436046	0.0595066	hsa-miR-371a-5p(-0.709997115555|-0.757899402288)	0.477454	0.967367
XR_923862.2	lncRNA	ENSG00000230695	ENST00000644155	mRNA	ENSG00000131626	1	0.272727	0.758962	0.00420485	0.0121638	hsa-miR-372-3p(-0.856893070497|-0.797202797203)	0.515253	0.963914
XR_923862.2	lncRNA	ENSG00000230695	ENST00000551374	mRNA	ENSG00000134294	1	0.272727	0.709997	0.00968222	0.0206536	hsa-miR-217-5p(-0.709997115555|-0.804195804196)	0.377853	0.93779
XR_923862.2	lncRNA	ENSG00000230695	ENST00000677450	mRNA	ENSG00000204120	1	0.272727	0.758962	0.00420485	0.0121638	hsa-miR-371a-5p(-0.709997115555|-0.678321678322)	0.222931	0.977184
XR_923862.2	lncRNA	ENSG00000230695	ENST00000381908	mRNA	ENSG00000134539	1	0.272727	0.612066	0.0344027	0.0498592	hsa-miR-372-3p(-0.856893070497|-0.671328671329)	0.515722	0.878575
XR_923862.2	lncRNA	ENSG00000230695	ENST00000354313	mRNA	ENSG00000100605	1	0.272727	0.612066	0.0344027	0.0498592	hsa-miR-371a-5p(-0.709997115555|-0.832167832168)	0.557701	0.92078
XR_923862.2	lncRNA	ENSG00000230695	MSTRG.9592.1	mRNA	ENSG00000249267	2	0.0649351	0.877058	0.000179317	0.00227925	hsa-miR-372-3p(-0.856893070497|-0.923326639549);<br>hsa-miR-217-5p(-0.709997115555|-0.891117570728)	0.277816	0.992905
XR_923862.2	lncRNA	ENSG00000230695	ENST00000250559	mRNA	ENSG00000127314	1	0.272727	0.735767	0.0063784	0.0159859	hsa-miR-371a-5p(-0.709997115555|-0.742558056439)	0.293602	0.977584
XR_923862.2	lncRNA	ENSG00000230695	MSTRG.24183.9	mRNA	ENSG00000240770	4	0.00205058	0.760293	0.00410007	0.0120685	hsa-miR-372-5p(-0.612066478926|-0.654992247896);<br>hsa-miR-371a-5p(-0.709997115555|-0.886165982448);<br>hsa-miR-372-3p(-0.856893070497|-0.809108070931);<br>hsa-miR-193a-5p(-0.661031797241|-0.70402910068)	0.315853	0.999962
XR_923862.2	lncRNA	ENSG00000230695	MSTRG.22085.1	mRNA	ENSG00000157827	1	0.272727	0.758962	0.00420485	0.0121638	hsa-miR-217-5p(-0.709997115555|-0.79020979021)	0.300359	0.946532
XR_923862.2	lncRNA	ENSG00000230695	ENST00000448323	mRNA	ENSG00000138674	1	0.272727	0.682524	0.0144572	0.0270831	hsa-miR-372-5p(-0.612066478926|-0.772001698232)	0.264726	0.884446
NR_104321.1	lncRNA	ENSG00000281131	ENST00000463781	mRNA	ENSG00000145113	1	0.5	0.714579	0.00901793	0.0198174	hsa-miR-371a-3p(-0.807141595201|-0.72504489473)	0.3964	0.946419
NR_104321.1	lncRNA	ENSG00000281131	ENST00000460472	mRNA	ENSG00000155657	2	0.238095	0.787025	0.00238328	0.00904523	hsa-miR-371a-3p(-0.807141595201|-0.868144358537);<br>hsa-miR-193a-5p(-0.746959985032|-0.642935361762)	0.338526	0.996536
NR_104321.1	lncRNA	ENSG00000281131	ENST00000678439	mRNA	ENSG00000082701	1	0.5	0.612894	0.0340923	0.0496378	hsa-miR-513a-5p(-0.803601500485|-0.698957195977)	0.49258	0.930356
NR_104321.1	lncRNA	ENSG00000281131	ENST00000646432	mRNA	ENSG00000151090	1	0.5	0.873669	0.000204219	0.00239704	hsa-miR-548az-5p(-0.775280742759|-0.602611397061)	0.0672525	0.874686
NR_104321.1	lncRNA	ENSG00000281131	ENST00000641895	mRNA	ENSG00000204695	1	0.5	0.748269	0.00512246	0.0137297	hsa-miR-9-3p(-0.839002447643|-0.711034365363)	0.351754	0.917442
NR_104321.1	lncRNA	ENSG00000281131	MSTRG.26629.2	mRNA	ENSG00000242242	2	0.238095	0.784946	0.00249249	0.00928197	hsa-miR-372-3p(-0.895643963096|-0.743419890317);<br>hsa-miR-193a-5p(-0.746959985032|-0.644297238274)	0.28613	0.992965
NR_104321.1	lncRNA	ENSG00000281131	ENST00000347800	mRNA	ENSG00000160179	1	0.5	0.72636	0.00746629	0.0176302	hsa-miR-372-5p(-0.683238280148|-0.834385673847)	0.338068	0.900405
NR_104321.1	lncRNA	ENSG00000281131	ENST00000447404	mRNA	ENSG00000165209	1	0.5	0.768201	0.00351745	0.0111009	hsa-miR-217-5p(-0.754040174464|-0.678321678322)	0.236267	0.947137
NR_104321.1	lncRNA	ENSG00000281131	ENST00000678092	mRNA	ENSG00000164733	1	0.5	0.690831	0.0128622	0.0249669	hsa-miR-372-3p(-0.895643963096|-0.67842573481)	0.4362	0.862002
NR_104321.1	lncRNA	ENSG00000281131	ENST00000418703	mRNA	ENSG00000111199	1	0.5	0.663442	0.0186679	0.0326512	hsa-miR-371a-3p(-0.807141595201|-0.632389843979)	0.328855	0.878605
NR_104321.1	lncRNA	ENSG00000281131	ENST00000469930	mRNA	ENSG00000157764	1	0.5	0.711559	0.00945183	0.0205517	hsa-miR-371a-3p(-0.807141595201|-0.671328671329)	0.323713	0.90814
NR_104321.1	lncRNA	ENSG00000281131	ENST00000614785	mRNA	ENSG00000263956	1	0.5	0.824842	0.000959881	0.00540109	hsa-miR-372-5p(-0.683238280148|-0.706293706294)	0.162698	0.983408
NR_104321.1	lncRNA	ENSG00000281131	ENST00000644969	mRNA	ENSG00000157764	1	0.5	0.589726	0.0435704	0.0595059	hsa-miR-371a-3p(-0.807141595201|-0.582464329981)	0.340506	0.838316
NR_104321.1	lncRNA	ENSG00000281131	ENST00000555447	mRNA	ENSG00000140022	1	0.5	0.768201	0.00351745	0.0111009	hsa-miR-513a-5p(-0.803601500485|-0.734265734266)	0.327291	0.954914
NR_104321.1	lncRNA	ENSG00000281131	ENST00000358359	mRNA	ENSG00000145725	1	0.5	0.75404	0.00461027	0.0128453	hsa-miR-372-3p(-0.895643963096|-0.727272727273)	0.417737	0.896254
NR_104321.1	lncRNA	ENSG00000281131	ENST00000678917	mRNA	ENSG00000162923	1	0.5	0.728733	0.00717967	0.0172357	hsa-miR-372-3p(-0.895643963096|-0.644871222479)	0.284066	0.837215
NR_104321.1	lncRNA	ENSG00000281131	ENST00000523619	mRNA	ENSG00000156011	1	0.5	0.661897	0.019044	0.0330252	hsa-miR-217-5p(-0.754040174464|-0.738557399914)	0.424795	0.989627
NR_104321.1	lncRNA	ENSG00000281131	MSTRG.1936.9	mRNA	ENSG00000121957	1	0.5	0.74295	0.00563158	0.0147302	hsa-miR-372-3p(-0.895643963096|-0.74606068878)	0.490572	0.908885
NR_104321.1	lncRNA	ENSG00000281131	MSTRG.33889.1	mRNA	ENSG00000122566	1	0.5	0.842543	0.000581507	0.00417299	hsa-miR-217-5p(-0.754040174464|-0.909090909091)	0.268594	0.906772
NR_104321.1	lncRNA	ENSG00000281131	ENST00000339497	mRNA	ENSG00000108100	1	0.5	0.770901	0.00333368	0.0108093	hsa-miR-371a-5p(-0.821301974064|-0.621056454653)	0.187572	0.861168
NR_104321.1	lncRNA	ENSG00000281131	ENST00000303688	mRNA	ENSG00000154781	1	0.5	0.639512	0.0251384	0.0400758	hsa-miR-548ab(-0.906264247243|-0.686223731762)	0.582232	0.861826
NR_104321.1	lncRNA	ENSG00000281131	MSTRG.15352.1	mRNA	ENSG00000108559	1	0.5	0.80501	0.00158379	0.00710363	hsa-miR-372-5p(-0.683238280148|-0.68301330663)	0.170612	0.999835
NR_104321.1	lncRNA	ENSG00000281131	ENST00000368744	mRNA	ENSG00000203783	1	0.5	0.76466	0.00376991	0.0114211	hsa-miR-193a-5p(-0.746959985032|-0.783216783217)	0.330125	0.976305
NR_104321.1	lncRNA	ENSG00000281131	ENST00000620340	mRNA	ENSG00000072133	1	0.5	0.861751	0.000313889	0.00310125	hsa-miR-371a-5p(-0.821301974064|-0.619965924479)	0.0741026	0.860306
NR_104321.1	lncRNA	ENSG00000281131	MSTRG.25738.1	mRNA	ENSG00000077097	1	0.5	0.839002	0.000645816	0.00438236	hsa-miR-371a-3p(-0.807141595201|-0.713286713287)	0.202702	0.938271
NR_104321.1	lncRNA	ENSG00000281131	ENST00000613969	mRNA	ENSG00000269713	1	0.5	0.931045	1.09e-05	0.000511797	hsa-miR-372-5p(-0.683238280148|-0.608391608392)	0.0417275	0.942053
NR_104321.1	lncRNA	ENSG00000281131	ENST00000464295	mRNA	ENSG00000175697	2	0.238095	0.676758	0.0156467	0.0287396	hsa-miR-372-5p(-0.683238280148|-0.59298610642);<br>hsa-miR-217-5p(-0.754040174464|-0.624565248182)	0.245175	0.993089
NR_104321.1	lncRNA	ENSG00000281131	ENST00000564873	mRNA	ENSG00000102893	1	0.5	0.83338	0.000759109	0.00485761	hsa-miR-217-5p(-0.754040174464|-0.619965924479)	0.123398	0.902421
NR_104321.1	lncRNA	ENSG00000281131	ENST00000398752	mRNA	ENSG00000152234	1	0.5	0.785901	0.00244188	0.00914275	hsa-miR-372-5p(-0.683238280148|-0.762237762238)	0.225002	0.945347
NR_104321.1	lncRNA	ENSG00000281131	ENST00000340449	mRNA	ENSG00000088387	1	0.5	0.803601	0.00163767	0.00721135	hsa-miR-372-3p(-0.895643963096|-0.895104895105)	0.793989	0.999699
NR_104321.1	lncRNA	ENSG00000281131	ENST00000278886	mRNA	ENSG00000101004	1	0.5	0.677343	0.0155229	0.0285919	hsa-miR-371a-3p(-0.807141595201|-0.612960659796)	0.285881	0.863263
NR_104321.1	lncRNA	ENSG00000281131	ENST00000382366	mRNA	ENSG00000174373	1	0.5	0.70926	0.00979239	0.0207957	hsa-miR-372-3p(-0.895643963096|-0.693521203655)	0.434279	0.872812
NR_104321.1	lncRNA	ENSG00000281131	MSTRG.9830.3	mRNA	ENSG00000122034	1	0.5	0.779782	0.00278029	0.00976277	hsa-miR-372-3p(-0.895643963096|-0.729829054055)	0.365011	0.89799
NR_104321.1	lncRNA	ENSG00000281131	ENST00000340623	mRNA	ENSG00000187699	1	0.5	0.828382	0.000872213	0.00519947	hsa-miR-372-3p(-0.895643963096|-0.867132867133)	0.594826	0.983826
NR_104321.1	lncRNA	ENSG00000281131	ENST00000455584	mRNA	ENSG00000251537	1	0.5	0.83307	0.000765782	0.00486683	hsa-miR-371a-5p(-0.821301974064|-0.757899402288)	0.26719	0.959851
NR_104321.1	lncRNA	ENSG00000281131	ENST00000485307	mRNA	ENSG00000137266	1	0.5	0.606417	0.0365765	0.0521682	hsa-miR-371a-5p(-0.821301974064|-0.686515938972)	0.503768	0.910609
NR_104321.1	lncRNA	ENSG00000281131	ENST00000280904	mRNA	ENSG00000134755	1	0.5	0.715099	0.0089448	0.0196999	hsa-miR-372-3p(-0.895643963096|-0.685314685315)	0.402348	0.866961
NR_104321.1	lncRNA	ENSG00000281131	MSTRG.15111.1	mRNA	ENSG00000103335	1	0.5	0.615976	0.0329534	0.0484987	hsa-miR-371a-3p(-0.807141595201|-0.587412587413)	0.319073	0.842438
NR_104321.1	lncRNA	ENSG00000281131	ENST00000644155	mRNA	ENSG00000131626	1	0.5	0.76466	0.00376991	0.0114211	hsa-miR-372-3p(-0.895643963096|-0.797202797203)	0.576027	0.941849
NR_104321.1	lncRNA	ENSG00000281131	ENST00000551374	mRNA	ENSG00000134294	1	0.5	0.835462	0.000715498	0.00468936	hsa-miR-217-5p(-0.754040174464|-0.804195804196)	0.248707	0.967813
NR_104321.1	lncRNA	ENSG00000281131	ENST00000677450	mRNA	ENSG00000204120	1	0.5	0.651377	0.021755	0.0363291	hsa-miR-371a-5p(-0.821301974064|-0.678321678322)	0.426484	0.904656
NR_104321.1	lncRNA	ENSG00000281131	ENST00000381908	mRNA	ENSG00000134539	1	0.5	0.654918	0.0208133	0.0351295	hsa-miR-372-3p(-0.895643963096|-0.671328671329)	0.49218	0.856848
NR_104321.1	lncRNA	ENSG00000281131	MSTRG.9592.1	mRNA	ENSG00000249267	2	0.238095	0.835194	0.000721003	0.00469874	hsa-miR-372-3p(-0.895643963096|-0.923326639549);<br>hsa-miR-217-5p(-0.754040174464|-0.891117570728)	0.537251	0.996413
NR_104321.1	lncRNA	ENSG00000281131	ENST00000250559	mRNA	ENSG00000127314	1	0.5	0.836927	0.000686002	0.0045674	hsa-miR-371a-5p(-0.821301974064|-0.742558056439)	0.242688	0.949648
NR_104321.1	lncRNA	ENSG00000281131	MSTRG.24183.9	mRNA	ENSG00000240770	4	0.0451128	0.769547	0.00342487	0.0110198	hsa-miR-372-5p(-0.683238280148|-0.654992247896);<br>hsa-miR-371a-5p(-0.821301974064|-0.886165982448);<br>hsa-miR-372-3p(-0.895643963096|-0.809108070931);<br>hsa-miR-193a-5p(-0.746959985032|-0.70402910068)	0.41223	0.999998
NR_104321.1	lncRNA	ENSG00000281131	MSTRG.6260.1	mRNA	ENSG00000110042	1	0.5	0.807142	0.00150485	0.00688842	hsa-miR-548az-5p(-0.775280742759|-0.762237762238)	0.27835	0.991517
NR_104321.1	lncRNA	ENSG00000281131	ENST00000414423	mRNA	ENSG00000162923	1	0.5	0.728733	0.00717967	0.0172357	hsa-miR-372-3p(-0.895643963096|-0.644871222479)	0.284066	0.837215
NR_104321.1	lncRNA	ENSG00000281131	MSTRG.22085.1	mRNA	ENSG00000157827	1	0.5	0.824842	0.000959881	0.00540109	hsa-miR-217-5p(-0.754040174464|-0.79020979021)	0.255958	0.976578
NR_104321.1	lncRNA	ENSG00000281131	ENST00000448323	mRNA	ENSG00000138674	1	0.5	0.844788	0.000543365	0.00401777	hsa-miR-372-5p(-0.683238280148|-0.772001698232)	0.161081	0.939004
ENST00000400436	lncRNA	ENSG00000174365	ENST00000678439	mRNA	ENSG00000082701	1	0.0454545	0.839729	0.000632195	0.00437463	hsa-miR-513a-5p(-0.80319368604|-0.698957195977)	0.186425	0.930609
chr20:62637241-62651348	lncRNA	ENSG00000167046	ENST00000297268	mRNA	ENSG00000164692	1	0.0454545	0.855655	0.000385312	0.00335036	hsa-miR-7851-3p(-0.72537009966|-0.636363636364)	0.113543	0.934637
chr20:62637241-62651348	lncRNA	ENSG00000167046	ENST00000374045	mRNA	ENSG00000181634	1	0.0454545	0.887346	0.000117937	0.00178236	hsa-miR-7851-3p(-0.72537009966|-0.685314685315)	0.108885	0.971606
chr20:62637241-62651348	lncRNA	ENSG00000167046	ENST00000465829	mRNA	ENSG00000170667	1	0.0454545	0.778188	0.00287403	0.00994303	hsa-miR-7851-3p(-0.72537009966|-0.937062937063)	0.368487	0.872661
chr20:62637241-62651348	lncRNA	ENSG00000167046	ENST00000395894	mRNA	ENSG00000187607	1	0.0454545	0.855655	0.000385312	0.00335036	hsa-miR-7851-3p(-0.72537009966|-0.587412587413)	0.0845573	0.894912
chr20:62637241-62651348	lncRNA	ENSG00000167046	ENST00000524591	mRNA	ENSG00000250305	1	0.0909091	0.630297	0.0280175	0.0431707	hsa-miR-7851-3p(-0.72537009966|-0.65034965035)	0.327079	0.945468
chr20:62637241-62651348	lncRNA	ENSG00000167046	ENST00000648076	mRNA	ENSG00000065618	1	0.0454545	0.86974	0.000236382	0.0025927	hsa-miR-7851-3p(-0.72537009966|-0.692307692308)	0.129767	0.976678
chr20:62637241-62651348	lncRNA	ENSG00000167046	ENST00000263080	mRNA	ENSG00000108381	1	0.0909091	0.848613	0.000482896	0.00378925	hsa-miR-7851-3p(-0.72537009966|-0.636363636364)	0.119764	0.934637
chr20:62637241-62651348	lncRNA	ENSG00000167046	ENST00000443439	mRNA	ENSG00000164307	1	0.0454545	0.876782	0.000181249	0.00228686	hsa-miR-7851-3p(-0.72537009966|-0.713286713287)	0.131868	0.991601
chr20:62637241-62651348	lncRNA	ENSG00000167046	ENST00000262441	mRNA	ENSG00000065325	1	0.0909091	0.736754	0.00627165	0.0158214	hsa-miR-7851-3p(-0.72537009966|-0.764916989347)	0.326494	0.973464
chr20:62637241-62651348	lncRNA	ENSG00000167046	ENST00000308375	mRNA	ENSG00000173540	1	0.0454545	0.584486	0.0459486	0.061954	hsa-miR-7851-3p(-0.72537009966|-0.682315357978)	0.406526	0.969415
chr20:62637241-62651348	lncRNA	ENSG00000167046	ENST00000561100	mRNA	ENSG00000166073	1	0.0454545	0.89772	7.41e-05	0.00140084	hsa-miR-7851-3p(-0.72537009966|-0.690018571313)	0.100493	0.975023
chr20:62637241-62651348	lncRNA	ENSG00000167046	ENST00000400069	mRNA	ENSG00000250305	1	0.0454545	0.581	0.0475802	0.0637534	hsa-miR-7851-3p(-0.72537009966|-0.629370629371)	0.348308	0.929138
chr20:62637241-62651348	lncRNA	ENSG00000167046	ENST00000528753	mRNA	ENSG00000250305	1	0.0454545	0.643748	0.0238897	0.038717	hsa-miR-7851-3p(-0.72537009966|-0.66199751258)	0.326738	0.954322
chr20:62637241-62651348	lncRNA	ENSG00000167046	ENST00000556573	mRNA	ENSG00000258986	1	0.0454545	0.77739	0.00292188	0.0100086	hsa-miR-7851-3p(-0.72537009966|-0.610530074066)	0.163772	0.914035
chr20:62637241-62651348	lncRNA	ENSG00000167046	ENST00000360835	mRNA	ENSG00000159307	1	0.0909091	0.831007	0.000811316	0.00497133	hsa-miR-7851-3p(-0.72537009966|-0.58041958042)	0.099595	0.888994
chr20:62637241-62651348	lncRNA	ENSG00000167046	ENST00000304636	mRNA	ENSG00000168542	1	0.0454545	0.845091	0.000538366	0.00398919	hsa-miR-7851-3p(-0.72537009966|-0.678321678322)	0.14705	0.966482
chr20:62637241-62651348	lncRNA	ENSG00000167046	ENST00000624552	mRNA	ENSG00000148357	1	0.0454545	0.867497	0.000256439	0.00270603	hsa-miR-7851-3p(-0.72537009966|-0.701758705823)	0.136534	0.983455
chr20:62637241-62651348	lncRNA	ENSG00000167046	ENST00000397061	mRNA	ENSG00000213965	1	0.0454545	0.742976	0.00562897	0.0147302	hsa-miR-7851-3p(-0.72537009966|-0.741258741259)	0.298666	0.989167
chr20:62637241-62651348	lncRNA	ENSG00000167046	ENST00000360534	mRNA	ENSG00000197635	1	0.0454545	0.873261	0.000207389	0.00239823	hsa-miR-7851-3p(-0.72537009966|-0.664335664336)	0.112582	0.956081
chr20:62637241-62651348	lncRNA	ENSG00000167046	ENST00000358461	mRNA	ENSG00000196526	1	0.0454545	0.859176	0.000342671	0.00323993	hsa-miR-7851-3p(-0.72537009966|-0.601398601399)	0.0901445	0.906561
chr20:62637241-62651348	lncRNA	ENSG00000167046	ENST00000244728	mRNA	ENSG00000124749	1	0.0454545	0.795794	0.00196229	0.00804354	hsa-miR-7851-3p(-0.72537009966|-0.587412587413)	0.132151	0.894912
chr20:62637241-62651348	lncRNA	ENSG00000167046	ENST00000442461	mRNA	ENSG00000189308	1	0.0454545	0.799316	0.0018103	0.00769128	hsa-miR-7851-3p(-0.72537009966|-0.643356643357)	0.168094	0.94008
chr20:62637241-62651348	lncRNA	ENSG00000167046	ENST00000337929	mRNA	ENSG00000103522	1	0.0909091	0.8501	0.000460843	0.00368515	hsa-miR-7851-3p(-0.72537009966|-0.749563321122)	0.177674	0.983597
chr20:62637241-62651348	lncRNA	ENSG00000167046	ENST00000599436	mRNA	ENSG00000181143	1	0.0454545	0.583782	0.0462746	0.0623026	hsa-miR-7851-3p(-0.72537009966|-0.676008041947)	0.399599	0.964776
chr20:62637241-62651348	lncRNA	ENSG00000167046	ENST00000674749	mRNA	ENSG00000116991	1	0.136364	0.940048	5.51e-06	0.000368625	hsa-miR-7851-3p(-0.72537009966|-0.686515938972)	0.0568194	0.972481
chr20:62637241-62651348	lncRNA	ENSG00000167046	ENST00000431918	mRNA	ENSG00000189143	1	0.0909091	0.852134	0.000431967	0.00354193	hsa-miR-7851-3p(-0.72537009966|-0.748251748252)	0.174673	0.984473
chr20:62637241-62651348	lncRNA	ENSG00000167046	ENST00000519716	mRNA	ENSG00000130477	1	0.136364	0.851064	0.000446978	0.00361183	hsa-miR-7851-3p(-0.72537009966|-0.732412527812)	0.168731	0.995169
chr20:62637241-62651348	lncRNA	ENSG00000167046	ENST00000389840	mRNA	ENSG00000187775	1	0.0454545	0.886727	0.000121081	0.00180216	hsa-miR-7851-3p(-0.72537009966|-0.597547848518)	0.0654853	0.903379
chr20:62637241-62651348	lncRNA	ENSG00000167046	ENST00000237316	mRNA	ENSG00000118526	1	0.0454545	0.848613	0.000482896	0.00378925	hsa-miR-7851-3p(-0.72537009966|-0.622377622378)	0.111483	0.923582
chr20:62637241-62651348	lncRNA	ENSG00000167046	ENST00000584655	mRNA	ENSG00000092871	1	0.0454545	0.72537	0.00758833	0.0177573	hsa-miR-7851-3p(-0.72537009966|-0.776223776224)	0.351343	0.966134
chr20:62637241-62651348	lncRNA	ENSG00000167046	ENST00000296533	mRNA	ENSG00000164128	1	0.0454545	0.876782	0.000181249	0.00228686	hsa-miR-7851-3p(-0.72537009966|-0.72027972028)	0.134771	0.996479
chr20:62637241-62651348	lncRNA	ENSG00000167046	ENST00000307503	mRNA	ENSG00000172482	1	0.0454545	0.753097	0.00469121	0.0129764	hsa-miR-7851-3p(-0.72537009966|-0.851139659031)	0.377542	0.920223
chr20:62637241-62651348	lncRNA	ENSG00000167046	ENST00000559488	mRNA	ENSG00000259207	1	0.0454545	0.739455	0.00598623	0.0153581	hsa-miR-7851-3p(-0.72537009966|-0.797202797203)	0.351583	0.952822
chr20:62637241-62651348	lncRNA	ENSG00000167046	ENST00000591265	mRNA	ENSG00000172006	1	0.0454545	0.647903	0.0227091	0.0374347	hsa-miR-7851-3p(-0.72537009966|-0.65034965035)	0.311016	0.945468
chr20:62637241-62651348	lncRNA	ENSG00000167046	ENST00000680335	mRNA	ENSG00000100749	1	0.0909091	0.663718	0.0186012	0.0325469	hsa-miR-7851-3p(-0.72537009966|-0.797902127139)	0.459002	0.952384
chr20:62637241-62651348	lncRNA	ENSG00000167046	ENST00000359271	mRNA	ENSG00000197496	1	0.0454545	0.838049	0.000664043	0.00447284	hsa-miR-7851-3p(-0.72537009966|-0.629370629371)	0.124826	0.929138
chr20:62637241-62651348	lncRNA	ENSG00000167046	ENST00000309285	mRNA	ENSG00000173578	1	0.0454545	0.89791	7.34e-05	0.00139406	hsa-miR-7851-3p(-0.72537009966|-0.727272727273)	0.113987	0.99869
chr20:62637241-62651348	lncRNA	ENSG00000167046	ENST00000439578	mRNA	ENSG00000152700	1	0.0454545	0.922558	1.92e-05	0.00061719	hsa-miR-7851-3p(-0.72537009966|-0.699300699301)	0.0785393	0.981701
chr20:62637241-62651348	lncRNA	ENSG00000167046	ENST00000194155	mRNA	ENSG00000112852	1	0.0454545	0.690158	0.0129864	0.0250997	hsa-miR-7851-3p(-0.72537009966|-0.755244755245)	0.374705	0.979823
chr20:62637241-62651348	lncRNA	ENSG00000167046	ENST00000394221	mRNA	ENSG00000178700	1	0.136364	0.811299	0.00135962	0.00659208	hsa-miR-7851-3p(-0.72537009966|-0.598950130429)	0.127665	0.90454
chr20:62637241-62651348	lncRNA	ENSG00000167046	ENST00000274938	mRNA	ENSG00000146197	1	0.0454545	0.823964	0.000982639	0.00548763	hsa-miR-7851-3p(-0.72537009966|-0.636363636364)	0.141535	0.934637
chr20:62637241-62651348	lncRNA	ENSG00000167046	ENST00000298552	mRNA	ENSG00000165699	1	0.0454545	0.721018	0.00814281	0.0185903	hsa-miR-7851-3p(-0.72537009966|-0.624168500725)	0.222207	0.92501
chr20:62637241-62651348	lncRNA	ENSG00000167046	ENST00000557451	mRNA	ENSG00000100968	1	0.0909091	0.795046	0.00199579	0.00809813	hsa-miR-7851-3p(-0.72537009966|-0.689444023181)	0.203508	0.974607
chr20:62637241-62651348	lncRNA	ENSG00000167046	ENST00000355710	mRNA	ENSG00000165731	1	0.0909091	0.810565	0.00138445	0.00663264	hsa-miR-7851-3p(-0.72537009966|-0.819378575708)	0.262643	0.939143
XR_939507.2	lncRNA	ENSG00000250131	ENST00000463781	mRNA	ENSG00000145113	1	0.363636	0.898246	7.23e-05	0.00138922	hsa-miR-371a-3p(-0.819615967956|-0.72504489473)	0.127812	0.938776
XR_939507.2	lncRNA	ENSG00000250131	ENST00000460472	mRNA	ENSG00000155657	2	0.121212	0.678631	0.0152528	0.028241	hsa-miR-371a-3p(-0.819615967956|-0.868144358537);<br>hsa-miR-193a-5p(-0.679510674288|-0.642935361762)	0.521402	0.999204
XR_939507.2	lncRNA	ENSG00000250131	MSTRG.26629.2	mRNA	ENSG00000242242	2	0.121212	0.755362	0.00449862	0.0126764	hsa-miR-372-3p(-0.781087012197|-0.743419890317);<br>hsa-miR-193a-5p(-0.679510674288|-0.644297238274)	0.263241	0.999341
XR_939507.2	lncRNA	ENSG00000250131	ENST00000347800	mRNA	ENSG00000160179	1	0.363636	0.679615	0.0150487	0.028004	hsa-miR-372-5p(-0.840631762006|-0.834385673847)	0.752628	0.996271
XR_939507.2	lncRNA	ENSG00000250131	ENST00000447404	mRNA	ENSG00000165209	1	0.363636	0.658495	0.0198921	0.0341572	hsa-miR-217-5p(-0.840631762006|-0.678321678322)	0.43667	0.893143
XR_939507.2	lncRNA	ENSG00000250131	ENST00000678092	mRNA	ENSG00000164733	1	0.363636	0.828037	0.000880488	0.00520842	hsa-miR-372-3p(-0.781087012197|-0.67842573481)	0.178159	0.929661
XR_939507.2	lncRNA	ENSG00000250131	ENST00000469930	mRNA	ENSG00000157764	1	0.363636	0.868653	0.000245942	0.00266327	hsa-miR-371a-3p(-0.819615967956|-0.671328671329)	0.118757	0.900541
XR_939507.2	lncRNA	ENSG00000250131	ENST00000614785	mRNA	ENSG00000263956	1	0.363636	0.809108	0.00143474	0.00674811	hsa-miR-372-5p(-0.840631762006|-0.706293706294)	0.247378	0.913158
XR_939507.2	lncRNA	ENSG00000250131	ENST00000644969	mRNA	ENSG00000157764	1	0.363636	0.758531	0.00423927	0.012225	hsa-miR-371a-3p(-0.819615967956|-0.582464329981)	0.154846	0.830857
XR_939507.2	lncRNA	ENSG00000250131	ENST00000358359	mRNA	ENSG00000145725	1	0.363636	0.924695	1.68e-05	0.000610018	hsa-miR-372-3p(-0.781087012197|-0.727272727273)	0.0925541	0.964323
XR_939507.2	lncRNA	ENSG00000250131	ENST00000273183	mRNA	ENSG00000144681	1	0.363636	0.782456	0.00262828	0.00948788	hsa-miR-193a-5p(-0.679510674288|-0.665500144921)	0.179392	0.989583
XR_939507.2	lncRNA	ENSG00000250131	MSTRG.9484.1	mRNA	ENSG00000188735	1	0.363636	0.605955	0.0367585	0.0523307	hsa-miR-371a-5p(-0.802102806247|-0.636363636364)	0.398588	0.884781
XR_939507.2	lncRNA	ENSG00000250131	ENST00000678917	mRNA	ENSG00000162923	1	0.363636	0.620995	0.0311579	0.0465855	hsa-miR-372-3p(-0.781087012197|-0.644871222479)	0.375218	0.904474
XR_939507.2	lncRNA	ENSG00000250131	ENST00000523619	mRNA	ENSG00000156011	1	0.363636	0.605333	0.0370046	0.0525922	hsa-miR-217-5p(-0.840631762006|-0.738557399914)	0.647841	0.935363
XR_939507.2	lncRNA	ENSG00000250131	MSTRG.1936.9	mRNA	ENSG00000121957	1	0.363636	0.807018	0.00150936	0.00688842	hsa-miR-372-3p(-0.781087012197|-0.74606068878)	0.267611	0.977064
XR_939507.2	lncRNA	ENSG00000250131	MSTRG.33889.1	mRNA	ENSG00000122566	1	0.363636	0.7986	0.00184042	0.00773534	hsa-miR-217-5p(-0.840631762006|-0.909090909091)	0.646186	0.960874
XR_939507.2	lncRNA	ENSG00000250131	MSTRG.15352.1	mRNA	ENSG00000108559	1	0.363636	0.884211	0.000134551	0.00190436	hsa-miR-372-5p(-0.840631762006|-0.68301330663)	0.100456	0.896552
XR_939507.2	lncRNA	ENSG00000250131	ENST00000368744	mRNA	ENSG00000203783	1	0.363636	0.630474	0.0279603	0.0431179	hsa-miR-193a-5p(-0.679510674288|-0.783216783217)	0.415044	0.929101
XR_939507.2	lncRNA	ENSG00000250131	ENST00000620340	mRNA	ENSG00000072133	1	0.363636	0.810526	0.00138575	0.00663264	hsa-miR-371a-5p(-0.802102806247|-0.619965924479)	0.142002	0.871921
XR_939507.2	lncRNA	ENSG00000250131	MSTRG.25738.1	mRNA	ENSG00000077097	1	0.363636	0.714537	0.00902393	0.0198174	hsa-miR-371a-3p(-0.819615967956|-0.713286713287)	0.390992	0.930635
XR_939507.2	lncRNA	ENSG00000250131	ENST00000613969	mRNA	ENSG00000269713	1	0.363636	0.749563	0.00500405	0.0135497	hsa-miR-372-5p(-0.840631762006|-0.608391608392)	0.195566	0.839726
XR_939507.2	lncRNA	ENSG00000250131	ENST00000464295	mRNA	ENSG00000175697	2	0.121212	0.855889	0.000382358	0.00334763	hsa-miR-372-5p(-0.840631762006|-0.59298610642);<br>hsa-miR-217-5p(-0.840631762006|-0.624565248182)	0.055017	0.974207
XR_939507.2	lncRNA	ENSG00000250131	ENST00000564873	mRNA	ENSG00000102893	1	0.363636	0.664912	0.0183149	0.0321923	hsa-miR-217-5p(-0.840631762006|-0.619965924479)	0.326647	0.848921
XR_939507.2	lncRNA	ENSG00000250131	ENST00000398752	mRNA	ENSG00000152234	1	0.363636	0.711034	0.00952876	0.0205535	hsa-miR-372-5p(-0.840631762006|-0.762237762238)	0.510587	0.951091
XR_939507.2	lncRNA	ENSG00000250131	ENST00000340449	mRNA	ENSG00000088387	1	0.363636	0.619966	0.0315202	0.0470053	hsa-miR-372-3p(-0.781087012197|-0.895104895105)	0.904407	0.931978
XR_939507.2	lncRNA	ENSG00000250131	MSTRG.9830.3	mRNA	ENSG00000122034	1	0.363636	0.79965	0.00179636	0.0076532	hsa-miR-372-3p(-0.781087012197|-0.729829054055)	0.26181	0.966075
XR_939507.2	lncRNA	ENSG00000250131	ENST00000340623	mRNA	ENSG00000187699	1	0.363636	0.693521	0.0123749	0.0242453	hsa-miR-372-3p(-0.781087012197|-0.867132867133)	0.641385	0.947795
XR_939507.2	lncRNA	ENSG00000250131	ENST00000455584	mRNA	ENSG00000251537	1	0.363636	0.581723	0.0472385	0.0634338	hsa-miR-371a-5p(-0.802102806247|-0.757899402288)	0.648948	0.971665
XR_939507.2	lncRNA	ENSG00000250131	ENST00000485307	mRNA	ENSG00000137266	1	0.363636	0.766667	0.00362521	0.0112942	hsa-miR-371a-5p(-0.802102806247|-0.686515938972)	0.269202	0.922353
XR_939507.2	lncRNA	ENSG00000250131	ENST00000280904	mRNA	ENSG00000134755	1	0.363636	0.840632	0.000615569	0.00434286	hsa-miR-372-3p(-0.781087012197|-0.685314685315)	0.169159	0.934689
XR_939507.2	lncRNA	ENSG00000250131	ENST00000644155	mRNA	ENSG00000131626	1	0.363636	0.833626	0.000753851	0.00483765	hsa-miR-372-3p(-0.781087012197|-0.797202797203)	0.274056	0.989789
XR_939507.2	lncRNA	ENSG00000250131	ENST00000551374	mRNA	ENSG00000134294	1	0.363636	0.690019	0.0130122	0.0250997	hsa-miR-217-5p(-0.840631762006|-0.804195804196)	0.646572	0.977848
XR_939507.2	lncRNA	ENSG00000250131	ENST00000677450	mRNA	ENSG00000204120	1	0.363636	0.756569	0.00439849	0.0125198	hsa-miR-371a-5p(-0.802102806247|-0.678321678322)	0.272318	0.916388
XR_939507.2	lncRNA	ENSG00000250131	ENST00000381908	mRNA	ENSG00000134539	1	0.363636	0.59895	0.0395981	0.0553653	hsa-miR-372-3p(-0.781087012197|-0.671328671329)	0.437791	0.92443
XR_939507.2	lncRNA	ENSG00000250131	ENST00000354313	mRNA	ENSG00000100605	1	0.363636	0.805605	0.00156143	0.00704628	hsa-miR-371a-5p(-0.802102806247|-0.832167832168)	0.388514	0.981603
XR_939507.2	lncRNA	ENSG00000250131	MSTRG.9592.1	mRNA	ENSG00000249267	2	0.121212	0.842489	0.000582445	0.00417299	hsa-miR-372-3p(-0.781087012197|-0.923326639549);<br>hsa-miR-217-5p(-0.840631762006|-0.891117570728)	0.399586	0.996093
XR_939507.2	lncRNA	ENSG00000250131	ENST00000250559	mRNA	ENSG00000127314	1	0.363636	0.764912	0.00375151	0.0113878	hsa-miR-371a-5p(-0.802102806247|-0.742558056439)	0.341635	0.961451
XR_939507.2	lncRNA	ENSG00000250131	MSTRG.24183.9	mRNA	ENSG00000240770	4	0.00956938	0.882456	0.000144615	0.00202198	hsa-miR-372-5p(-0.840631762006|-0.654992247896);<br>hsa-miR-371a-5p(-0.802102806247|-0.886165982448);<br>hsa-miR-372-3p(-0.781087012197|-0.809108070931);<br>hsa-miR-193a-5p(-0.679510674288|-0.70402910068)	0.160134	0.999939
XR_939507.2	lncRNA	ENSG00000250131	ENST00000414423	mRNA	ENSG00000162923	1	0.363636	0.620995	0.0311579	0.0465855	hsa-miR-372-3p(-0.781087012197|-0.644871222479)	0.375218	0.904474
XR_939507.2	lncRNA	ENSG00000250131	MSTRG.22085.1	mRNA	ENSG00000157827	1	0.363636	0.809108	0.00143474	0.00674811	hsa-miR-217-5p(-0.840631762006|-0.79020979021)	0.372756	0.969082
XR_939507.2	lncRNA	ENSG00000250131	ENST00000448323	mRNA	ENSG00000138674	1	0.363636	0.710862	0.0095542	0.0205899	hsa-miR-372-5p(-0.840631762006|-0.772001698232)	0.531076	0.957442
ENST00000670157	lncRNA	ENSG00000268621	ENST00000297268	mRNA	ENSG00000164692	1	0.0454545	0.58494	0.0457391	0.0617799	hsa-miR-7851-3p(-0.812610703272|-0.636363636364)	0.434076	0.878364
ENST00000670157	lncRNA	ENSG00000268621	ENST00000374045	mRNA	ENSG00000181634	1	0.0454545	0.633976	0.0268409	0.0420238	hsa-miR-7851-3p(-0.812610703272|-0.685314685315)	0.452361	0.915018
ENST00000670157	lncRNA	ENSG00000268621	ENST00000465829	mRNA	ENSG00000170667	1	0.0454545	0.844134	0.000554262	0.00405851	hsa-miR-7851-3p(-0.812610703272|-0.937062937063)	0.437895	0.928871
ENST00000670157	lncRNA	ENSG00000268621	ENST00000395894	mRNA	ENSG00000187607	1	0.0454545	0.669003	0.0173586	0.0309118	hsa-miR-7851-3p(-0.812610703272|-0.587412587413)	0.262639	0.839147
ENST00000670157	lncRNA	ENSG00000268621	ENST00000648076	mRNA	ENSG00000065618	1	0.0454545	0.777584	0.00291017	0.0099833	hsa-miR-7851-3p(-0.812610703272|-0.692307692308)	0.266337	0.92006
ENST00000670157	lncRNA	ENSG00000268621	ENST00000443439	mRNA	ENSG00000164307	1	0.0454545	0.630474	0.0279603	0.0431179	hsa-miR-7851-3p(-0.812610703272|-0.713286713287)	0.505987	0.934908
ENST00000670157	lncRNA	ENSG00000268621	ENST00000262441	mRNA	ENSG00000065325	1	0.0909091	0.578208	0.0489163	0.0649871	hsa-miR-7851-3p(-0.812610703272|-0.764916989347)	0.693741	0.969767
ENST00000670157	lncRNA	ENSG00000268621	ENST00000308375	mRNA	ENSG00000173540	1	0.0454545	0.77937	0.00280432	0.00981726	hsa-miR-7851-3p(-0.812610703272|-0.682315357978)	0.251486	0.912842
ENST00000670157	lncRNA	ENSG00000268621	ENST00000561100	mRNA	ENSG00000166073	1	0.0454545	0.635088	0.0264927	0.041549	hsa-miR-7851-3p(-0.812610703272|-0.690018571313)	0.458782	0.918415
ENST00000670157	lncRNA	ENSG00000268621	ENST00000304636	mRNA	ENSG00000168542	1	0.0454545	0.591945	0.0425902	0.0584333	hsa-miR-7851-3p(-0.812610703272|-0.678321678322)	0.496824	0.909929
ENST00000670157	lncRNA	ENSG00000268621	ENST00000624552	mRNA	ENSG00000148357	1	0.0454545	0.683657	0.0142315	0.0268786	hsa-miR-7851-3p(-0.812610703272|-0.701758705823)	0.410535	0.9268
ENST00000670157	lncRNA	ENSG00000268621	ENST00000397061	mRNA	ENSG00000213965	1	0.0454545	0.619966	0.0315202	0.0470053	hsa-miR-7851-3p(-0.812610703272|-0.741258741259)	0.574947	0.954081
ENST00000670157	lncRNA	ENSG00000268621	ENST00000360534	mRNA	ENSG00000197635	1	0.0454545	0.58494	0.0457391	0.0617799	hsa-miR-7851-3p(-0.812610703272|-0.664335664336)	0.481422	0.899607
ENST00000670157	lncRNA	ENSG00000268621	ENST00000337929	mRNA	ENSG00000103522	1	0.0909091	0.791228	0.0021737	0.00857953	hsa-miR-7851-3p(-0.812610703272|-0.749563321122)	0.319131	0.959641
ENST00000670157	lncRNA	ENSG00000268621	ENST00000599436	mRNA	ENSG00000181143	1	0.0454545	0.592982	0.0421372	0.0580188	hsa-miR-7851-3p(-0.812610703272|-0.676008041947)	0.491342	0.908235
ENST00000670157	lncRNA	ENSG00000268621	ENST00000674749	mRNA	ENSG00000116991	1	0.136364	0.703509	0.0106843	0.0220867	hsa-miR-7851-3p(-0.812610703272|-0.686515938972)	0.359833	0.915888
ENST00000670157	lncRNA	ENSG00000268621	ENST00000431918	mRNA	ENSG00000189143	1	0.0909091	0.749563	0.00500405	0.0135497	hsa-miR-7851-3p(-0.812610703272|-0.748251748252)	0.383525	0.958767
ENST00000670157	lncRNA	ENSG00000268621	ENST00000519716	mRNA	ENSG00000130477	1	0.136364	0.694895	0.0121313	0.0239649	hsa-miR-7851-3p(-0.812610703272|-0.732412527812)	0.443569	0.948093
ENST00000670157	lncRNA	ENSG00000268621	ENST00000389840	mRNA	ENSG00000187775	1	0.0454545	0.721835	0.0080364	0.0184477	hsa-miR-7851-3p(-0.812610703272|-0.597547848518)	0.216262	0.84749
ENST00000670157	lncRNA	ENSG00000268621	ENST00000584655	mRNA	ENSG00000092871	1	0.0454545	0.577934	0.0490488	0.0651068	hsa-miR-7851-3p(-0.812610703272|-0.776223776224)	0.721724	0.977098
ENST00000670157	lncRNA	ENSG00000268621	ENST00000296533	mRNA	ENSG00000164128	1	0.0454545	0.644484	0.0236773	0.0384809	hsa-miR-7851-3p(-0.812610703272|-0.72027972028)	0.498109	0.939767
ENST00000670157	lncRNA	ENSG00000268621	ENST00000307503	mRNA	ENSG00000172482	1	0.0454545	0.649123	0.0223708	0.0371221	hsa-miR-7851-3p(-0.812610703272|-0.851139659031)	0.788113	0.976842
ENST00000670157	lncRNA	ENSG00000268621	ENST00000559488	mRNA	ENSG00000259207	1	0.0454545	0.739055	0.00602782	0.0153655	hsa-miR-7851-3p(-0.812610703272|-0.797202797203)	0.479739	0.990429
ENST00000670157	lncRNA	ENSG00000268621	ENST00000680335	mRNA	ENSG00000100749	1	0.0909091	0.683103	0.0143415	0.0270089	hsa-miR-7851-3p(-0.812610703272|-0.797902127139)	0.584275	0.990867
ENST00000670157	lncRNA	ENSG00000268621	ENST00000309285	mRNA	ENSG00000173578	1	0.0454545	0.654992	0.0207937	0.0351295	hsa-miR-7851-3p(-0.812610703272|-0.727272727273)	0.494989	0.944582
ENST00000670157	lncRNA	ENSG00000268621	ENST00000439578	mRNA	ENSG00000152700	1	0.0454545	0.823119	0.00100495	0.00553981	hsa-miR-7851-3p(-0.812610703272|-0.699300699301)	0.211368	0.925055
ENST00000670157	lncRNA	ENSG00000268621	ENST00000194155	mRNA	ENSG00000112852	1	0.0454545	0.609458	0.0353946	0.0508757	hsa-miR-7851-3p(-0.812610703272|-0.755244755245)	0.620615	0.963411
ENST00000670157	lncRNA	ENSG00000268621	ENST00000394221	mRNA	ENSG00000178700	1	0.136364	0.603509	0.0377332	0.0534052	hsa-miR-7851-3p(-0.812610703272|-0.598950130429)	0.353253	0.848635
ENST00000670157	lncRNA	ENSG00000268621	ENST00000274938	mRNA	ENSG00000146197	1	0.0454545	0.612961	0.0340673	0.049617	hsa-miR-7851-3p(-0.812610703272|-0.636363636364)	0.399769	0.878364
ENST00000670157	lncRNA	ENSG00000268621	ENST00000557451	mRNA	ENSG00000100968	1	0.0909091	0.790851	0.00219192	0.00862192	hsa-miR-7851-3p(-0.812610703272|-0.689444023181)	0.244596	0.918001
ENST00000670157	lncRNA	ENSG00000268621	ENST00000355710	mRNA	ENSG00000165731	1	0.0909091	0.84987	0.000464199	0.00369278	hsa-miR-7851-3p(-0.812610703272|-0.819378575708)	0.299027	0.995853
NR_109814.1	lncRNA	ENSG00000237339	ENST00000460472	mRNA	ENSG00000155657	1	0.246753	0.585195	0.0456216	0.0617116	hsa-miR-193a-5p(-0.614509867799|-0.642935361762)	0.270578	0.977394
NR_109814.1	lncRNA	ENSG00000237339	MSTRG.26629.2	mRNA	ENSG00000242242	1	0.246753	0.75179	0.00480515	0.013197	hsa-miR-193a-5p(-0.614509867799|-0.644297238274)	0.161967	0.976337
NR_109814.1	lncRNA	ENSG00000237339	ENST00000338797	mRNA	ENSG00000105662	1	0.136364	0.718185	0.00851966	0.0190639	hsa-miR-4508(-0.665719023449|-0.788092276881)	0.296839	0.915826
NR_109814.1	lncRNA	ENSG00000237339	ENST00000339497	mRNA	ENSG00000108100	1	0.136364	0.590975	0.0430166	0.0588782	hsa-miR-371a-5p(-0.614509867799|-0.621056454653)	0.252429	0.994702
NR_109814.1	lncRNA	ENSG00000237339	ENST00000368744	mRNA	ENSG00000203783	1	0.136364	0.665719	0.0181233	0.0319164	hsa-miR-193a-5p(-0.614509867799|-0.783216783217)	0.289728	0.879299
NR_109814.1	lncRNA	ENSG00000237339	ENST00000454962	mRNA	ENSG00000137491	1	0.136364	0.665719	0.0181233	0.0319164	hsa-miR-4508(-0.665719023449|-0.783216783217)	0.354658	0.918908
NR_109814.1	lncRNA	ENSG00000237339	ENST00000455584	mRNA	ENSG00000251537	1	0.136364	0.61667	0.032701	0.0483288	hsa-miR-371a-5p(-0.614509867799|-0.757899402288)	0.323403	0.89552
NR_109814.1	lncRNA	ENSG00000237339	ENST00000485307	mRNA	ENSG00000137266	1	0.136364	0.666886	0.0178488	0.0316018	hsa-miR-371a-5p(-0.614509867799|-0.686515938972)	0.239753	0.944654
NR_109814.1	lncRNA	ENSG00000237339	MSTRG.24183.9	mRNA	ENSG00000240770	2	0.0701299	0.615587	0.0330957	0.0485545	hsa-miR-371a-5p(-0.614509867799|-0.886165982448);<br>hsa-miR-193a-5p(-0.614509867799|-0.70402910068)	0.355158	0.981311
NR_109814.1	lncRNA	ENSG00000237339	ENST00000421757	mRNA	ENSG00000075420	1	0.136364	0.61451	0.0334918	0.0489797	hsa-miR-4508(-0.665719023449|-0.643356643357)	0.288542	0.982917
ENST00000649584	lncRNA	ENSG00000285904	ENST00000297268	mRNA	ENSG00000164692	1	0.0454545	0.796496	0.00193125	0.00799172	hsa-miR-7851-3p(-0.782460956992|-0.636363636364)	0.174928	0.897029
ENST00000649584	lncRNA	ENSG00000285904	ENST00000374045	mRNA	ENSG00000181634	1	0.0454545	0.807023	0.00150918	0.00688842	hsa-miR-7851-3p(-0.782460956992|-0.685314685315)	0.209883	0.933814
ENST00000649584	lncRNA	ENSG00000285904	ENST00000465829	mRNA	ENSG00000170667	1	0.0454545	0.807023	0.00150918	0.00688842	hsa-miR-7851-3p(-0.782460956992|-0.937062937063)	0.467557	0.91009
ENST00000649584	lncRNA	ENSG00000285904	ENST00000395894	mRNA	ENSG00000187607	1	0.0454545	0.750882	0.00488553	0.013308	hsa-miR-7851-3p(-0.782460956992|-0.587412587413)	0.172931	0.857616
ENST00000649584	lncRNA	ENSG00000285904	ENST00000524591	mRNA	ENSG00000250305	1	0.0909091	0.800005	0.00178164	0.00760537	hsa-miR-7851-3p(-0.782460956992|-0.65034965035)	0.184536	0.907796
ENST00000649584	lncRNA	ENSG00000285904	ENST00000648076	mRNA	ENSG00000065618	1	0.0454545	0.936848	7.11e-06	0.000405055	hsa-miR-7851-3p(-0.782460956992|-0.692307692308)	0.0574631	0.93887
ENST00000649584	lncRNA	ENSG00000285904	ENST00000263080	mRNA	ENSG00000108381	1	0.0909091	0.782461	0.00262801	0.00948788	hsa-miR-7851-3p(-0.782460956992|-0.636363636364)	0.190112	0.897029
ENST00000649584	lncRNA	ENSG00000285904	ENST00000443439	mRNA	ENSG00000164307	1	0.0454545	0.800005	0.00178164	0.00760537	hsa-miR-7851-3p(-0.782460956992|-0.713286713287)	0.245771	0.953753
ENST00000649584	lncRNA	ENSG00000285904	ENST00000262441	mRNA	ENSG00000065325	1	0.0909091	0.869718	0.000236569	0.0025927	hsa-miR-7851-3p(-0.782460956992|-0.764916989347)	0.193574	0.988662
ENST00000649584	lncRNA	ENSG00000285904	ENST00000561100	mRNA	ENSG00000166073	1	0.0454545	0.889281	0.000108515	0.00175537	hsa-miR-7851-3p(-0.782460956992|-0.690018571313)	0.114121	0.93722
ENST00000649584	lncRNA	ENSG00000285904	ENST00000400069	mRNA	ENSG00000250305	1	0.0454545	0.778952	0.00282881	0.0098368	hsa-miR-7851-3p(-0.782460956992|-0.629370629371)	0.186904	0.891566
ENST00000649584	lncRNA	ENSG00000285904	ENST00000528753	mRNA	ENSG00000250305	1	0.0454545	0.820739	0.00106982	0.00570653	hsa-miR-7851-3p(-0.782460956992|-0.66199751258)	0.172055	0.916603
ENST00000649584	lncRNA	ENSG00000285904	ENST00000556573	mRNA	ENSG00000258986	1	0.0454545	0.697183	0.0117336	0.0234367	hsa-miR-7851-3p(-0.782460956992|-0.610530074066)	0.252173	0.876574
ENST00000649584	lncRNA	ENSG00000285904	ENST00000360835	mRNA	ENSG00000159307	1	0.0909091	0.856146	0.000379136	0.00332573	hsa-miR-7851-3p(-0.782460956992|-0.58041958042)	0.0633837	0.851754
ENST00000649584	lncRNA	ENSG00000285904	ENST00000304636	mRNA	ENSG00000168542	1	0.0454545	0.782461	0.00262801	0.00948788	hsa-miR-7851-3p(-0.782460956992|-0.678321678322)	0.232341	0.92871
ENST00000649584	lncRNA	ENSG00000285904	ENST00000624552	mRNA	ENSG00000148357	1	0.0454545	0.917254	2.66e-05	0.000796671	hsa-miR-7851-3p(-0.782460956992|-0.701758705823)	0.0873667	0.945626
ENST00000649584	lncRNA	ENSG00000285904	ENST00000397061	mRNA	ENSG00000213965	1	0.0454545	0.757899	0.00429003	0.0123022	hsa-miR-7851-3p(-0.782460956992|-0.741258741259)	0.332285	0.972959
ENST00000649584	lncRNA	ENSG00000285904	ENST00000360534	mRNA	ENSG00000197635	1	0.0454545	0.828075	0.000879558	0.00520842	hsa-miR-7851-3p(-0.782460956992|-0.664335664336)	0.165762	0.918354
ENST00000649584	lncRNA	ENSG00000285904	ENST00000358461	mRNA	ENSG00000196526	1	0.0454545	0.936848	7.11e-06	0.000405055	hsa-miR-7851-3p(-0.782460956992|-0.601398601399)	-0.000382152	0.869161
ENST00000649584	lncRNA	ENSG00000285904	ENST00000244728	mRNA	ENSG00000124749	1	0.0454545	0.810531	0.00138558	0.00663264	hsa-miR-7851-3p(-0.782460956992|-0.587412587413)	0.114215	0.857616
ENST00000649584	lncRNA	ENSG00000285904	ENST00000442461	mRNA	ENSG00000189308	1	0.0454545	0.859654	0.000337176	0.00322766	hsa-miR-7851-3p(-0.782460956992|-0.643356643357)	0.112351	0.902439
ENST00000649584	lncRNA	ENSG00000285904	ENST00000337929	mRNA	ENSG00000103522	1	0.0909091	0.822497	0.0010216	0.0055849	hsa-miR-7851-3p(-0.782460956992|-0.749563321122)	0.249956	0.978527
ENST00000649584	lncRNA	ENSG00000285904	ENST00000599436	mRNA	ENSG00000181143	1	0.0454545	0.746926	0.00524765	0.013962	hsa-miR-7851-3p(-0.782460956992|-0.676008041947)	0.271892	0.927011
ENST00000649584	lncRNA	ENSG00000285904	ENST00000674749	mRNA	ENSG00000116991	1	0.136364	0.913885	3.22e-05	0.00085959	hsa-miR-7851-3p(-0.782460956992|-0.686515938972)	0.0818734	0.934686
ENST00000649584	lncRNA	ENSG00000285904	ENST00000431918	mRNA	ENSG00000189143	1	0.0909091	0.694741	0.0121584	0.023974	hsa-miR-7851-3p(-0.782460956992|-0.748251748252)	0.43025	0.977651
ENST00000649584	lncRNA	ENSG00000285904	ENST00000519716	mRNA	ENSG00000130477	1	0.136364	0.886931	0.000120036	0.00179821	hsa-miR-7851-3p(-0.782460956992|-0.732412527812)	0.146677	0.966962
ENST00000649584	lncRNA	ENSG00000285904	ENST00000389840	mRNA	ENSG00000187775	1	0.0454545	0.740742	0.00585373	0.0151273	hsa-miR-7851-3p(-0.782460956992|-0.597547848518)	0.193609	0.866006
ENST00000649584	lncRNA	ENSG00000285904	ENST00000237316	mRNA	ENSG00000118526	1	0.0454545	0.764917	0.00375117	0.0113878	hsa-miR-7851-3p(-0.782460956992|-0.622377622378)	0.194683	0.886049
ENST00000649584	lncRNA	ENSG00000285904	ENST00000584655	mRNA	ENSG00000092871	1	0.0454545	0.90176	6.1e-05	0.00123959	hsa-miR-7851-3p(-0.782460956992|-0.776223776224)	0.151872	0.995998
ENST00000649584	lncRNA	ENSG00000285904	ENST00000296533	mRNA	ENSG00000164128	1	0.0454545	0.838602	0.00065343	0.00442071	hsa-miR-7851-3p(-0.782460956992|-0.72027972028)	0.201938	0.958621
ENST00000649584	lncRNA	ENSG00000285904	ENST00000307503	mRNA	ENSG00000172482	1	0.0454545	0.818982	0.00111977	0.0058937	hsa-miR-7851-3p(-0.782460956992|-0.851139659031)	0.350925	0.957959
ENST00000649584	lncRNA	ENSG00000285904	ENST00000559488	mRNA	ENSG00000259207	1	0.0454545	0.775443	0.00304109	0.0102505	hsa-miR-7851-3p(-0.782460956992|-0.797202797203)	0.372009	0.990668
ENST00000649584	lncRNA	ENSG00000285904	ENST00000591265	mRNA	ENSG00000172006	1	0.0454545	0.740355	0.00589329	0.0151993	hsa-miR-7851-3p(-0.782460956992|-0.65034965035)	0.250989	0.907796
ENST00000649584	lncRNA	ENSG00000285904	ENST00000680335	mRNA	ENSG00000100749	1	0.0909091	0.721342	0.00810056	0.0185305	hsa-miR-7851-3p(-0.782460956992|-0.797902127139)	0.462882	0.990229
ENST00000649584	lncRNA	ENSG00000285904	ENST00000359271	mRNA	ENSG00000197496	1	0.0454545	0.856146	0.000379136	0.00332573	hsa-miR-7851-3p(-0.782460956992|-0.629370629371)	0.104574	0.891566
ENST00000649584	lncRNA	ENSG00000285904	ENST00000309285	mRNA	ENSG00000173578	1	0.0454545	0.926321	1.51e-05	0.000570398	hsa-miR-7851-3p(-0.782460956992|-0.727272727273)	0.090411	0.963445
ENST00000649584	lncRNA	ENSG00000285904	ENST00000439578	mRNA	ENSG00000152700	1	0.0454545	0.936848	7.11e-06	0.000405055	hsa-miR-7851-3p(-0.782460956992|-0.699300699301)	0.0614214	0.943877
ENST00000649584	lncRNA	ENSG00000285904	ENST00000194155	mRNA	ENSG00000112852	1	0.0454545	0.87369	0.00020406	0.00239704	hsa-miR-7851-3p(-0.782460956992|-0.755244755245)	0.180944	0.982301
ENST00000649584	lncRNA	ENSG00000285904	ENST00000394221	mRNA	ENSG00000178700	1	0.136364	0.743411	0.00558603	0.0146328	hsa-miR-7851-3p(-0.782460956992|-0.598950130429)	0.192411	0.867157
ENST00000649584	lncRNA	ENSG00000285904	ENST00000274938	mRNA	ENSG00000146197	1	0.0454545	0.84211	0.000589078	0.00419511	hsa-miR-7851-3p(-0.782460956992|-0.636363636364)	0.12558	0.897029
ENST00000649584	lncRNA	ENSG00000285904	ENST00000298552	mRNA	ENSG00000165699	1	0.0454545	0.755319	0.00450218	0.0126764	hsa-miR-7851-3p(-0.782460956992|-0.624168500725)	0.206651	0.887467
ENST00000649584	lncRNA	ENSG00000285904	ENST00000557451	mRNA	ENSG00000100968	1	0.0909091	0.691867	0.0126729	0.0246824	hsa-miR-7851-3p(-0.782460956992|-0.689444023181)	0.353976	0.936805
ENST00000649584	lncRNA	ENSG00000285904	ENST00000355710	mRNA	ENSG00000165731	1	0.0909091	0.724024	0.00775667	0.0179926	hsa-miR-7851-3p(-0.782460956992|-0.819378575708)	0.491809	0.976953
MSTRG.36643.2	lncRNA	_	MSTRG.9484.1	mRNA	ENSG00000188735	1	0.0454545	0.618638	0.0319923	0.0475249	hsa-miR-371a-5p(-0.759237266352|-0.636363636364)	0.34876	0.911956
MSTRG.36643.2	lncRNA	_	ENST00000455584	mRNA	ENSG00000251537	1	0.0454545	0.620812	0.0312221	0.046636	hsa-miR-371a-5p(-0.759237266352|-0.757899402288)	0.513912	0.999118
MSTRG.36643.2	lncRNA	_	ENST00000354313	mRNA	ENSG00000100605	1	0.0454545	0.611608	0.0345757	0.0500055	hsa-miR-371a-5p(-0.759237266352|-0.832167832168)	0.667594	0.954172
MSTRG.36643.2	lncRNA	_	ENST00000250559	mRNA	ENSG00000127314	1	0.0454545	0.683103	0.0143415	0.0270089	hsa-miR-371a-5p(-0.759237266352|-0.742558056439)	0.409361	0.988894
MSTRG.36643.2	lncRNA	_	MSTRG.24183.9	mRNA	ENSG00000240770	1	0.181818	0.76585	0.00368361	0.01135	hsa-miR-371a-5p(-0.759237266352|-0.886165982448)	0.457329	0.922859
XR_244325.4	lncRNA	ENSG00000286549	ENST00000460472	mRNA	ENSG00000155657	1	0.0909091	0.771119	0.00331914	0.0107925	hsa-miR-193a-5p(-0.754911206676|-0.642935361762)	0.202229	0.919894
XR_244325.4	lncRNA	ENSG00000286549	ENST00000273183	mRNA	ENSG00000144681	1	0.0454545	0.783372	0.00257769	0.009412	hsa-miR-193a-5p(-0.754911206676|-0.665500144921)	0.20937	0.937053
XR_244325.4	lncRNA	ENSG00000286549	ENST00000368744	mRNA	ENSG00000203783	1	0.0454545	0.776583	0.00297084	0.0101424	hsa-miR-193a-5p(-0.754911206676|-0.783216783217)	0.32209	0.981597
XR_244325.4	lncRNA	ENSG00000286549	MSTRG.24183.9	mRNA	ENSG00000240770	1	0.181818	0.890113	0.000104648	0.00173063	hsa-miR-193a-5p(-0.754911206676|-0.70402910068)	0.120099	0.965124
XR_001745110.1	lncRNA	ENSG00000223838	ENST00000460472	mRNA	ENSG00000155657	1	0.246753	0.788461	0.00231001	0.0088525	hsa-miR-193a-5p(-0.807927752183|-0.642935361762)	0.192427	0.88628
XR_001745110.1	lncRNA	ENSG00000223838	ENST00000646432	mRNA	ENSG00000151090	1	0.136364	0.823928	0.000983587	0.00548763	hsa-miR-548az-5p(-0.661031797241|-0.602611397061)	0.113216	0.953768
XR_001745110.1	lncRNA	ENSG00000223838	MSTRG.26629.2	mRNA	ENSG00000242242	1	0.246753	0.867576	0.000255707	0.00270603	hsa-miR-193a-5p(-0.807927752183|-0.644297238274)	0.0975402	0.887324
XR_001745110.1	lncRNA	ENSG00000223838	ENST00000347800	mRNA	ENSG00000160179	1	0.136364	0.682524	0.0144572	0.0270831	hsa-miR-372-5p(-0.758962433869|-0.834385673847)	0.545279	0.952664
XR_001745110.1	lncRNA	ENSG00000223838	ENST00000614785	mRNA	ENSG00000263956	1	0.136364	0.856893	0.000369875	0.00327563	hsa-miR-372-5p(-0.758962433869|-0.706293706294)	0.160847	0.964055
XR_001745110.1	lncRNA	ENSG00000223838	ENST00000613595	mRNA	ENSG00000269713	1	0.136364	0.584082	0.0461357	0.06217	hsa-miR-372-5p(-0.758962433869|-0.642302593415)	0.390523	0.916747
XR_001745110.1	lncRNA	ENSG00000223838	ENST00000273183	mRNA	ENSG00000144681	1	0.136364	0.66219	0.0189722	0.0330252	hsa-miR-193a-5p(-0.807927752183|-0.665500144921)	0.379099	0.903336
XR_001745110.1	lncRNA	ENSG00000223838	MSTRG.15352.1	mRNA	ENSG00000108559	1	0.136364	0.858395	0.000351797	0.00327563	hsa-miR-372-5p(-0.758962433869|-0.68301330663)	0.143469	0.94733
XR_001745110.1	lncRNA	ENSG00000223838	ENST00000368744	mRNA	ENSG00000203783	1	0.136364	0.856893	0.000369875	0.00327563	hsa-miR-193a-5p(-0.807927752183|-0.783216783217)	0.245213	0.98447
XR_001745110.1	lncRNA	ENSG00000223838	ENST00000613969	mRNA	ENSG00000269713	1	0.136364	0.856893	0.000369875	0.00327563	hsa-miR-372-5p(-0.758962433869|-0.608391608392)	0.0922376	0.889882
XR_001745110.1	lncRNA	ENSG00000223838	ENST00000464295	mRNA	ENSG00000175697	1	0.246753	0.835336	0.000718083	0.00469296	hsa-miR-372-5p(-0.758962433869|-0.59298610642)	0.100488	0.877232
XR_001745110.1	lncRNA	ENSG00000223838	ENST00000398752	mRNA	ENSG00000152234	1	0.136364	0.661032	0.0192572	0.0333406	hsa-miR-372-5p(-0.758962433869|-0.762237762238)	0.46524	0.997847
XR_001745110.1	lncRNA	ENSG00000223838	MSTRG.24183.9	mRNA	ENSG00000240770	2	0.0701299	0.858395	0.000351797	0.00327563	hsa-miR-372-5p(-0.758962433869|-0.654992247896);<br>hsa-miR-193a-5p(-0.807927752183|-0.70402910068)	0.145261	0.994935
XR_001745110.1	lncRNA	ENSG00000223838	MSTRG.6260.1	mRNA	ENSG00000110042	1	0.136364	0.758962	0.00420485	0.0121638	hsa-miR-548az-5p(-0.661031797241|-0.762237762238)	0.233748	0.928892
XR_001745110.1	lncRNA	ENSG00000223838	ENST00000448323	mRNA	ENSG00000138674	1	0.136364	0.682524	0.0144572	0.0270831	hsa-miR-372-5p(-0.758962433869|-0.772001698232)	0.449111	0.991483
XR_001748146.1	lncRNA	ENSG00000254966	MSTRG.26629.2	mRNA	ENSG00000242242	1	0.0909091	0.739213	0.00601134	0.0153655	hsa-miR-372-3p(-0.913082926789|-0.743419890317)	0.517714	0.897578
XR_001748146.1	lncRNA	ENSG00000254966	ENST00000678092	mRNA	ENSG00000164733	1	0.0454545	0.693321	0.0124107	0.0243052	hsa-miR-372-3p(-0.913082926789|-0.67842573481)	0.446768	0.852557
XR_001748146.1	lncRNA	ENSG00000254966	ENST00000358359	mRNA	ENSG00000145725	1	0.0454545	0.849132	0.00047511	0.00375473	hsa-miR-372-3p(-0.913082926789|-0.727272727273)	0.187868	0.886726
XR_001748146.1	lncRNA	ENSG00000254966	ENST00000678917	mRNA	ENSG00000162923	1	0.0454545	0.623557	0.0302688	0.0457446	hsa-miR-372-3p(-0.913082926789|-0.644871222479)	0.5121	0.827844
XR_001748146.1	lncRNA	ENSG00000254966	MSTRG.1936.9	mRNA	ENSG00000121957	1	0.0454545	0.740289	0.00590015	0.0152086	hsa-miR-372-3p(-0.913082926789|-0.74606068878)	0.52273	0.899332
XR_001748146.1	lncRNA	ENSG00000254966	ENST00000340449	mRNA	ENSG00000088387	1	0.0454545	0.831367	0.000803207	0.00494133	hsa-miR-372-3p(-0.913082926789|-0.895104895105)	0.75402	0.990057
XR_001748146.1	lncRNA	ENSG00000254966	ENST00000382366	mRNA	ENSG00000174373	1	0.0454545	0.758084	0.00427515	0.0122824	hsa-miR-372-3p(-0.913082926789|-0.693521203655)	0.333128	0.863338
XR_001748146.1	lncRNA	ENSG00000254966	MSTRG.9830.3	mRNA	ENSG00000122034	1	0.0454545	0.746939	0.00524641	0.013962	hsa-miR-372-3p(-0.913082926789|-0.729829054055)	0.458008	0.888458
XR_001748146.1	lncRNA	ENSG00000254966	ENST00000340623	mRNA	ENSG00000187699	1	0.0454545	0.778075	0.00288081	0.00994915	hsa-miR-372-3p(-0.913082926789|-0.867132867133)	0.845477	0.974188
XR_001748146.1	lncRNA	ENSG00000254966	ENST00000280904	mRNA	ENSG00000134755	1	0.0454545	0.738993	0.00603431	0.0153655	hsa-miR-372-3p(-0.913082926789|-0.685314685315)	0.357649	0.857502
XR_001748146.1	lncRNA	ENSG00000254966	ENST00000644155	mRNA	ENSG00000131626	1	0.0454545	0.792286	0.00212325	0.00846729	hsa-miR-372-3p(-0.913082926789|-0.797202797203)	0.530793	0.932245
XR_001748146.1	lncRNA	ENSG00000254966	ENST00000381908	mRNA	ENSG00000134539	1	0.0454545	0.749652	0.00499603	0.0135497	hsa-miR-372-3p(-0.913082926789|-0.671328671329)	0.29743	0.847417
XR_001748146.1	lncRNA	ENSG00000254966	MSTRG.9592.1	mRNA	ENSG00000249267	1	0.0909091	0.936388	7.37e-06	0.000409564	hsa-miR-372-3p(-0.913082926789|-0.923326639549)	0.340477	0.994422
XR_001748146.1	lncRNA	ENSG00000254966	MSTRG.24183.9	mRNA	ENSG00000240770	1	0.181818	0.893329	9.07e-05	0.00156759	hsa-miR-372-3p(-0.913082926789|-0.809108070931)	0.248399	0.939626
XR_001748146.1	lncRNA	ENSG00000254966	ENST00000414423	mRNA	ENSG00000162923	1	0.0454545	0.623557	0.0302688	0.0457446	hsa-miR-372-3p(-0.913082926789|-0.644871222479)	0.5121	0.827844
ENST00000626826	lncRNA	ENSG00000281344	MSTRG.26629.2	mRNA	ENSG00000242242	1	0.246753	0.822581	0.00101934	0.0055849	hsa-miR-372-3p(-0.718639227306|-0.743419890317)	0.202636	0.983051
ENST00000626826	lncRNA	ENSG00000281344	ENST00000678092	mRNA	ENSG00000164733	1	0.136364	0.663198	0.0187269	0.0327415	hsa-miR-372-3p(-0.718639227306|-0.67842573481)	0.319368	0.971216
ENST00000626826	lncRNA	ENSG00000281344	ENST00000614785	mRNA	ENSG00000263956	1	0.136364	0.73634	0.00631629	0.0158906	hsa-miR-372-5p(-0.661997711853|-0.706293706294)	0.229781	0.967627
ENST00000626826	lncRNA	ENSG00000281344	ENST00000555447	mRNA	ENSG00000140022	1	0.136364	0.874403	0.000198607	0.00238069	hsa-miR-513a-5p(-0.58057553339|-0.734265734266)	0.0636938	0.883111
ENST00000626826	lncRNA	ENSG00000281344	ENST00000358359	mRNA	ENSG00000145725	1	0.136364	0.931045	1.09e-05	0.000511797	hsa-miR-372-3p(-0.718639227306|-0.727272727273)	0.0753579	0.994029
ENST00000626826	lncRNA	ENSG00000281344	MSTRG.1936.9	mRNA	ENSG00000121957	1	0.136364	0.668478	0.0174793	0.0311027	hsa-miR-372-3p(-0.718639227306|-0.74606068878)	0.382694	0.981278
ENST00000626826	lncRNA	ENSG00000281344	MSTRG.15352.1	mRNA	ENSG00000108559	1	0.136364	0.927357	1.41e-05	0.000556708	hsa-miR-372-5p(-0.661997711853|-0.68301330663)	0.059315	0.984375
ENST00000626826	lncRNA	ENSG00000281344	ENST00000613969	mRNA	ENSG00000269713	1	0.136364	0.654918	0.0208133	0.0351295	hsa-miR-372-5p(-0.661997711853|-0.608391608392)	0.230996	0.957803
ENST00000626826	lncRNA	ENSG00000281344	ENST00000464295	mRNA	ENSG00000175697	1	0.246753	0.907673	4.52e-05	0.001034	hsa-miR-372-5p(-0.661997711853|-0.59298610642)	0.0541389	0.94501
ENST00000626826	lncRNA	ENSG00000281344	ENST00000340449	mRNA	ENSG00000088387	1	0.136364	0.626597	0.0292381	0.0444936	hsa-miR-372-3p(-0.718639227306|-0.895104895105)	0.680334	0.890648
ENST00000626826	lncRNA	ENSG00000281344	MSTRG.9830.3	mRNA	ENSG00000122034	1	0.136364	0.708731	0.00987198	0.0208655	hsa-miR-372-3p(-0.718639227306|-0.729829054055)	0.321156	0.992275
ENST00000626826	lncRNA	ENSG00000281344	ENST00000340623	mRNA	ENSG00000187699	1	0.136364	0.683238	0.0143146	0.0270089	hsa-miR-372-3p(-0.718639227306|-0.867132867133)	0.509767	0.906359
ENST00000626826	lncRNA	ENSG00000281344	ENST00000280904	mRNA	ENSG00000134755	1	0.136364	0.792981	0.00209057	0.00836592	hsa-miR-372-3p(-0.718639227306|-0.685314685315)	0.199615	0.976264
ENST00000626826	lncRNA	ENSG00000281344	ENST00000644155	mRNA	ENSG00000131626	1	0.136364	0.75404	0.00461027	0.0128453	hsa-miR-372-3p(-0.718639227306|-0.797202797203)	0.322563	0.948172
ENST00000626826	lncRNA	ENSG00000281344	ENST00000381908	mRNA	ENSG00000134539	1	0.136364	0.778821	0.00283655	0.0098514	hsa-miR-372-3p(-0.718639227306|-0.671328671329)	0.203766	0.965963
ENST00000626826	lncRNA	ENSG00000281344	MSTRG.9592.1	mRNA	ENSG00000249267	1	0.246753	0.721057	0.00813768	0.0185877	hsa-miR-372-3p(-0.718639227306|-0.923326639549)	0.505663	0.87534
ENST00000626826	lncRNA	ENSG00000281344	MSTRG.24183.9	mRNA	ENSG00000240770	2	0.0701299	0.87239	0.000214289	0.00246566	hsa-miR-372-5p(-0.661997711853|-0.654992247896);<br>hsa-miR-372-3p(-0.718639227306|-0.809108070931)	0.129042	0.998233
chr5:70751126-70791362	lncRNA	ENSG00000285151	MSTRG.26629.2	mRNA	ENSG00000242242	1	0.246753	0.604644	0.0372786	0.0528953	hsa-miR-372-3p(-0.816113335614|-0.743419890317)	0.610002	0.953388
chr5:70751126-70791362	lncRNA	ENSG00000285151	ENST00000447404	mRNA	ENSG00000165209	1	0.136364	0.86515	0.000278812	0.00283982	hsa-miR-217-5p(-0.612960659796|-0.678321678322)	0.0911128	0.949383
chr5:70751126-70791362	lncRNA	ENSG00000285151	ENST00000358359	mRNA	ENSG00000145725	1	0.136364	0.816113	0.00120515	0.00613074	hsa-miR-372-3p(-0.816113335614|-0.727272727273)	0.254952	0.942438
chr5:70751126-70791362	lncRNA	ENSG00000285151	MSTRG.9484.1	mRNA	ENSG00000188735	1	0.136364	0.823119	0.00100495	0.00553981	hsa-miR-371a-5p(-0.805605438589|-0.636363636364)	0.143791	0.882631
chr5:70751126-70791362	lncRNA	ENSG00000285151	MSTRG.1936.9	mRNA	ENSG00000121957	1	0.136364	0.622807	0.0305273	0.0459253	hsa-miR-372-3p(-0.816113335614|-0.74606068878)	0.586589	0.955157
chr5:70751126-70791362	lncRNA	ENSG00000285151	MSTRG.33889.1	mRNA	ENSG00000122566	1	0.136364	0.739055	0.00602782	0.0153655	hsa-miR-217-5p(-0.612960659796|-0.909090909091)	0.186684	0.80544
chr5:70751126-70791362	lncRNA	ENSG00000285151	ENST00000339497	mRNA	ENSG00000108100	1	0.136364	0.63972	0.0250762	0.0400213	hsa-miR-371a-5p(-0.805605438589|-0.621056454653)	0.339526	0.870643
chr5:70751126-70791362	lncRNA	ENSG00000285151	ENST00000620340	mRNA	ENSG00000072133	1	0.136364	0.677193	0.0155546	0.0286171	hsa-miR-371a-5p(-0.805605438589|-0.619965924479)	0.294826	0.869779
chr5:70751126-70791362	lncRNA	ENSG00000285151	ENST00000464295	mRNA	ENSG00000175697	1	0.246753	0.688929	0.0132154	0.0253898	hsa-miR-217-5p(-0.612960659796|-0.624565248182)	0.192873	0.990623
chr5:70751126-70791362	lncRNA	ENSG00000285151	ENST00000564873	mRNA	ENSG00000102893	1	0.136364	0.754386	0.00458086	0.0128152	hsa-miR-217-5p(-0.612960659796|-0.619965924479)	0.150508	0.994318
chr5:70751126-70791362	lncRNA	ENSG00000285151	ENST00000340449	mRNA	ENSG00000088387	1	0.136364	0.85114	0.000445901	0.00361183	hsa-miR-372-3p(-0.816113335614|-0.895104895105)	0.382948	0.953839
chr5:70751126-70791362	lncRNA	ENSG00000285151	ENST00000382366	mRNA	ENSG00000174373	1	0.136364	0.875439	0.000190901	0.00238059	hsa-miR-372-3p(-0.816113335614|-0.693521203655)	0.132174	0.918794
chr5:70751126-70791362	lncRNA	ENSG00000285151	MSTRG.9830.3	mRNA	ENSG00000122034	1	0.136364	0.63269	0.0272482	0.0424598	hsa-miR-372-3p(-0.816113335614|-0.729829054055)	0.538865	0.944187
chr5:70751126-70791362	lncRNA	ENSG00000285151	ENST00000340623	mRNA	ENSG00000187699	1	0.136364	0.805605	0.00156143	0.00704628	hsa-miR-372-3p(-0.816113335614|-0.867132867133)	0.465387	0.96969
chr5:70751126-70791362	lncRNA	ENSG00000285151	ENST00000455584	mRNA	ENSG00000251537	1	0.136364	0.836557	0.000693366	0.00459654	hsa-miR-371a-5p(-0.805605438589|-0.757899402288)	0.251849	0.969488
chr5:70751126-70791362	lncRNA	ENSG00000285151	ENST00000280904	mRNA	ENSG00000134755	1	0.136364	0.679511	0.0150702	0.028004	hsa-miR-372-3p(-0.816113335614|-0.685314685315)	0.393858	0.912884
chr5:70751126-70791362	lncRNA	ENSG00000285151	ENST00000551374	mRNA	ENSG00000134294	1	0.136364	0.697024	0.011761	0.0234609	hsa-miR-217-5p(-0.612960659796|-0.804195804196)	0.262448	0.865057
chr5:70751126-70791362	lncRNA	ENSG00000285151	ENST00000381908	mRNA	ENSG00000134539	1	0.136364	0.854642	0.000398308	0.00343512	hsa-miR-372-3p(-0.816113335614|-0.671328671329)	0.138428	0.902662
chr5:70751126-70791362	lncRNA	ENSG00000285151	ENST00000354313	mRNA	ENSG00000100605	1	0.136364	0.686516	0.0136736	0.0261025	hsa-miR-371a-5p(-0.805605438589|-0.832167832168)	0.637458	0.983781
chr5:70751126-70791362	lncRNA	ENSG00000285151	MSTRG.9592.1	mRNA	ENSG00000249267	2	0.012987	0.837111	0.000682356	0.0045497	hsa-miR-372-3p(-0.816113335614|-0.923326639549);<br>hsa-miR-217-5p(-0.612960659796|-0.891117570728)	0.243148	0.981
chr5:70751126-70791362	lncRNA	ENSG00000285151	ENST00000250559	mRNA	ENSG00000127314	1	0.136364	0.649123	0.0223708	0.0371221	hsa-miR-371a-5p(-0.805605438589|-0.742558056439)	0.520816	0.959276
chr5:70751126-70791362	lncRNA	ENSG00000285151	MSTRG.24183.9	mRNA	ENSG00000240770	2	0.0701299	0.870175	0.000232634	0.00257772	hsa-miR-371a-5p(-0.805605438589|-0.886165982448);<br>hsa-miR-372-3p(-0.816113335614|-0.809108070931)	0.27658	0.998857
chr5:70751126-70791362	lncRNA	ENSG00000285151	MSTRG.22085.1	mRNA	ENSG00000157827	1	0.136364	0.626971	0.0291129	0.0443616	hsa-miR-217-5p(-0.612960659796|-0.79020979021)	0.332463	0.87368
chr20:52832334-52937728	lncRNA	ENSG00000286250	ENST00000678439	mRNA	ENSG00000082701	1	0.136364	0.578867	0.0485989	0.0647518	hsa-miR-513a-5p(-0.665719023449|-0.698957195977)	0.366075	0.975644
chr20:52832334-52937728	lncRNA	ENSG00000286250	ENST00000678092	mRNA	ENSG00000164733	1	0.136364	0.628144	0.0287231	0.0439356	hsa-miR-372-3p(-0.614509867799|-0.67842573481)	0.263669	0.950565
chr20:52832334-52937728	lncRNA	ENSG00000286250	ENST00000555447	mRNA	ENSG00000140022	1	0.136364	0.768137	0.00352184	0.0111072	hsa-miR-513a-5p(-0.665719023449|-0.734265734266)	0.216736	0.951038
chr20:52832334-52937728	lncRNA	ENSG00000286250	ENST00000358359	mRNA	ENSG00000145725	1	0.136364	0.61451	0.0334918	0.0489797	hsa-miR-372-3p(-0.614509867799|-0.727272727273)	0.304992	0.91596
chr20:52832334-52937728	lncRNA	ENSG00000286250	ENST00000523619	mRNA	ENSG00000156011	1	0.136364	0.828079	0.000879476	0.00520842	hsa-miR-217-5p(-0.665719023449|-0.738557399914)	0.159388	0.948131
chr20:52832334-52937728	lncRNA	ENSG00000286250	MSTRG.33889.1	mRNA	ENSG00000122566	1	0.136364	0.716928	0.00869094	0.0192579	hsa-miR-217-5p(-0.665719023449|-0.909090909091)	0.357516	0.84546
chr20:52832334-52937728	lncRNA	ENSG00000286250	ENST00000464295	mRNA	ENSG00000175697	1	0.246753	0.61667	0.032701	0.0483288	hsa-miR-217-5p(-0.665719023449|-0.624565248182)	0.271959	0.968105
chr20:52832334-52937728	lncRNA	ENSG00000286250	ENST00000564873	mRNA	ENSG00000102893	1	0.136364	0.615587	0.0330957	0.0485545	hsa-miR-217-5p(-0.665719023449|-0.619965924479)	0.269102	0.964413
chr20:52832334-52937728	lncRNA	ENSG00000286250	ENST00000340449	mRNA	ENSG00000088387	1	0.136364	0.665719	0.0181233	0.0319164	hsa-miR-372-3p(-0.614509867799|-0.895104895105)	0.336873	0.814128
chr20:52832334-52937728	lncRNA	ENSG00000286250	ENST00000340623	mRNA	ENSG00000187699	1	0.136364	0.61451	0.0334918	0.0489797	hsa-miR-372-3p(-0.614509867799|-0.867132867133)	0.406721	0.829498
chr20:52832334-52937728	lncRNA	ENSG00000286250	ENST00000644155	mRNA	ENSG00000131626	1	0.136364	0.665719	0.0181233	0.0319164	hsa-miR-372-3p(-0.614509867799|-0.797202797203)	0.29654	0.870588
chr20:52832334-52937728	lncRNA	ENSG00000286250	ENST00000381908	mRNA	ENSG00000134539	1	0.136364	0.61451	0.0334918	0.0489797	hsa-miR-372-3p(-0.614509867799|-0.671328671329)	0.269086	0.955812
chr20:52832334-52937728	lncRNA	ENSG00000286250	MSTRG.9592.1	mRNA	ENSG00000249267	2	0.012987	0.812421	0.00132234	0.00651965	hsa-miR-372-3p(-0.614509867799|-0.923326639549);<br>hsa-miR-217-5p(-0.665719023449|-0.891117570728)	0.0843624	0.969357
chr20:52832334-52937728	lncRNA	ENSG00000286250	MSTRG.24183.9	mRNA	ENSG00000240770	1	0.397403	0.820783	0.00106861	0.00570653	hsa-miR-372-3p(-0.614509867799|-0.809108070931)	0.12283	0.863307
1_100424222_100442996	circRNA	ENSG00000079335	ENST00000339497	mRNA	ENSG00000108100	1	0.0454545	0.854131	0.000404992	0.00345734	hsa-miR-371a-5p(-0.693521203655|-0.621056454653)	0.104263	0.944876
1_100424222_100442996	circRNA	ENSG00000079335	ENST00000620340	mRNA	ENSG00000072133	1	0.0454545	0.635088	0.0264927	0.041549	hsa-miR-371a-5p(-0.693521203655|-0.619965924479)	0.272206	0.944
1_100424222_100442996	circRNA	ENSG00000079335	ENST00000455584	mRNA	ENSG00000251537	1	0.0454545	0.664324	0.0184554	0.032304	hsa-miR-371a-5p(-0.693521203655|-0.757899402288)	0.369202	0.955645
1_100424222_100442996	circRNA	ENSG00000079335	ENST00000250559	mRNA	ENSG00000127314	1	0.0454545	0.659649	0.0196014	0.0337621	hsa-miR-371a-5p(-0.693521203655|-0.742558056439)	0.359838	0.965854
ENST00000597755	lncRNA	ENSG00000236194	MSTRG.9484.1	mRNA	ENSG00000188735	1	0.0454545	0.657343	0.0201855	0.0344597	hsa-miR-371a-5p(-0.867132867133|-0.636363636364)	0.382674	0.846512
ENST00000597755	lncRNA	ENSG00000236194	ENST00000339497	mRNA	ENSG00000108100	1	0.0454545	0.617548	0.0323835	0.0480287	hsa-miR-371a-5p(-0.867132867133|-0.621056454653)	0.415155	0.834647
ENST00000597755	lncRNA	ENSG00000236194	ENST00000620340	mRNA	ENSG00000072133	1	0.0454545	0.833626	0.000753851	0.00483765	hsa-miR-371a-5p(-0.867132867133|-0.619965924479)	0.0761302	0.833793
ENST00000597755	lncRNA	ENSG00000236194	ENST00000455584	mRNA	ENSG00000251537	1	0.0454545	0.778952	0.00282881	0.0098368	hsa-miR-371a-5p(-0.867132867133|-0.757899402288)	0.404249	0.932781
ENST00000597755	lncRNA	ENSG00000236194	ENST00000485307	mRNA	ENSG00000137266	1	0.0454545	0.640982	0.0247	0.0396128	hsa-miR-371a-5p(-0.867132867133|-0.686515938972)	0.514846	0.883747
ENST00000597755	lncRNA	ENSG00000236194	ENST00000677450	mRNA	ENSG00000204120	1	0.0454545	0.853147	0.000418118	0.00345734	hsa-miR-371a-5p(-0.867132867133|-0.678321678322)	0.129174	0.877828
ENST00000597755	lncRNA	ENSG00000236194	ENST00000354313	mRNA	ENSG00000100605	1	0.0454545	0.755245	0.00450843	0.0126764	hsa-miR-371a-5p(-0.867132867133|-0.832167832168)	0.63343	0.979424
ENST00000597755	lncRNA	ENSG00000236194	ENST00000250559	mRNA	ENSG00000127314	1	0.0454545	0.837129	0.000682001	0.0045497	hsa-miR-371a-5p(-0.867132867133|-0.742558056439)	0.257899	0.922609
ENST00000597755	lncRNA	ENSG00000236194	MSTRG.24183.9	mRNA	ENSG00000240770	1	0.181818	0.886166	0.000123989	0.00182193	hsa-miR-371a-5p(-0.867132867133|-0.886165982448)	0.376001	0.989144
XR_001740591.2	lncRNA	ENSG00000229642	ENST00000463781	mRNA	ENSG00000145113	1	0.318182	0.91712	2.68e-05	0.000796671	hsa-miR-371a-3p(-0.813400451561|-0.72504489473)	0.0999667	0.942568
XR_001740591.2	lncRNA	ENSG00000229642	ENST00000460472	mRNA	ENSG00000155657	1	0.454545	0.742589	0.00566744	0.0147902	hsa-miR-371a-3p(-0.813400451561|-0.868144358537)	0.616371	0.967444
XR_001740591.2	lncRNA	ENSG00000229642	ENST00000678439	mRNA	ENSG00000082701	1	0.318182	0.609625	0.0353306	0.0508152	hsa-miR-513a-5p(-0.757061026344|-0.698957195977)	0.4374	0.960094
XR_001740591.2	lncRNA	ENSG00000229642	MSTRG.26629.2	mRNA	ENSG00000242242	1	0.454545	0.700545	0.0111669	0.022724	hsa-miR-372-3p(-0.816921665637|-0.743419890317)	0.458859	0.952894
XR_001740591.2	lncRNA	ENSG00000229642	ENST00000347800	mRNA	ENSG00000160179	1	0.318182	0.726412	0.00745984	0.0176302	hsa-miR-372-5p(-0.827485307865|-0.834385673847)	0.610184	0.995848
XR_001740591.2	lncRNA	ENSG00000229642	ENST00000447404	mRNA	ENSG00000165209	1	0.318182	0.605649	0.0368796	0.0524384	hsa-miR-217-5p(-0.802836809333|-0.678321678322)	0.466247	0.915934
XR_001740591.2	lncRNA	ENSG00000229642	ENST00000678092	mRNA	ENSG00000164733	1	0.318182	0.828503	0.000869338	0.00519576	hsa-miR-372-3p(-0.816921665637|-0.67842573481)	0.181183	0.907382
XR_001740591.2	lncRNA	ENSG00000229642	ENST00000469930	mRNA	ENSG00000157764	1	0.318182	0.806358	0.00153351	0.00697357	hsa-miR-371a-3p(-0.813400451561|-0.671328671329)	0.202606	0.904311
XR_001740591.2	lncRNA	ENSG00000229642	ENST00000614785	mRNA	ENSG00000263956	1	0.318182	0.89791	7.34e-05	0.00139406	hsa-miR-372-5p(-0.827485307865|-0.706293706294)	0.109301	0.920985
XR_001740591.2	lncRNA	ENSG00000229642	ENST00000644969	mRNA	ENSG00000157764	1	0.318182	0.802359	0.00168637	0.00734049	hsa-miR-371a-3p(-0.813400451561|-0.582464329981)	0.10745	0.834557
XR_001740591.2	lncRNA	ENSG00000229642	ENST00000555447	mRNA	ENSG00000140022	1	0.318182	0.901431	6.2e-05	0.00124334	hsa-miR-513a-5p(-0.757061026344|-0.734265734266)	0.122349	0.984715
XR_001740591.2	lncRNA	ENSG00000229642	ENST00000358359	mRNA	ENSG00000145725	1	0.318182	0.8134	0.00129043	0.00640907	hsa-miR-372-3p(-0.816921665637|-0.727272727273)	0.259465	0.941945
XR_001740591.2	lncRNA	ENSG00000229642	MSTRG.9484.1	mRNA	ENSG00000188735	1	0.318182	0.647903	0.0227091	0.0374347	hsa-miR-371a-5p(-0.827485307865|-0.636363636364)	0.367795	0.869439
XR_001740591.2	lncRNA	ENSG00000229642	ENST00000523619	mRNA	ENSG00000156011	1	0.318182	0.738439	0.00609242	0.0154739	hsa-miR-217-5p(-0.802836809333|-0.738557399914)	0.376461	0.958298
XR_001740591.2	lncRNA	ENSG00000229642	MSTRG.1936.9	mRNA	ENSG00000121957	1	0.318182	0.86421	0.000288195	0.00288445	hsa-miR-372-3p(-0.816921665637|-0.74606068878)	0.20091	0.954663
XR_001740591.2	lncRNA	ENSG00000229642	MSTRG.33889.1	mRNA	ENSG00000122566	1	0.318182	0.855655	0.000385312	0.00335036	hsa-miR-217-5p(-0.802836809333|-0.909090909091)	0.349149	0.937933
XR_001740591.2	lncRNA	ENSG00000229642	MSTRG.15352.1	mRNA	ENSG00000108559	1	0.318182	0.851864	0.000435718	0.00356454	hsa-miR-372-5p(-0.827485307865|-0.68301330663)	0.152837	0.904355
XR_001740591.2	lncRNA	ENSG00000229642	ENST00000620340	mRNA	ENSG00000072133	1	0.318182	0.717823	0.0085687	0.0190811	hsa-miR-371a-5p(-0.827485307865|-0.619965924479)	0.252936	0.856631
XR_001740591.2	lncRNA	ENSG00000229642	MSTRG.25738.1	mRNA	ENSG00000077097	1	0.318182	0.757061	0.00435812	0.0124158	hsa-miR-371a-3p(-0.813400451561|-0.713286713287)	0.323229	0.934424
XR_001740591.2	lncRNA	ENSG00000229642	ENST00000613969	mRNA	ENSG00000269713	1	0.318182	0.665509	0.0181729	0.031955	hsa-miR-372-5p(-0.827485307865|-0.608391608392)	0.301802	0.847415
XR_001740591.2	lncRNA	ENSG00000229642	ENST00000464295	mRNA	ENSG00000175697	2	0.0909091	0.839228	0.000641564	0.00437463	hsa-miR-372-5p(-0.827485307865|-0.59298610642);<br>hsa-miR-217-5p(-0.802836809333|-0.624565248182)	0.0910235	0.978574
XR_001740591.2	lncRNA	ENSG00000229642	ENST00000564873	mRNA	ENSG00000102893	1	0.318182	0.719587	0.00833158	0.018743	hsa-miR-217-5p(-0.802836809333|-0.619965924479)	0.245329	0.871471
XR_001740591.2	lncRNA	ENSG00000229642	ENST00000398752	mRNA	ENSG00000152234	1	0.318182	0.72537	0.00758833	0.0177573	hsa-miR-372-5p(-0.827485307865|-0.762237762238)	0.465005	0.958957
XR_001740591.2	lncRNA	ENSG00000229642	ENST00000340449	mRNA	ENSG00000088387	1	0.318182	0.760582	0.00407753	0.0120402	hsa-miR-372-3p(-0.816921665637|-0.895104895105)	0.646439	0.954333
XR_001740591.2	lncRNA	ENSG00000229642	ENST00000278886	mRNA	ENSG00000101004	1	0.318182	0.640221	0.0249264	0.0398374	hsa-miR-371a-3p(-0.813400451561|-0.612960659796)	0.332052	0.859475
XR_001740591.2	lncRNA	ENSG00000229642	MSTRG.9830.3	mRNA	ENSG00000122034	1	0.318182	0.68905	0.0131926	0.0253734	hsa-miR-372-3p(-0.816921665637|-0.729829054055)	0.453592	0.943693
XR_001740591.2	lncRNA	ENSG00000229642	ENST00000340623	mRNA	ENSG00000187699	1	0.318182	0.764103	0.00381085	0.011489	hsa-miR-372-3p(-0.816921665637|-0.867132867133)	0.570123	0.970184
XR_001740591.2	lncRNA	ENSG00000229642	ENST00000455584	mRNA	ENSG00000251537	1	0.318182	0.584809	0.0457992	0.0618248	hsa-miR-371a-5p(-0.827485307865|-0.757899402288)	0.700402	0.956108
XR_001740591.2	lncRNA	ENSG00000229642	ENST00000485307	mRNA	ENSG00000137266	1	0.318182	0.761915	0.00397495	0.0118402	hsa-miR-371a-5p(-0.827485307865|-0.686515938972)	0.287142	0.90689
XR_001740591.2	lncRNA	ENSG00000229642	ENST00000280904	mRNA	ENSG00000134755	1	0.318182	0.686637	0.0136503	0.026069	hsa-miR-372-3p(-0.816921665637|-0.685314685315)	0.384771	0.912393
XR_001740591.2	lncRNA	ENSG00000229642	ENST00000644155	mRNA	ENSG00000131626	1	0.318182	0.795794	0.00196229	0.00804354	hsa-miR-372-3p(-0.816921665637|-0.797202797203)	0.38067	0.987784
XR_001740591.2	lncRNA	ENSG00000229642	ENST00000551374	mRNA	ENSG00000134294	1	0.318182	0.750019	0.00496288	0.0134733	hsa-miR-217-5p(-0.802836809333|-0.804195804196)	0.455457	0.999154
XR_001740591.2	lncRNA	ENSG00000229642	ENST00000677450	mRNA	ENSG00000204120	1	0.318182	0.894388	8.65e-05	0.0015053	hsa-miR-371a-5p(-0.827485307865|-0.678321678322)	0.0870244	0.900941
XR_001740591.2	lncRNA	ENSG00000229642	ENST00000381908	mRNA	ENSG00000134539	1	0.318182	0.647903	0.0227091	0.0374347	hsa-miR-372-3p(-0.816921665637|-0.671328671329)	0.41518	0.902172
XR_001740591.2	lncRNA	ENSG00000229642	ENST00000354313	mRNA	ENSG00000100605	1	0.318182	0.890867	0.00010124	0.00168636	hsa-miR-371a-5p(-0.827485307865|-0.832167832168)	0.24126	0.997179
XR_001740591.2	lncRNA	ENSG00000229642	MSTRG.9592.1	mRNA	ENSG00000249267	2	0.0909091	0.892009	9.62e-05	0.00162068	hsa-miR-372-3p(-0.816921665637|-0.923326639549);<br>hsa-miR-217-5p(-0.802836809333|-0.891117570728)	0.254731	0.996773
XR_001740591.2	lncRNA	ENSG00000229642	ENST00000250559	mRNA	ENSG00000127314	1	0.318182	0.795426	0.00197875	0.00808587	hsa-miR-371a-5p(-0.827485307865|-0.742558056439)	0.314218	0.945908
XR_001740591.2	lncRNA	ENSG00000229642	MSTRG.24183.9	mRNA	ENSG00000240770	3	0.0717703	0.913593	3.28e-05	0.000863856	hsa-miR-372-5p(-0.827485307865|-0.654992247896);<br>hsa-miR-371a-5p(-0.827485307865|-0.886165982448);<br>hsa-miR-372-3p(-0.816921665637|-0.809108070931)	0.142205	0.999461
XR_001740591.2	lncRNA	ENSG00000229642	MSTRG.22085.1	mRNA	ENSG00000157827	1	0.318182	0.799316	0.0018103	0.00769128	hsa-miR-217-5p(-0.802836809333|-0.79020979021)	0.347979	0.992074
XR_001740591.2	lncRNA	ENSG00000229642	ENST00000448323	mRNA	ENSG00000138674	1	0.318182	0.616469	0.032774	0.0483838	hsa-miR-372-5p(-0.827485307865|-0.772001698232)	0.679096	0.965312
XR_001740431.1	lncRNA	ENSG00000243295	ENST00000347800	mRNA	ENSG00000160179	1	0.0454545	0.585056	0.0456852	0.0617614	hsa-miR-372-5p(-0.739454955964|-0.834385673847)	0.671119	0.939682
XR_001740431.1	lncRNA	ENSG00000243295	ENST00000614785	mRNA	ENSG00000263956	1	0.0454545	0.954249	1.46e-06	0.000172925	hsa-miR-372-5p(-0.739454955964|-0.706293706294)	0.0478306	0.977063
XR_001740431.1	lncRNA	ENSG00000243295	MSTRG.15352.1	mRNA	ENSG00000108559	1	0.0454545	0.881847	0.000148246	0.00204793	hsa-miR-372-5p(-0.739454955964|-0.68301330663)	0.115569	0.960321
XR_001740431.1	lncRNA	ENSG00000243295	ENST00000613969	mRNA	ENSG00000269713	1	0.0454545	0.788752	0.00229539	0.00880378	hsa-miR-372-5p(-0.739454955964|-0.608391608392)	0.154491	0.902761
XR_001740431.1	lncRNA	ENSG00000243295	ENST00000464295	mRNA	ENSG00000175697	1	0.0909091	0.798592	0.00184079	0.00773534	hsa-miR-372-5p(-0.739454955964|-0.59298610642)	0.134282	0.890075
XR_001740431.1	lncRNA	ENSG00000243295	ENST00000398752	mRNA	ENSG00000152234	1	0.0454545	0.739455	0.00598623	0.0153581	hsa-miR-372-5p(-0.739454955964|-0.762237762238)	0.335993	0.984829
XR_001740431.1	lncRNA	ENSG00000243295	MSTRG.24183.9	mRNA	ENSG00000240770	1	0.181818	0.968268	2.4e-07	7.92e-05	hsa-miR-372-5p(-0.739454955964|-0.654992247896)	0.0169569	0.939429
XR_001740431.1	lncRNA	ENSG00000243295	ENST00000448323	mRNA	ENSG00000138674	1	0.0454545	0.710706	0.00957712	0.0205925	hsa-miR-372-5p(-0.739454955964|-0.772001698232)	0.38389	0.978467
14_63998914_64022863	circRNA	ENSG00000140009,ENSG00000054654	ENST00000297268	mRNA	ENSG00000164692	1	0.136364	0.65149	0.0217247	0.0363181	hsa-miR-7851-3p(-0.718039630047|-0.636363636364)	0.289114	0.939696
14_63998914_64022863	circRNA	ENSG00000140009,ENSG00000054654	ENST00000374045	mRNA	ENSG00000181634	1	0.136364	0.760071	0.00411738	0.012085	hsa-miR-7851-3p(-0.718039630047|-0.685314685315)	0.231351	0.976681
14_63998914_64022863	circRNA	ENSG00000140009,ENSG00000054654	ENST00000313400	mRNA	ENSG00000148219	1	0.136364	0.655537	0.0206516	0.0350704	hsa-miR-619-5p(-0.591944865746|-0.849128034045)	0.29637	0.821534
14_63998914_64022863	circRNA	ENSG00000140009,ENSG00000054654	ENST00000456883	mRNA	ENSG00000090615	1	0.136364	0.8	0.00178184	0.00760537	hsa-miR-1285-5p(-0.812610703272|-0.700526468338)	0.2452	0.925926
14_63998914_64022863	circRNA	ENSG00000140009,ENSG00000054654	ENST00000443402	mRNA	ENSG00000211689	1	0.136364	0.738596	0.00607585	0.0154542	hsa-miR-619-5p(-0.591944865746|-0.651489615555)	0.161372	0.952113
14_63998914_64022863	circRNA	ENSG00000140009,ENSG00000054654	ENST00000395894	mRNA	ENSG00000187607	1	0.136364	0.602453	0.0381595	0.0538269	hsa-miR-7851-3p(-0.718039630047|-0.587412587413)	0.281703	0.899937
14_63998914_64022863	circRNA	ENSG00000140009,ENSG00000054654	ENST00000271583	mRNA	ENSG00000143337	1	0.136364	0.626971	0.0291129	0.0443616	hsa-miR-619-5p(-0.591944865746|-0.622377622378)	0.217117	0.974938
14_63998914_64022863	circRNA	ENSG00000140009,ENSG00000054654	MSTRG.33213.2	mRNA	ENSG00000051620	1	0.246753	0.830699	0.000818266	0.00499402	hsa-miR-619-5p(-0.591944865746|-0.588042750695)	0.090385	0.996693
14_63998914_64022863	circRNA	ENSG00000140009,ENSG00000054654	ENST00000524591	mRNA	ENSG00000250305	1	0.246753	0.669003	0.0173586	0.0309118	hsa-miR-7851-3p(-0.718039630047|-0.65034965035)	0.28689	0.950533
14_63998914_64022863	circRNA	ENSG00000140009,ENSG00000054654	ENST00000329492	mRNA	ENSG00000008735	1	0.136364	0.739055	0.00602782	0.0153655	hsa-miR-619-5p(-0.591944865746|-0.601398601399)	0.144182	0.992078
14_63998914_64022863	circRNA	ENSG00000140009,ENSG00000054654	ENST00000311208	mRNA	ENSG00000128422	1	0.136364	0.705263	0.0104061	0.0216571	hsa-miR-1285-5p(-0.812610703272|-0.784589644539)	0.517917	0.982456
14_63998914_64022863	circRNA	ENSG00000140009,ENSG00000054654	ENST00000648076	mRNA	ENSG00000065618	1	0.136364	0.693521	0.0123749	0.0242453	hsa-miR-7851-3p(-0.718039630047|-0.692307692308)	0.302437	0.981755
14_63998914_64022863	circRNA	ENSG00000140009,ENSG00000054654	ENST00000651372	mRNA	ENSG00000091656	1	0.136364	0.616827	0.0326439	0.0482908	hsa-miR-1285-5p(-0.812610703272|-0.657352600979)	0.428629	0.89438
14_63998914_64022863	circRNA	ENSG00000140009,ENSG00000054654	ENST00000263080	mRNA	ENSG00000108381	2	0.012987	0.805605	0.00156143	0.00704628	hsa-miR-619-5p(-0.591944865746|-0.615384615385);<br>hsa-miR-7851-3p(-0.718039630047|-0.636363636364)	0.133546	0.997993
14_63998914_64022863	circRNA	ENSG00000140009,ENSG00000054654	ENST00000443439	mRNA	ENSG00000164307	1	0.136364	0.802103	0.00169653	0.00734315	hsa-miR-7851-3p(-0.718039630047|-0.713286713287)	0.207741	0.996679
14_63998914_64022863	circRNA	ENSG00000140009,ENSG00000054654	ENST00000262441	mRNA	ENSG00000065325	2	0.012987	0.79965	0.00179636	0.0076532	hsa-miR-1285-5p(-0.812610703272|-0.645618009357);<br>hsa-miR-7851-3p(-0.718039630047|-0.764916989347)	0.211414	0.992943
14_63998914_64022863	circRNA	ENSG00000140009,ENSG00000054654	ENST00000376896	mRNA	ENSG00000198963	1	0.136364	0.76897	0.0034643	0.0110465	hsa-miR-619-5p(-0.591944865746|-0.626776105532)	0.135305	0.97142
14_63998914_64022863	circRNA	ENSG00000140009,ENSG00000054654	ENST00000332853	mRNA	ENSG00000165633	1	0.136364	0.690019	0.0130122	0.0250997	hsa-miR-1285-5p(-0.812610703272|-0.72027972028)	0.431013	0.939767
14_63998914_64022863	circRNA	ENSG00000140009,ENSG00000054654	ENST00000561100	mRNA	ENSG00000166073	1	0.136364	0.675439	0.0159289	0.0290727	hsa-miR-7851-3p(-0.718039630047|-0.690018571313)	0.31817	0.9801
14_63998914_64022863	circRNA	ENSG00000140009,ENSG00000054654	ENST00000315392	mRNA	ENSG00000161381	2	0.012987	0.674869	0.0160517	0.0292622	hsa-miR-619-5p(-0.591944865746|-0.722811466997);<br>hsa-miR-1285-5p(-0.812610703272|-0.775443369934)	0.392346	0.994772
14_63998914_64022863	circRNA	ENSG00000140009,ENSG00000054654	ENST00000400069	mRNA	ENSG00000250305	1	0.136364	0.658495	0.0198921	0.0341572	hsa-miR-7851-3p(-0.718039630047|-0.629370629371)	0.276549	0.934193
14_63998914_64022863	circRNA	ENSG00000140009,ENSG00000054654	ENST00000528753	mRNA	ENSG00000250305	1	0.136364	0.742105	0.00571579	0.0148914	hsa-miR-7851-3p(-0.718039630047|-0.66199751258)	0.230726	0.959391
14_63998914_64022863	circRNA	ENSG00000140009,ENSG00000054654	ENST00000556573	mRNA	ENSG00000258986	1	0.136364	0.697716	0.0116423	0.0233912	hsa-miR-7851-3p(-0.718039630047|-0.610530074066)	0.227256	0.919079
14_63998914_64022863	circRNA	ENSG00000140009,ENSG00000054654	ENST00000360835	mRNA	ENSG00000159307	1	0.246753	0.669003	0.0173586	0.0309118	hsa-miR-7851-3p(-0.718039630047|-0.58041958042)	0.223955	0.894013
14_63998914_64022863	circRNA	ENSG00000140009,ENSG00000054654	ENST00000339082	mRNA	ENSG00000011422	2	0.012987	0.760071	0.00411738	0.012085	hsa-miR-619-5p(-0.591944865746|-0.699300699301);<br>hsa-miR-1285-5p(-0.812610703272|-0.846153846154)	0.343014	0.996339
14_63998914_64022863	circRNA	ENSG00000140009,ENSG00000054654	ENST00000304636	mRNA	ENSG00000168542	1	0.136364	0.59895	0.0395981	0.0553653	hsa-miR-7851-3p(-0.718039630047|-0.678321678322)	0.380161	0.971556
14_63998914_64022863	circRNA	ENSG00000140009,ENSG00000054654	ENST00000668754	mRNA	ENSG00000168356	1	0.136364	0.710526	0.0096037	0.0206063	hsa-miR-619-5p(-0.591944865746|-0.728547527072)	0.204693	0.896552
14_63998914_64022863	circRNA	ENSG00000140009,ENSG00000054654	ENST00000624552	mRNA	ENSG00000148357	1	0.136364	0.722321	0.00797371	0.0183405	hsa-miR-7851-3p(-0.718039630047|-0.701758705823)	0.281797	0.988533
14_63998914_64022863	circRNA	ENSG00000140009,ENSG00000054654	ENST00000359842	mRNA	ENSG00000143171	1	0.136364	0.654992	0.0207937	0.0351295	hsa-miR-619-5p(-0.591944865746|-0.636363636364)	0.207365	0.963837
14_63998914_64022863	circRNA	ENSG00000140009,ENSG00000054654	ENST00000316418	mRNA	ENSG00000063438	1	0.136364	0.812611	0.0013161	0.00650857	hsa-miR-619-5p(-0.591944865746|-0.643356643357)	0.112841	0.958381
14_63998914_64022863	circRNA	ENSG00000140009,ENSG00000054654	ENST00000503622	mRNA	ENSG00000169862	1	0.136364	0.690686	0.0128889	0.025005	hsa-miR-1285-5p(-0.812610703272|-0.807022511696)	0.589305	0.99655
14_63998914_64022863	circRNA	ENSG00000140009,ENSG00000054654	ENST00000378023	mRNA	ENSG00000111913	1	0.136364	0.742558	0.00567053	0.0147902	hsa-miR-619-5p(-0.591944865746|-0.762237762238)	0.184093	0.874247
14_63998914_64022863	circRNA	ENSG00000140009,ENSG00000054654	ENST00000360534	mRNA	ENSG00000197635	1	0.136364	0.781087	0.0027053	0.00960911	hsa-miR-7851-3p(-0.718039630047|-0.664335664336)	0.196584	0.961151
14_63998914_64022863	circRNA	ENSG00000140009,ENSG00000054654	ENST00000358461	mRNA	ENSG00000196526	1	0.136364	0.73205	0.00679293	0.0165746	hsa-miR-7851-3p(-0.718039630047|-0.601398601399)	0.192151	0.911598
14_63998914_64022863	circRNA	ENSG00000140009,ENSG00000054654	ENST00000615724	mRNA	ENSG00000023909	1	0.136364	0.77856	0.00285195	0.009888	hsa-miR-619-5p(-0.591944865746|-0.59298610642)	0.119769	0.999121
14_63998914_64022863	circRNA	ENSG00000140009,ENSG00000054654	ENST00000220562	mRNA	ENSG00000012232	1	0.136364	0.763574	0.00385009	0.0115428	hsa-miR-619-5p(-0.591944865746|-0.636363636364)	0.141301	0.963837
14_63998914_64022863	circRNA	ENSG00000140009,ENSG00000054654	ENST00000244728	mRNA	ENSG00000124749	1	0.136364	0.661998	0.0190195	0.0330252	hsa-miR-7851-3p(-0.718039630047|-0.587412587413)	0.235535	0.899937
14_63998914_64022863	circRNA	ENSG00000140009,ENSG00000054654	ENST00000442461	mRNA	ENSG00000189308	1	0.136364	0.711034	0.00952876	0.0205535	hsa-miR-7851-3p(-0.718039630047|-0.643356643357)	0.243576	0.945142
14_63998914_64022863	circRNA	ENSG00000140009,ENSG00000054654	ENST00000337929	mRNA	ENSG00000103522	2	0.012987	0.826316	0.000922597	0.005338	hsa-miR-619-5p(-0.591944865746|-0.616463292138);<br>hsa-miR-7851-3p(-0.718039630047|-0.749563321122)	0.150114	0.999563
14_63998914_64022863	circRNA	ENSG00000140009,ENSG00000054654	ENST00000599436	mRNA	ENSG00000181143	1	0.136364	0.808772	0.00144654	0.00676912	hsa-miR-7851-3p(-0.718039630047|-0.676008041947)	0.178271	0.969849
14_63998914_64022863	circRNA	ENSG00000140009,ENSG00000054654	ENST00000674749	mRNA	ENSG00000116991	2	0.037013	0.808772	0.00144654	0.00676912	hsa-miR-1285-5p(-0.812610703272|-0.851139659031);<br>hsa-miR-7851-3p(-0.718039630047|-0.686515938972)	0.305314	0.99948
14_63998914_64022863	circRNA	ENSG00000140009,ENSG00000054654	ENST00000431918	mRNA	ENSG00000189143	2	0.012987	0.640982	0.0247	0.0396128	hsa-miR-619-5p(-0.591944865746|-0.601398601399);<br>hsa-miR-7851-3p(-0.718039630047|-0.748251748252)	0.307396	0.999756
14_63998914_64022863	circRNA	ENSG00000140009,ENSG00000054654	ENST00000473939	mRNA	ENSG00000160991	1	0.136364	0.730169	0.00701027	0.0169348	hsa-miR-619-5p(-0.591944865746|-0.626776105532)	0.158287	0.97142
14_63998914_64022863	circRNA	ENSG00000140009,ENSG00000054654	ENST00000272252	mRNA	ENSG00000143891	1	0.136364	0.725045	0.00762875	0.0177683	hsa-miR-619-5p(-0.591944865746|-0.58041958042)	0.143824	0.990169
14_63998914_64022863	circRNA	ENSG00000140009,ENSG00000054654	ENST00000377424	mRNA	ENSG00000142583	1	0.136364	0.602453	0.0381595	0.0538269	hsa-miR-1285-5p(-0.812610703272|-0.636363636364)	0.412634	0.878364
14_63998914_64022863	circRNA	ENSG00000140009,ENSG00000054654	ENST00000519716	mRNA	ENSG00000130477	1	0.333117	0.746042	0.0053312	0.0141125	hsa-miR-7851-3p(-0.718039630047|-0.732412527812)	0.281493	0.990091
14_63998914_64022863	circRNA	ENSG00000140009,ENSG00000054654	ENST00000389840	mRNA	ENSG00000187775	1	0.136364	0.70599	0.0102924	0.0215077	hsa-miR-7851-3p(-0.718039630047|-0.597547848518)	0.209774	0.908412
14_63998914_64022863	circRNA	ENSG00000140009,ENSG00000054654	ENST00000237316	mRNA	ENSG00000118526	1	0.136364	0.669003	0.0173586	0.0309118	hsa-miR-7851-3p(-0.718039630047|-0.622377622378)	0.26129	0.928633
14_63998914_64022863	circRNA	ENSG00000140009,ENSG00000054654	ENST00000239374	mRNA	ENSG00000120262	1	0.136364	0.767076	0.00359618	0.0112723	hsa-miR-619-5p(-0.591944865746|-0.65034965035)	0.142976	0.952986
14_63998914_64022863	circRNA	ENSG00000140009,ENSG00000054654	ENST00000584655	mRNA	ENSG00000092871	1	0.136364	0.795098	0.00199349	0.00809813	hsa-miR-7851-3p(-0.718039630047|-0.776223776224)	0.253306	0.961062
14_63998914_64022863	circRNA	ENSG00000140009,ENSG00000054654	ENST00000519560	mRNA	ENSG00000184347	1	0.136364	0.78459	0.0025116	0.00931554	hsa-miR-1285-5p(-0.812610703272|-0.881118881119)	0.535746	0.959552
14_63998914_64022863	circRNA	ENSG00000140009,ENSG00000054654	ENST00000302328	mRNA	ENSG00000168356	1	0.136364	0.775439	0.00304139	0.0102505	hsa-miR-619-5p(-0.591944865746|-0.753065953464)	0.153769	0.880208
14_63998914_64022863	circRNA	ENSG00000140009,ENSG00000054654	ENST00000296533	mRNA	ENSG00000164128	1	0.136364	0.837129	0.000682001	0.0045497	hsa-miR-7851-3p(-0.718039630047|-0.72027972028)	0.174461	0.998443
14_63998914_64022863	circRNA	ENSG00000140009,ENSG00000054654	ENST00000307503	mRNA	ENSG00000172482	1	0.136364	0.750877	0.00488595	0.013308	hsa-miR-7851-3p(-0.718039630047|-0.851139659031)	0.368445	0.915179
14_63998914_64022863	circRNA	ENSG00000140009,ENSG00000054654	ENST00000370153	mRNA	ENSG00000117620	1	0.136364	0.770579	0.00335518	0.0108561	hsa-miR-1285-5p(-0.812610703272|-0.748251748252)	0.350187	0.958767
14_63998914_64022863	circRNA	ENSG00000140009,ENSG00000054654	ENST00000559488	mRNA	ENSG00000259207	1	0.136364	0.690019	0.0130122	0.0250997	hsa-miR-7851-3p(-0.718039630047|-0.797202797203)	0.410153	0.947755
14_63998914_64022863	circRNA	ENSG00000140009,ENSG00000054654	ENST00000369872	mRNA	ENSG00000143028	1	0.136364	0.739055	0.00602782	0.0153655	hsa-miR-1285-5p(-0.812610703272|-0.839160839161)	0.558777	0.983926
14_63998914_64022863	circRNA	ENSG00000140009,ENSG00000054654	ENST00000591265	mRNA	ENSG00000172006	1	0.136364	0.749563	0.00500405	0.0135497	hsa-miR-7851-3p(-0.718039630047|-0.65034965035)	0.215078	0.950533
14_63998914_64022863	circRNA	ENSG00000140009,ENSG00000054654	ENST00000359271	mRNA	ENSG00000197496	1	0.136364	0.774082	0.00312666	0.0104145	hsa-miR-7851-3p(-0.718039630047|-0.629370629371)	0.178429	0.934193
14_63998914_64022863	circRNA	ENSG00000140009,ENSG00000054654	ENST00000309285	mRNA	ENSG00000173578	1	0.136364	0.819616	0.00110155	0.00584874	hsa-miR-7851-3p(-0.718039630047|-0.727272727273)	0.197039	0.993612
14_63998914_64022863	circRNA	ENSG00000140009,ENSG00000054654	ENST00000439578	mRNA	ENSG00000152700	1	0.136364	0.676008	0.0158067	0.0289298	hsa-miR-7851-3p(-0.718039630047|-0.699300699301)	0.326511	0.986779
14_63998914_64022863	circRNA	ENSG00000140009,ENSG00000054654	ENST00000194155	mRNA	ENSG00000112852	1	0.136364	0.612961	0.0340673	0.049617	hsa-miR-7851-3p(-0.718039630047|-0.755244755245)	0.458058	0.974747
14_63998914_64022863	circRNA	ENSG00000140009,ENSG00000054654	ENST00000394221	mRNA	ENSG00000178700	3	0.000649351	0.705263	0.0104061	0.0216571	hsa-miR-619-5p(-0.591944865746|-0.584939601063);<br>hsa-miR-1285-5p(-0.812610703272|-0.830123864981);<br>hsa-miR-7851-3p(-0.718039630047|-0.598950130429)	0.326129	0.999753
14_63998914_64022863	circRNA	ENSG00000140009,ENSG00000054654	ENST00000274938	mRNA	ENSG00000146197	1	0.136364	0.819616	0.00110155	0.00584874	hsa-miR-7851-3p(-0.718039630047|-0.636363636364)	0.144091	0.939696
14_63998914_64022863	circRNA	ENSG00000140009,ENSG00000054654	ENST00000238508	mRNA	ENSG00000242550	1	0.136364	0.777584	0.00291017	0.0099833	hsa-miR-1285-5p(-0.812610703272|-0.643356643357)	0.206543	0.883751
14_63998914_64022863	circRNA	ENSG00000140009,ENSG00000054654	ENST00000298552	mRNA	ENSG00000165699	1	0.136364	0.652848	0.0213602	0.0358921	hsa-miR-7851-3p(-0.718039630047|-0.624168500725)	0.276464	0.930062
14_63998914_64022863	circRNA	ENSG00000140009,ENSG00000054654	ENST00000426088	mRNA	ENSG00000106772	1	0.136364	0.830124	0.000831418	0.00504759	hsa-miR-619-5p(-0.591944865746|-0.734265734266)	0.107323	0.892686
14_63998914_64022863	circRNA	ENSG00000140009,ENSG00000054654	ENST00000458100	mRNA	ENSG00000169862	1	0.136364	0.746926	0.00524765	0.013962	hsa-miR-1285-5p(-0.812610703272|-0.785969750521)	0.446539	0.983335
ENST00000619697	lncRNA	ENSG00000278834	ENST00000656849	mRNA	ENSG00000228696	1	0.0454545	0.615385	0.0331699	0.0486478	hsa-miR-619-5p(-0.587412587413|-0.601398601399)	0.209997	0.988235
ENST00000619697	lncRNA	ENSG00000278834	ENST00000313400	mRNA	ENSG00000148219	1	0.0454545	0.652636	0.0214168	0.0358921	hsa-miR-619-5p(-0.587412587413|-0.849128034045)	0.292722	0.817815
ENST00000619697	lncRNA	ENSG00000278834	ENST00000443402	mRNA	ENSG00000211689	1	0.0454545	0.739055	0.00602782	0.0153655	hsa-miR-619-5p(-0.587412587413|-0.651489615555)	0.158635	0.948279
ENST00000619697	lncRNA	ENSG00000278834	ENST00000271583	mRNA	ENSG00000143337	1	0.0454545	0.832168	0.000785442	0.00488138	hsa-miR-619-5p(-0.587412587413|-0.622377622378)	0.0955977	0.971098
ENST00000619697	lncRNA	ENSG00000278834	MSTRG.33213.2	mRNA	ENSG00000051620	1	0.0909091	0.795794	0.00196229	0.00804354	hsa-miR-619-5p(-0.587412587413|-0.588042750695)	0.10776	0.999464
ENST00000619697	lncRNA	ENSG00000278834	ENST00000329492	mRNA	ENSG00000008735	1	0.0454545	0.804196	0.00161477	0.00716399	hsa-miR-619-5p(-0.587412587413|-0.601398601399)	0.106793	0.988235
ENST00000619697	lncRNA	ENSG00000278834	ENST00000263080	mRNA	ENSG00000108381	1	0.0909091	0.72028	0.00823977	0.0186273	hsa-miR-619-5p(-0.587412587413|-0.615384615385)	0.157819	0.976744
ENST00000619697	lncRNA	ENSG00000278834	ENST00000376896	mRNA	ENSG00000198963	1	0.0454545	0.922558	1.92e-05	0.00061719	hsa-miR-619-5p(-0.587412587413|-0.626776105532)	0.0434191	0.96758
ENST00000619697	lncRNA	ENSG00000278834	ENST00000315392	mRNA	ENSG00000161381	1	0.0909091	0.585969	0.0452666	0.0612875	hsa-miR-619-5p(-0.587412587413|-0.722811466997)	0.297406	0.89666
ENST00000619697	lncRNA	ENSG00000278834	ENST00000339082	mRNA	ENSG00000011422	1	0.0909091	0.867133	0.000259812	0.00270603	hsa-miR-619-5p(-0.587412587413|-0.699300699301)	0.0782756	0.913043
ENST00000619697	lncRNA	ENSG00000278834	ENST00000668754	mRNA	ENSG00000168356	1	0.0454545	0.788092	0.00232868	0.0088871	hsa-miR-619-5p(-0.587412587413|-0.728547527072)	0.13845	0.892751
ENST00000619697	lncRNA	ENSG00000278834	ENST00000359842	mRNA	ENSG00000143171	1	0.0454545	0.657343	0.0201855	0.0344597	hsa-miR-619-5p(-0.587412587413|-0.636363636364)	0.203161	0.96
ENST00000619697	lncRNA	ENSG00000278834	ENST00000316418	mRNA	ENSG00000063438	1	0.0454545	0.874126	0.000200713	0.00238069	hsa-miR-619-5p(-0.587412587413|-0.643356643357)	0.0732233	0.954545
ENST00000619697	lncRNA	ENSG00000278834	ENST00000378023	mRNA	ENSG00000111913	1	0.0454545	0.692308	0.012593	0.024558	hsa-miR-619-5p(-0.587412587413|-0.762237762238)	0.225457	0.870466
ENST00000619697	lncRNA	ENSG00000278834	ENST00000615724	mRNA	ENSG00000023909	1	0.0454545	0.789479	0.00225916	0.00873729	hsa-miR-619-5p(-0.587412587413|-0.59298610642)	0.112502	0.995278
ENST00000619697	lncRNA	ENSG00000278834	ENST00000220562	mRNA	ENSG00000012232	1	0.0454545	0.832168	0.000785442	0.00488138	hsa-miR-619-5p(-0.587412587413|-0.636363636364)	0.0979413	0.96
ENST00000619697	lncRNA	ENSG00000278834	ENST00000337929	mRNA	ENSG00000103522	1	0.0909091	0.647987	0.0226858	0.0374347	hsa-miR-619-5p(-0.587412587413|-0.616463292138)	0.199368	0.975869
ENST00000619697	lncRNA	ENSG00000278834	ENST00000473939	mRNA	ENSG00000160991	1	0.0454545	0.852134	0.000431967	0.00354193	hsa-miR-619-5p(-0.587412587413|-0.626776105532)	0.0846737	0.96758
ENST00000619697	lncRNA	ENSG00000278834	ENST00000272252	mRNA	ENSG00000143891	1	0.0454545	0.846154	0.000521134	0.00392253	hsa-miR-619-5p(-0.587412587413|-0.58041958042)	0.0795454	0.994012
ENST00000619697	lncRNA	ENSG00000278834	ENST00000239374	mRNA	ENSG00000120262	1	0.0454545	0.797203	0.00190037	0.00789226	hsa-miR-619-5p(-0.587412587413|-0.65034965035)	0.121855	0.949153
ENST00000619697	lncRNA	ENSG00000278834	ENST00000302328	mRNA	ENSG00000168356	1	0.0454545	0.71804	0.00853932	0.0190709	hsa-miR-619-5p(-0.587412587413|-0.753065953464)	0.2003	0.876422
ENST00000619697	lncRNA	ENSG00000278834	ENST00000394221	mRNA	ENSG00000178700	1	0.136364	0.595447	0.0410748	0.0570497	hsa-miR-619-5p(-0.587412587413|-0.584939601063)	0.211766	0.997891
ENST00000619697	lncRNA	ENSG00000278834	ENST00000426088	mRNA	ENSG00000106772	1	0.0454545	0.797203	0.00190037	0.00789226	hsa-miR-619-5p(-0.587412587413|-0.734265734266)	0.131223	0.888889
ENST00000666245	lncRNA	ENSG00000251629	ENST00000523619	mRNA	ENSG00000156011	1	0.0454545	0.660815	0.019311	0.0333711	hsa-miR-217-5p(-0.86013986014|-0.738557399914)	0.586509	0.923949
ENST00000666245	lncRNA	ENSG00000251629	MSTRG.33889.1	mRNA	ENSG00000122566	1	0.0454545	0.874126	0.000200713	0.00238069	hsa-miR-217-5p(-0.86013986014|-0.909090909091)	0.440313	0.972332
ENST00000666245	lncRNA	ENSG00000251629	ENST00000464295	mRNA	ENSG00000175697	1	0.0909091	0.701759	0.0109673	0.0224405	hsa-miR-217-5p(-0.86013986014|-0.624565248182)	0.288683	0.841332
ENST00000666245	lncRNA	ENSG00000251629	ENST00000564873	mRNA	ENSG00000102893	1	0.0454545	0.654992	0.0207937	0.0351295	hsa-miR-217-5p(-0.86013986014|-0.619965924479)	0.350812	0.837732
ENST00000666245	lncRNA	ENSG00000251629	ENST00000551374	mRNA	ENSG00000134294	1	0.0454545	0.664336	0.0184527	0.032304	hsa-miR-217-5p(-0.86013986014|-0.804195804196)	0.754668	0.966387
ENST00000666245	lncRNA	ENSG00000251629	MSTRG.9592.1	mRNA	ENSG00000249267	1	0.0909091	0.88396	0.000135954	0.00191832	hsa-miR-217-5p(-0.86013986014|-0.891117570728)	0.376403	0.982311
ENST00000666245	lncRNA	ENSG00000251629	MSTRG.22085.1	mRNA	ENSG00000157827	1	0.0454545	0.769231	0.00344645	0.0110353	hsa-miR-217-5p(-0.86013986014|-0.79020979021)	0.482779	0.957627
19_49048725_49055008	circRNA		ENST00000656849	mRNA	ENSG00000228696	1	0.0454545	0.715958	0.00882492	0.0194824	hsa-miR-619-5p(-0.587452706565|-0.601398601399)	0.155041	0.988269
19_49048725_49055008	circRNA		ENST00000313400	mRNA	ENSG00000148219	1	0.0454545	0.718475	0.00848054	0.0189948	hsa-miR-619-5p(-0.587452706565|-0.849128034045)	0.204596	0.817849
19_49048725_49055008	circRNA		ENST00000443402	mRNA	ENSG00000211689	1	0.0454545	0.588482	0.0441267	0.0601124	hsa-miR-619-5p(-0.587452706565|-0.651489615555)	0.253336	0.948313
19_49048725_49055008	circRNA		ENST00000271583	mRNA	ENSG00000143337	1	0.0454545	0.660884	0.0192937	0.0333663	hsa-miR-619-5p(-0.587452706565|-0.622377622378)	0.194738	0.971132
19_49048725_49055008	circRNA		MSTRG.33213.2	mRNA	ENSG00000051620	1	0.0909091	0.637823	0.0256493	0.0405433	hsa-miR-619-5p(-0.587452706565|-0.588042750695)	0.191142	0.999498
19_49048725_49055008	circRNA		ENST00000329492	mRNA	ENSG00000008735	1	0.0454545	0.660884	0.0192937	0.0333663	hsa-miR-619-5p(-0.587452706565|-0.601398601399)	0.185147	0.988269
19_49048725_49055008	circRNA		ENST00000263080	mRNA	ENSG00000108381	1	0.0909091	0.578274	0.0488847	0.0649637	hsa-miR-619-5p(-0.587452706565|-0.615384615385)	0.238453	0.976778
19_49048725_49055008	circRNA		ENST00000315392	mRNA	ENSG00000161381	1	0.0909091	0.630968	0.0278003	0.0430456	hsa-miR-619-5p(-0.587452706565|-0.722811466997)	0.26198	0.896694
19_49048725_49055008	circRNA		ENST00000339082	mRNA	ENSG00000011422	1	0.0909091	0.715958	0.00882492	0.0194824	hsa-miR-619-5p(-0.587452706565|-0.699300699301)	0.188452	0.913077
19_49048725_49055008	circRNA		ENST00000668754	mRNA	ENSG00000168356	1	0.0454545	0.717213	0.0086519	0.0192015	hsa-miR-619-5p(-0.587452706565|-0.728547527072)	0.195463	0.892785
19_49048725_49055008	circRNA		ENST00000359842	mRNA	ENSG00000143171	1	0.0454545	0.61499	0.033315	0.0487831	hsa-miR-619-5p(-0.587452706565|-0.636363636364)	0.228678	0.960034
19_49048725_49055008	circRNA		ENST00000530215	mRNA	ENSG00000180785	1	0.0454545	0.7223	0.00797646	0.0183405	hsa-miR-619-5p(-0.587452706565|-0.659637641197)	0.171856	0.942117
19_49048725_49055008	circRNA		ENST00000316418	mRNA	ENSG00000063438	1	0.0454545	0.61499	0.033315	0.0487831	hsa-miR-619-5p(-0.587452706565|-0.643356643357)	0.232371	0.95458
19_49048725_49055008	circRNA		ENST00000378023	mRNA	ENSG00000111913	1	0.0454545	0.715958	0.00882492	0.0194824	hsa-miR-619-5p(-0.587452706565|-0.762237762238)	0.204	0.8705
19_49048725_49055008	circRNA		ENST00000220562	mRNA	ENSG00000012232	1	0.0454545	0.715958	0.00882492	0.0194824	hsa-miR-619-5p(-0.587452706565|-0.636363636364)	0.167904	0.960034
19_49048725_49055008	circRNA		ENST00000272252	mRNA	ENSG00000143891	1	0.0454545	0.596632	0.0405712	0.0564352	hsa-miR-619-5p(-0.587452706565|-0.58041958042)	0.208672	0.993978
19_49048725_49055008	circRNA		ENST00000239374	mRNA	ENSG00000120262	1	0.0454545	0.670063	0.0171168	0.030623	hsa-miR-619-5p(-0.587452706565|-0.65034965035)	0.201551	0.949187
19_49048725_49055008	circRNA		ENST00000302328	mRNA	ENSG00000168356	1	0.0454545	0.639055	0.025276	0.0402012	hsa-miR-619-5p(-0.587452706565|-0.753065953464)	0.269696	0.876456
19_49048725_49055008	circRNA		ENST00000274400	mRNA	ENSG00000145736	1	0.0454545	0.706779	0.0101701	0.0213571	hsa-miR-619-5p(-0.587452706565|-0.762237762238)	0.212344	0.8705
19_49048725_49055008	circRNA		ENST00000426088	mRNA	ENSG00000106772	1	0.0454545	0.587453	0.0445911	0.0605902	hsa-miR-619-5p(-0.587452706565|-0.734265734266)	0.3033	0.888923
chr2:186641338-186695287	lncRNA	ENSG00000227227	ENST00000614785	mRNA	ENSG00000263956	1	0.0454545	0.958042	9.54e-07	0.000142055	hsa-miR-372-5p(-0.622377622378|-0.706293706294)	0.0223619	0.936842
chr2:186641338-186695287	lncRNA	ENSG00000227227	MSTRG.15352.1	mRNA	ENSG00000108559	1	0.0454545	0.86515	0.000278812	0.00283982	hsa-miR-372-5p(-0.622377622378|-0.68301330663)	0.095416	0.95355
chr2:186641338-186695287	lncRNA	ENSG00000227227	ENST00000613969	mRNA	ENSG00000269713	1	0.0454545	0.79021	0.00222314	0.00865216	hsa-miR-372-5p(-0.622377622378|-0.608391608392)	0.127678	0.988636
chr2:186641338-186695287	lncRNA	ENSG00000227227	ENST00000464295	mRNA	ENSG00000175697	1	0.0909091	0.803514	0.00164108	0.00721135	hsa-miR-372-5p(-0.622377622378|-0.59298610642)	0.114184	0.975817
chr2:186641338-186695287	lncRNA	ENSG00000227227	ENST00000398752	mRNA	ENSG00000152234	1	0.0454545	0.699301	0.0113742	0.0229875	hsa-miR-372-5p(-0.622377622378|-0.762237762238)	0.255403	0.89899
chr2:186641338-186695287	lncRNA	ENSG00000227227	MSTRG.24183.9	mRNA	ENSG00000240770	1	0.181818	0.970229	1.75e-07	6.74e-05	hsa-miR-372-5p(-0.622377622378|-0.654992247896)	0.0190453	0.974467
chr2:186641338-186695287	lncRNA	ENSG00000227227	ENST00000448323	mRNA	ENSG00000138674	1	0.0454545	0.631638	0.0275846	0.0427961	hsa-miR-372-5p(-0.622377622378|-0.772001698232)	0.327803	0.892695
XR_925936.2	lncRNA	ENSG00000244968	ENST00000463781	mRNA	ENSG00000145113	1	0.181818	0.576451	0.0497708	0.0658945	hsa-miR-371a-3p(-0.736846641114|-0.72504489473)	0.485807	0.991927
XR_925936.2	lncRNA	ENSG00000244968	ENST00000460472	mRNA	ENSG00000155657	1	0.311688	0.805583	0.00156228	0.00704628	hsa-miR-371a-3p(-0.736846641114|-0.868144358537)	0.31117	0.918194
XR_925936.2	lncRNA	ENSG00000244968	MSTRG.26629.2	mRNA	ENSG00000242242	1	0.311688	0.625247	0.0296928	0.0450639	hsa-miR-372-3p(-0.782460956992|-0.743419890317)	0.52068	0.974414
XR_925936.2	lncRNA	ENSG00000244968	ENST00000555447	mRNA	ENSG00000140022	1	0.181818	0.687724	0.0134428	0.0257381	hsa-miR-513a-5p(-0.677197151119|-0.734265734266)	0.306386	0.959568
XR_925936.2	lncRNA	ENSG00000244968	ENST00000358359	mRNA	ENSG00000145725	1	0.181818	0.635092	0.0264915	0.041549	hsa-miR-372-3p(-0.782460956992|-0.727272727273)	0.480597	0.963445
XR_925936.2	lncRNA	ENSG00000244968	MSTRG.9484.1	mRNA	ENSG00000188735	1	0.181818	0.803514	0.00164108	0.00721135	hsa-miR-371a-5p(-0.722811466997|-0.636363636364)	0.159047	0.936397
XR_925936.2	lncRNA	ENSG00000244968	ENST00000340449	mRNA	ENSG00000088387	1	0.181818	0.877198	0.000178339	0.00227925	hsa-miR-372-3p(-0.782460956992|-0.895104895105)	0.24034	0.932853
XR_925936.2	lncRNA	ENSG00000244968	ENST00000278886	mRNA	ENSG00000101004	1	0.181818	0.773288	0.00317739	0.0104718	hsa-miR-371a-3p(-0.736846641114|-0.612960659796)	0.17117	0.90822
XR_925936.2	lncRNA	ENSG00000244968	ENST00000382366	mRNA	ENSG00000174373	1	0.181818	0.818982	0.00111977	0.0058937	hsa-miR-372-3p(-0.782460956992|-0.693521203655)	0.203023	0.939742
XR_925936.2	lncRNA	ENSG00000244968	ENST00000340623	mRNA	ENSG00000187699	1	0.181818	0.84211	0.000589078	0.00419511	hsa-miR-372-3p(-0.782460956992|-0.867132867133)	0.314586	0.948671
XR_925936.2	lncRNA	ENSG00000244968	ENST00000455584	mRNA	ENSG00000251537	1	0.181818	0.676056	0.0157964	0.0289298	hsa-miR-371a-5p(-0.722811466997|-0.757899402288)	0.3916	0.976303
XR_925936.2	lncRNA	ENSG00000244968	ENST00000381908	mRNA	ENSG00000134539	1	0.181818	0.933339	9.26e-06	0.0004802	hsa-miR-372-3p(-0.782460956992|-0.671328671329)	0.0491939	0.923557
XR_925936.2	lncRNA	ENSG00000244968	MSTRG.9592.1	mRNA	ENSG00000249267	1	0.311688	0.727251	0.00735762	0.017454	hsa-miR-372-3p(-0.782460956992|-0.923326639549)	0.707244	0.917419
XR_925936.2	lncRNA	ENSG00000244968	MSTRG.24183.9	mRNA	ENSG00000240770	2	0.125496	0.776803	0.00295747	0.010123	hsa-miR-371a-5p(-0.722811466997|-0.886165982448);<br>hsa-miR-372-3p(-0.782460956992|-0.809108070931)	0.367661	0.994706
X_45010961_45020730	circRNA	ENSG00000147050	ENST00000297268	mRNA	ENSG00000164692	1	0.0454545	0.647234	0.0228964	0.0376225	hsa-miR-7851-3p(-0.647233747003|-0.636363636364)	0.246982	0.991532
X_45010961_45020730	circRNA	ENSG00000147050	ENST00000465829	mRNA	ENSG00000170667	1	0.0454545	0.616042	0.0329296	0.0484802	hsa-miR-7851-3p(-0.647233747003|-0.937062937063)	0.580188	0.817061
X_45010961_45020730	circRNA	ENSG00000147050	ENST00000524591	mRNA	ENSG00000250305	1	0.0909091	0.810992	0.00136996	0.00659208	hsa-miR-7851-3p(-0.647233747003|-0.65034965035)	0.137381	0.997599
X_45010961_45020730	circRNA	ENSG00000147050	ENST00000648076	mRNA	ENSG00000065618	1	0.0454545	0.70182	0.0109574	0.0224301	hsa-miR-7851-3p(-0.647233747003|-0.692307692308)	0.240544	0.966351
X_45010961_45020730	circRNA	ENSG00000147050	ENST00000262441	mRNA	ENSG00000065325	1	0.0909091	0.759064	0.00419675	0.0121638	hsa-miR-7851-3p(-0.647233747003|-0.764916989347)	0.221433	0.916664
X_45010961_45020730	circRNA	ENSG00000147050	ENST00000561100	mRNA	ENSG00000166073	1	0.0454545	0.765543	0.00370571	0.01135	hsa-miR-7851-3p(-0.647233747003|-0.690018571313)	0.187482	0.968005
X_45010961_45020730	circRNA	ENSG00000147050	ENST00000400069	mRNA	ENSG00000250305	1	0.0454545	0.810992	0.00136996	0.00659208	hsa-miR-7851-3p(-0.647233747003|-0.629370629371)	0.129603	0.986007
X_45010961_45020730	circRNA	ENSG00000147050	ENST00000528753	mRNA	ENSG00000250305	1	0.0454545	0.851472	0.000441211	0.00360309	hsa-miR-7851-3p(-0.647233747003|-0.66199751258)	0.111102	0.988723
X_45010961_45020730	circRNA	ENSG00000147050	ENST00000556573	mRNA	ENSG00000258986	1	0.0454545	0.704287	0.0105603	0.0219088	hsa-miR-7851-3p(-0.647233747003|-0.610530074066)	0.192251	0.970818
X_45010961_45020730	circRNA	ENSG00000147050	ENST00000360835	mRNA	ENSG00000159307	1	0.0909091	0.733012	0.00668381	0.0164213	hsa-miR-7851-3p(-0.647233747003|-0.58041958042)	0.157343	0.945576
X_45010961_45020730	circRNA	ENSG00000147050	ENST00000304636	mRNA	ENSG00000168542	1	0.0454545	0.631638	0.0275846	0.0427961	hsa-miR-7851-3p(-0.647233747003|-0.678321678322)	0.287765	0.976547
X_45010961_45020730	circRNA	ENSG00000147050	ENST00000624552	mRNA	ENSG00000148357	1	0.0454545	0.727763	0.00729582	0.0174329	hsa-miR-7851-3p(-0.647233747003|-0.701758705823)	0.22403	0.959581
X_45010961_45020730	circRNA	ENSG00000147050	ENST00000397061	mRNA	ENSG00000213965	1	0.0454545	0.81879	0.00112535	0.0058937	hsa-miR-7851-3p(-0.647233747003|-0.741258741259)	0.156204	0.932283
X_45010961_45020730	circRNA	ENSG00000147050	ENST00000360534	mRNA	ENSG00000197635	1	0.0454545	0.592648	0.0422829	0.0581306	hsa-miR-7851-3p(-0.647233747003|-0.664335664336)	0.307148	0.986961
X_45010961_45020730	circRNA	ENSG00000147050	ENST00000358461	mRNA	ENSG00000196526	1	0.0454545	0.717416	0.00862419	0.0191584	hsa-miR-7851-3p(-0.647233747003|-0.601398601399)	0.178577	0.963292
X_45010961_45020730	circRNA	ENSG00000147050	ENST00000599436	mRNA	ENSG00000181143	1	0.0454545	0.773355	0.00317307	0.0104718	hsa-miR-7851-3p(-0.647233747003|-0.676008041947)	0.175522	0.978255
X_45010961_45020730	circRNA	ENSG00000147050	ENST00000674749	mRNA	ENSG00000116991	1	0.136364	0.578063	0.0489865	0.0650427	hsa-miR-7851-3p(-0.647233747003|-0.686515938972)	0.336798	0.970548
X_45010961_45020730	circRNA	ENSG00000147050	ENST00000519716	mRNA	ENSG00000130477	1	0.136364	0.765678	0.00369599	0.01135	hsa-miR-7851-3p(-0.647233747003|-0.732412527812)	0.203775	0.93826
X_45010961_45020730	circRNA	ENSG00000147050	ENST00000237316	mRNA	ENSG00000118526	1	0.0454545	0.655032	0.0207834	0.0351295	hsa-miR-7851-3p(-0.647233747003|-0.622377622378)	0.232331	0.980422
X_45010961_45020730	circRNA	ENSG00000147050	ENST00000584655	mRNA	ENSG00000092871	1	0.0454545	0.764204	0.00380346	0.011489	hsa-miR-7851-3p(-0.647233747003|-0.776223776224)	0.219448	0.909383
X_45010961_45020730	circRNA	ENSG00000147050	ENST00000296533	mRNA	ENSG00000164128	1	0.0454545	0.592648	0.0422829	0.0581306	hsa-miR-7851-3p(-0.647233747003|-0.72027972028)	0.353501	0.946585
X_45010961_45020730	circRNA	ENSG00000147050	ENST00000307503	mRNA	ENSG00000172482	1	0.0454545	0.804602	0.00159927	0.00713658	hsa-miR-7851-3p(-0.647233747003|-0.851139659031)	0.170562	0.863915
X_45010961_45020730	circRNA	ENSG00000147050	ENST00000559488	mRNA	ENSG00000259207	1	0.0454545	0.655032	0.0207834	0.0351295	hsa-miR-7851-3p(-0.647233747003|-0.797202797203)	0.352872	0.896175
X_45010961_45020730	circRNA	ENSG00000147050	ENST00000591265	mRNA	ENSG00000172006	1	0.0454545	0.803194	0.00165353	0.00725227	hsa-miR-7851-3p(-0.647233747003|-0.65034965035)	0.143049	0.997599
X_45010961_45020730	circRNA	ENSG00000147050	ENST00000680335	mRNA	ENSG00000100749	1	0.0909091	0.678093	0.0153653	0.0283468	hsa-miR-7851-3p(-0.647233747003|-0.797902127139)	0.326268	0.895741
X_45010961_45020730	circRNA	ENSG00000147050	ENST00000359271	mRNA	ENSG00000197496	1	0.0454545	0.678426	0.0152956	0.0282795	hsa-miR-7851-3p(-0.647233747003|-0.629370629371)	0.220822	0.986007
X_45010961_45020730	circRNA	ENSG00000147050	ENST00000309285	mRNA	ENSG00000173578	1	0.0454545	0.748608	0.00509129	0.0137055	hsa-miR-7851-3p(-0.647233747003|-0.727272727273)	0.217466	0.941769
X_45010961_45020730	circRNA	ENSG00000147050	ENST00000439578	mRNA	ENSG00000152700	1	0.0454545	0.686224	0.0137298	0.0261774	hsa-miR-7851-3p(-0.647233747003|-0.699300699301)	0.257503	0.961333
X_45010961_45020730	circRNA	ENSG00000147050	ENST00000194155	mRNA	ENSG00000112852	1	0.0454545	0.81879	0.00112535	0.0058937	hsa-miR-7851-3p(-0.647233747003|-0.755244755245)	0.158373	0.922986
X_45010961_45020730	circRNA	ENSG00000147050	ENST00000394221	mRNA	ENSG00000178700	1	0.136364	0.765543	0.00370571	0.01135	hsa-miR-7851-3p(-0.647233747003|-0.598950130429)	0.146503	0.961255
X_45010961_45020730	circRNA	ENSG00000147050	ENST00000298552	mRNA	ENSG00000165699	1	0.0454545	0.777903	0.00289104	0.00996409	hsa-miR-7851-3p(-0.647233747003|-0.624168500725)	0.150068	0.981858
X_45010961_45020730	circRNA	ENSG00000147050	ENST00000557451	mRNA	ENSG00000100968	1	0.0909091	0.581586	0.0473034	0.0634655	hsa-miR-7851-3p(-0.647233747003|-0.689444023181)	0.336449	0.968422
X_45010961_45020730	circRNA	ENSG00000147050	ENST00000355710	mRNA	ENSG00000165731	1	0.0909091	0.598352	0.0398474	0.0556296	hsa-miR-7851-3p(-0.647233747003|-0.819378575708)	0.442689	0.882624
chr3:133015004-133037053	lncRNA	ENSG00000249725	MSTRG.26629.2	mRNA	ENSG00000242242	1	0.0909091	0.75883	0.0042154	0.0121841	hsa-miR-372-3p(-0.625900495596|-0.743419890317)	0.196114	0.914177
chr3:133015004-133037053	lncRNA	ENSG00000249725	ENST00000340449	mRNA	ENSG00000088387	1	0.0454545	0.733539	0.00662449	0.0163539	hsa-miR-372-3p(-0.625900495596|-0.895104895105)	0.235176	0.823009
chr3:133015004-133037053	lncRNA	ENSG00000249725	ENST00000382366	mRNA	ENSG00000174373	1	0.0454545	0.660943	0.0192791	0.033366	hsa-miR-372-3p(-0.625900495596|-0.693521203655)	0.25717	0.94875
chr3:133015004-133037053	lncRNA	ENSG00000249725	ENST00000340623	mRNA	ENSG00000187699	1	0.0454545	0.797325	0.00189505	0.00789226	hsa-miR-372-3p(-0.625900495596|-0.867132867133)	0.141937	0.838428
chr3:133015004-133037053	lncRNA	ENSG00000249725	ENST00000381908	mRNA	ENSG00000134539	1	0.0454545	0.833205	0.000762874	0.00486095	hsa-miR-372-3p(-0.625900495596|-0.671328671329)	0.118678	0.964981
chr3:133015004-133037053	lncRNA	ENSG00000249725	MSTRG.24183.9	mRNA	ENSG00000240770	1	0.181818	0.666934	0.0178376	0.0315941	hsa-miR-372-3p(-0.625900495596|-0.809108070931)	0.316712	0.87233
NR_125379.1	lncRNA	ENSG00000257261	ENST00000460472	mRNA	ENSG00000155657	1	0.311688	0.759172	0.00418819	0.0121638	hsa-miR-193a-5p(-0.699300699301|-0.642935361762)	0.193754	0.958006
NR_125379.1	lncRNA	ENSG00000257261	MSTRG.26629.2	mRNA	ENSG00000242242	1	0.311688	0.623057	0.0304411	0.0458256	hsa-miR-193a-5p(-0.699300699301|-0.644297238274)	0.307519	0.959063
NR_125379.1	lncRNA	ENSG00000257261	ENST00000614785	mRNA	ENSG00000263956	1	0.181818	0.685315	0.013906	0.0263716	hsa-miR-372-5p(-0.594405594406|-0.706293706294)	0.218957	0.913978
NR_125379.1	lncRNA	ENSG00000257261	MSTRG.9484.1	mRNA	ENSG00000188735	1	0.181818	0.727273	0.00735503	0.017454	hsa-miR-371a-5p(-0.79020979021|-0.636363636364)	0.252563	0.892157
NR_125379.1	lncRNA	ENSG00000257261	ENST00000339497	mRNA	ENSG00000108100	1	0.181818	0.666671	0.0178992	0.0316182	hsa-miR-371a-5p(-0.79020979021|-0.621056454653)	0.300445	0.880141
NR_125379.1	lncRNA	ENSG00000257261	MSTRG.15352.1	mRNA	ENSG00000108559	1	0.181818	0.71804	0.00853932	0.0190709	hsa-miR-372-5p(-0.594405594406|-0.68301330663)	0.186766	0.930635
NR_125379.1	lncRNA	ENSG00000257261	ENST00000368744	mRNA	ENSG00000203783	1	0.181818	0.923077	1.86e-05	0.00061719	hsa-miR-193a-5p(-0.699300699301|-0.783216783217)	0.0784855	0.943396
NR_125379.1	lncRNA	ENSG00000257261	ENST00000620340	mRNA	ENSG00000072133	1	0.181818	0.658495	0.0198921	0.0341572	hsa-miR-371a-5p(-0.79020979021|-0.619965924479)	0.307882	0.879275
NR_125379.1	lncRNA	ENSG00000257261	ENST00000613969	mRNA	ENSG00000269713	1	0.181818	0.734266	0.00654349	0.0162671	hsa-miR-372-5p(-0.594405594406|-0.608391608392)	0.150396	0.988372
NR_125379.1	lncRNA	ENSG00000257261	ENST00000464295	mRNA	ENSG00000175697	1	0.311688	0.673688	0.0163088	0.0295905	hsa-miR-372-5p(-0.594405594406|-0.59298610642)	0.177623	0.998805
NR_125379.1	lncRNA	ENSG00000257261	ENST00000455584	mRNA	ENSG00000251537	1	0.181818	0.722811	0.00791075	0.018241	hsa-miR-371a-5p(-0.79020979021|-0.757899402288)	0.412874	0.979129
NR_125379.1	lncRNA	ENSG00000257261	ENST00000618411	mRNA	ENSG00000087087	1	0.181818	0.651705	0.0216665	0.0362602	hsa-miR-193a-5p(-0.699300699301|-0.587452706565)	0.235271	0.913077
NR_125379.1	lncRNA	ENSG00000257261	ENST00000354313	mRNA	ENSG00000100605	1	0.181818	0.594406	0.0415215	0.0573937	hsa-miR-371a-5p(-0.79020979021|-0.832167832168)	0.780325	0.974138
NR_125379.1	lncRNA	ENSG00000257261	MSTRG.24183.9	mRNA	ENSG00000240770	3	0.00984279	0.781087	0.0027053	0.00960911	hsa-miR-372-5p(-0.594405594406|-0.654992247896);<br>hsa-miR-371a-5p(-0.79020979021|-0.886165982448);<br>hsa-miR-193a-5p(-0.699300699301|-0.70402910068)	0.281701	0.999899
chr7:96955140-97014065	lncRNA	ENSG00000231764	MSTRG.26629.2	mRNA	ENSG00000242242	1	0.0909091	0.726524	0.00744615	0.0176278	hsa-miR-372-3p(-0.618338626759|-0.743419890317)	0.218876	0.908147
chr7:96955140-97014065	lncRNA	ENSG00000231764	ENST00000678092	mRNA	ENSG00000164733	1	0.0454545	0.59588	0.0408905	0.0568109	hsa-miR-372-3p(-0.618338626759|-0.67842573481)	0.290394	0.953664
chr7:96955140-97014065	lncRNA	ENSG00000231764	ENST00000358359	mRNA	ENSG00000145725	1	0.0454545	0.893156	9.14e-05	0.00157398	hsa-miR-372-3p(-0.618338626759|-0.727272727273)	0.0710438	0.919045
chr7:96955140-97014065	lncRNA	ENSG00000231764	MSTRG.1936.9	mRNA	ENSG00000121957	1	0.0454545	0.711189	0.00950607	0.0205535	hsa-miR-372-3p(-0.618338626759|-0.74606068878)	0.233718	0.90639
chr7:96955140-97014065	lncRNA	ENSG00000231764	MSTRG.9830.3	mRNA	ENSG00000122034	1	0.0454545	0.697118	0.0117447	0.0234487	hsa-miR-372-3p(-0.618338626759|-0.729829054055)	0.239554	0.917302
chr7:96955140-97014065	lncRNA	ENSG00000231764	ENST00000340623	mRNA	ENSG00000187699	1	0.0454545	0.656508	0.0204001	0.03472	hsa-miR-372-3p(-0.618338626759|-0.867132867133)	0.349118	0.832515
chr7:96955140-97014065	lncRNA	ENSG00000231764	ENST00000280904	mRNA	ENSG00000134755	1	0.0454545	0.748113	0.00513687	0.013748	hsa-miR-372-3p(-0.618338626759|-0.685314685315)	0.181391	0.948624
chr7:96955140-97014065	lncRNA	ENSG00000231764	ENST00000644155	mRNA	ENSG00000131626	1	0.0454545	0.687043	0.0135725	0.0259633	hsa-miR-372-3p(-0.618338626759|-0.797202797203)	0.277946	0.873643
chr7:96955140-97014065	lncRNA	ENSG00000231764	ENST00000381908	mRNA	ENSG00000134539	1	0.0454545	0.694677	0.0121698	0.0239861	hsa-miR-372-3p(-0.618338626759|-0.671328671329)	0.21472	0.958912
chr7:96955140-97014065	lncRNA	ENSG00000231764	MSTRG.9592.1	mRNA	ENSG00000249267	1	0.0909091	0.711024	0.00953024	0.0205535	hsa-miR-372-3p(-0.618338626759|-0.923326639549)	0.246827	0.80217
chr7:96955140-97014065	lncRNA	ENSG00000231764	MSTRG.24183.9	mRNA	ENSG00000240770	1	0.181818	0.860309	0.000329766	0.00318153	hsa-miR-372-3p(-0.618338626759|-0.809108070931)	0.0808197	0.866356
5_87238815_87251209	circRNA		ENST00000297268	mRNA	ENSG00000164692	1	0.181818	0.772002	0.00326088	0.010633	hsa-miR-7851-3p(-0.772001698232|-0.636363636364)	0.199451	0.903691
5_87238815_87251209	circRNA		ENST00000656849	mRNA	ENSG00000228696	1	0.181818	0.639436	0.0251615	0.0400758	hsa-miR-619-5p(-0.623839756147|-0.601398601399)	0.216228	0.981684
5_87238815_87251209	circRNA		ENST00000374045	mRNA	ENSG00000181634	1	0.181818	0.725214	0.00760775	0.0177573	hsa-miR-7851-3p(-0.772001698232|-0.685314685315)	0.301463	0.940516
5_87238815_87251209	circRNA		ENST00000313400	mRNA	ENSG00000148219	1	0.181818	0.751239	0.0048538	0.0132674	hsa-miR-619-5p(-0.623839756147|-0.849128034045)	0.214621	0.847051
5_87238815_87251209	circRNA		ENST00000443402	mRNA	ENSG00000211689	1	0.181818	0.781167	0.00270077	0.00960911	hsa-miR-619-5p(-0.623839756147|-0.651489615555)	0.149151	0.978319
5_87238815_87251209	circRNA		ENST00000465829	mRNA	ENSG00000170667	1	0.181818	0.772002	0.00326088	0.010633	hsa-miR-7851-3p(-0.772001698232|-0.937062937063)	0.553073	0.90342
5_87238815_87251209	circRNA		ENST00000271583	mRNA	ENSG00000143337	1	0.181818	0.74081	0.00584681	0.0151273	hsa-miR-619-5p(-0.623839756147|-0.622377622378)	0.164504	0.998827
5_87238815_87251209	circRNA		MSTRG.33213.2	mRNA	ENSG00000051620	1	0.311688	0.828503	0.000869338	0.00519576	hsa-miR-619-5p(-0.623839756147|-0.588042750695)	0.0981957	0.970462
5_87238815_87251209	circRNA		ENST00000524591	mRNA	ENSG00000250305	1	0.311688	0.709618	0.00973881	0.0207447	hsa-miR-7851-3p(-0.772001698232|-0.65034965035)	0.279772	0.914471
5_87238815_87251209	circRNA		ENST00000329492	mRNA	ENSG00000008735	1	0.181818	0.81879	0.00112535	0.0058937	hsa-miR-619-5p(-0.623839756147|-0.601398601399)	0.10835	0.981684
5_87238815_87251209	circRNA		ENST00000311208	mRNA	ENSG00000128422	1	0.181818	0.788978	0.00228406	0.00878954	hsa-miR-1285-5p(-0.810991682992|-0.784589644539)	0.368069	0.983453
5_87238815_87251209	circRNA		ENST00000648076	mRNA	ENSG00000065618	1	0.181818	0.85778	0.000359119	0.00327563	hsa-miR-7851-3p(-0.772001698232|-0.692307692308)	0.152871	0.945576
5_87238815_87251209	circRNA		ENST00000651372	mRNA	ENSG00000091656	1	0.181818	0.862926	0.000301401	0.00299485	hsa-miR-1285-5p(-0.810991682992|-0.657352600979)	0.114852	0.895366
5_87238815_87251209	circRNA		ENST00000263080	mRNA	ENSG00000108381	2	0.025974	0.694022	0.0122857	0.0241527	hsa-miR-619-5p(-0.623839756147|-0.615384615385);<br>hsa-miR-7851-3p(-0.772001698232|-0.636363636364)	0.235563	0.995339
5_87238815_87251209	circRNA		ENST00000443439	mRNA	ENSG00000164307	1	0.181818	0.725214	0.00760775	0.0177573	hsa-miR-7851-3p(-0.772001698232|-0.713286713287)	0.333385	0.960469
5_87238815_87251209	circRNA		ENST00000262441	mRNA	ENSG00000065325	2	0.025974	0.692548	0.0125495	0.0245562	hsa-miR-1285-5p(-0.810991682992|-0.645618009357);<br>hsa-miR-7851-3p(-0.772001698232|-0.764916989347)	0.378863	0.993544
5_87238815_87251209	circRNA		ENST00000308375	mRNA	ENSG00000173540	1	0.181818	0.811892	0.00133979	0.00656941	hsa-miR-7851-3p(-0.772001698232|-0.682315357978)	0.198252	0.938331
5_87238815_87251209	circRNA		ENST00000376896	mRNA	ENSG00000198963	1	0.181818	0.604689	0.0372606	0.0528953	hsa-miR-619-5p(-0.623839756147|-0.626776105532)	0.253808	0.997652
5_87238815_87251209	circRNA		ENST00000332853	mRNA	ENSG00000165633	1	0.181818	0.686224	0.0137298	0.0261774	hsa-miR-1285-5p(-0.810991682992|-0.72027972028)	0.434692	0.94076
5_87238815_87251209	circRNA		ENST00000561100	mRNA	ENSG00000166073	1	0.181818	0.835848	0.000707633	0.00465102	hsa-miR-7851-3p(-0.772001698232|-0.690018571313)	0.176902	0.943925
5_87238815_87251209	circRNA		ENST00000315392	mRNA	ENSG00000161381	2	0.025974	0.786453	0.00241296	0.00909535	hsa-miR-619-5p(-0.623839756147|-0.722811466997);<br>hsa-miR-1285-5p(-0.810991682992|-0.775443369934)	0.262547	0.997048
5_87238815_87251209	circRNA		ENST00000400069	mRNA	ENSG00000250305	1	0.181818	0.678426	0.0152956	0.0282795	hsa-miR-7851-3p(-0.772001698232|-0.629370629371)	0.288603	0.89822
5_87238815_87251209	circRNA		ENST00000528753	mRNA	ENSG00000250305	1	0.181818	0.718673	0.00845378	0.018944	hsa-miR-7851-3p(-0.772001698232|-0.66199751258)	0.282885	0.923289
5_87238815_87251209	circRNA		ENST00000556573	mRNA	ENSG00000258986	1	0.181818	0.743414	0.00558574	0.0146328	hsa-miR-7851-3p(-0.772001698232|-0.610530074066)	0.20293	0.883206
5_87238815_87251209	circRNA		ENST00000360835	mRNA	ENSG00000159307	1	0.311688	0.733012	0.00668381	0.0164213	hsa-miR-7851-3p(-0.772001698232|-0.58041958042)	0.182532	0.858341
5_87238815_87251209	circRNA		ENST00000339082	mRNA	ENSG00000011422	2	0.025974	0.826588	0.000915842	0.00532204	hsa-miR-619-5p(-0.623839756147|-0.699300699301);<br>hsa-miR-1285-5p(-0.810991682992|-0.846153846154)	0.25216	0.998149
5_87238815_87251209	circRNA		ENST00000304636	mRNA	ENSG00000168542	1	0.181818	0.748608	0.00509129	0.0137055	hsa-miR-7851-3p(-0.772001698232|-0.678321678322)	0.266965	0.935407
5_87238815_87251209	circRNA		ENST00000668754	mRNA	ENSG00000168356	1	0.181818	0.79679	0.00191836	0.00795983	hsa-miR-619-5p(-0.623839756147|-0.728547527072)	0.15742	0.922576
5_87238815_87251209	circRNA		ENST00000624552	mRNA	ENSG00000148357	1	0.181818	0.813842	0.00127623	0.00635911	hsa-miR-7851-3p(-0.772001698232|-0.701758705823)	0.212985	0.952338
5_87238815_87251209	circRNA		ENST00000359842	mRNA	ENSG00000143171	1	0.181818	0.748608	0.00509129	0.0137055	hsa-miR-619-5p(-0.623839756147|-0.636363636364)	0.165377	0.990062
5_87238815_87251209	circRNA		ENST00000530215	mRNA	ENSG00000180785	1	0.181818	0.770973	0.00332889	0.0108013	hsa-miR-619-5p(-0.623839756147|-0.659637641197)	0.159016	0.972109
5_87238815_87251209	circRNA		ENST00000397061	mRNA	ENSG00000213965	1	0.181818	0.826588	0.000915842	0.00532204	hsa-miR-7851-3p(-0.772001698232|-0.741258741259)	0.230455	0.979684
5_87238815_87251209	circRNA		ENST00000316418	mRNA	ENSG00000063438	1	0.181818	0.748608	0.00509129	0.0137055	hsa-miR-619-5p(-0.623839756147|-0.643356643357)	0.168232	0.984598
5_87238815_87251209	circRNA		ENST00000503622	mRNA	ENSG00000169862	1	0.181818	0.829493	0.000846018	0.00510265	hsa-miR-1285-5p(-0.810991682992|-0.807022511696)	0.322951	0.997547
5_87238815_87251209	circRNA		ENST00000378023	mRNA	ENSG00000111913	1	0.181818	0.85778	0.000359119	0.00327563	hsa-miR-619-5p(-0.623839756147|-0.762237762238)	0.10216	0.900151
5_87238815_87251209	circRNA		ENST00000360534	mRNA	ENSG00000197635	1	0.181818	0.66283	0.0188163	0.0328236	hsa-miR-7851-3p(-0.772001698232|-0.664335664336)	0.347178	0.925041
5_87238815_87251209	circRNA		ENST00000358461	mRNA	ENSG00000196526	1	0.181818	0.717416	0.00862419	0.0191584	hsa-miR-7851-3p(-0.772001698232|-0.601398601399)	0.21895	0.875781
5_87238815_87251209	circRNA		ENST00000615724	mRNA	ENSG00000023909	1	0.181818	0.806017	0.00154612	0.00700078	hsa-miR-619-5p(-0.623839756147|-0.59298610642)	0.11306	0.974644
5_87238815_87251209	circRNA		ENST00000220562	mRNA	ENSG00000012232	1	0.181818	0.795396	0.00198009	0.00808587	hsa-miR-619-5p(-0.623839756147|-0.636363636364)	0.134558	0.990062
5_87238815_87251209	circRNA		ENST00000442461	mRNA	ENSG00000189308	1	0.181818	0.600446	0.0389791	0.054649	hsa-miR-7851-3p(-0.772001698232|-0.643356643357)	0.387188	0.909108
5_87238815_87251209	circRNA		ENST00000337929	mRNA	ENSG00000103522	2	0.025974	0.773355	0.00317307	0.0104718	hsa-miR-619-5p(-0.623839756147|-0.616463292138);<br>hsa-miR-7851-3p(-0.772001698232|-0.749563321122)	0.226101	0.999874
5_87238815_87251209	circRNA		ENST00000599436	mRNA	ENSG00000181143	1	0.181818	0.788978	0.00228406	0.00878954	hsa-miR-7851-3p(-0.772001698232|-0.676008041947)	0.218723	0.933706
5_87238815_87251209	circRNA		ENST00000674749	mRNA	ENSG00000116991	2	0.0701299	0.765543	0.00370571	0.01135	hsa-miR-1285-5p(-0.810991682992|-0.851139659031);<br>hsa-miR-7851-3p(-0.772001698232|-0.686515938972)	0.388159	0.997991
5_87238815_87251209	circRNA		ENST00000431918	mRNA	ENSG00000189143	2	0.025974	0.7798	0.00277927	0.00976277	hsa-miR-619-5p(-0.623839756147|-0.601398601399);<br>hsa-miR-7851-3p(-0.772001698232|-0.748251748252)	0.216107	0.99971
5_87238815_87251209	circRNA		ENST00000473939	mRNA	ENSG00000160991	1	0.181818	0.746045	0.00533091	0.0141125	hsa-miR-619-5p(-0.623839756147|-0.626776105532)	0.163047	0.997652
5_87238815_87251209	circRNA		ENST00000272252	mRNA	ENSG00000143891	1	0.181818	0.764204	0.00380346	0.011489	hsa-miR-619-5p(-0.623839756147|-0.58041958042)	0.132377	0.963944
5_87238815_87251209	circRNA		ENST00000377424	mRNA	ENSG00000142583	1	0.181818	0.709618	0.00973881	0.0207447	hsa-miR-1285-5p(-0.810991682992|-0.636363636364)	0.280792	0.879347
5_87238815_87251209	circRNA		ENST00000519716	mRNA	ENSG00000130477	1	0.397403	0.824576	0.000966728	0.00542638	hsa-miR-7851-3p(-0.772001698232|-0.732412527812)	0.225752	0.973685
5_87238815_87251209	circRNA		ENST00000389840	mRNA	ENSG00000187775	1	0.181818	0.760404	0.00409137	0.0120624	hsa-miR-7851-3p(-0.772001698232|-0.597547848518)	0.173551	0.87262
5_87238815_87251209	circRNA		ENST00000237316	mRNA	ENSG00000118526	1	0.181818	0.74081	0.00584681	0.0151273	hsa-miR-7851-3p(-0.772001698232|-0.622377622378)	0.217539	0.892695
5_87238815_87251209	circRNA		ENST00000239374	mRNA	ENSG00000120262	1	0.181818	0.74081	0.00584681	0.0151273	hsa-miR-619-5p(-0.623839756147|-0.65034965035)	0.176385	0.979195
5_87238815_87251209	circRNA		ENST00000584655	mRNA	ENSG00000092871	1	0.181818	0.686224	0.0137298	0.0261774	hsa-miR-7851-3p(-0.772001698232|-0.776223776224)	0.469177	0.997273
5_87238815_87251209	circRNA		ENST00000519560	mRNA	ENSG00000184347	1	0.181818	0.725214	0.00760775	0.0177573	hsa-miR-1285-5p(-0.810991682992|-0.881118881119)	0.686779	0.958556
5_87238815_87251209	circRNA		ENST00000302328	mRNA	ENSG00000168356	1	0.181818	0.714767	0.00899143	0.0197837	hsa-miR-619-5p(-0.623839756147|-0.753065953464)	0.238365	0.906147
5_87238815_87251209	circRNA		ENST00000296533	mRNA	ENSG00000164128	1	0.181818	0.725214	0.00760775	0.0177573	hsa-miR-7851-3p(-0.772001698232|-0.72027972028)	0.341569	0.96534
5_87238815_87251209	circRNA		ENST00000307503	mRNA	ENSG00000172482	1	0.181818	0.831942	0.000790414	0.00489526	hsa-miR-7851-3p(-0.772001698232|-0.851139659031)	0.307876	0.951244
5_87238815_87251209	circRNA		ENST00000370153	mRNA	ENSG00000117620	1	0.181818	0.725214	0.00760775	0.0177573	hsa-miR-1285-5p(-0.810991682992|-0.748251748252)	0.420197	0.959763
5_87238815_87251209	circRNA		ENST00000559488	mRNA	ENSG00000259207	1	0.181818	0.834386	0.000737803	0.00477451	hsa-miR-7851-3p(-0.772001698232|-0.797202797203)	0.263821	0.98394
5_87238815_87251209	circRNA		ENST00000641686	mRNA	ENSG00000164073	1	0.181818	0.81879	0.00112535	0.0058937	hsa-miR-1285-5p(-0.810991682992|-0.664335664336)	0.178442	0.900594
5_87238815_87251209	circRNA		ENST00000369872	mRNA	ENSG00000143028	1	0.181818	0.85778	0.000359119	0.00327563	hsa-miR-1285-5p(-0.810991682992|-0.839160839161)	0.300817	0.982929
5_87238815_87251209	circRNA		ENST00000591265	mRNA	ENSG00000172006	1	0.181818	0.810992	0.00136996	0.00659208	hsa-miR-7851-3p(-0.772001698232|-0.65034965035)	0.171192	0.914471
5_87238815_87251209	circRNA		ENST00000680335	mRNA	ENSG00000100749	2	0.025974	0.697691	0.0116467	0.0233912	hsa-miR-550a-3p(-0.818789679943|-0.65730263337);<br>hsa-miR-7851-3p(-0.772001698232|-0.797902127139)	0.406735	0.99388
5_87238815_87251209	circRNA		ENST00000359271	mRNA	ENSG00000197496	1	0.181818	0.74081	0.00584681	0.0151273	hsa-miR-7851-3p(-0.772001698232|-0.629370629371)	0.224689	0.89822
5_87238815_87251209	circRNA		ENST00000309285	mRNA	ENSG00000173578	1	0.181818	0.842184	0.00058779	0.00419511	hsa-miR-7851-3p(-0.772001698232|-0.727272727273)	0.198692	0.970166
5_87238815_87251209	circRNA		ENST00000439578	mRNA	ENSG00000152700	1	0.181818	0.89677	7.75e-05	0.0014323	hsa-miR-7851-3p(-0.772001698232|-0.699300699301)	0.111249	0.950587
5_87238815_87251209	circRNA		ENST00000194155	mRNA	ENSG00000112852	1	0.181818	0.764204	0.00380346	0.011489	hsa-miR-7851-3p(-0.772001698232|-0.755244755245)	0.329379	0.989028
5_87238815_87251209	circRNA		ENST00000394221	mRNA	ENSG00000178700	3	0.0025974	0.835848	0.000707633	0.00465102	hsa-miR-619-5p(-0.623839756147|-0.584939601063);<br>hsa-miR-1285-5p(-0.810991682992|-0.830123864981);<br>hsa-miR-7851-3p(-0.772001698232|-0.598950130429)	0.177462	0.999318
5_87238815_87251209	circRNA		ENST00000274938	mRNA	ENSG00000146197	1	0.181818	0.670628	0.0169891	0.030501	hsa-miR-7851-3p(-0.772001698232|-0.636363636364)	0.304831	0.903691
5_87238815_87251209	circRNA		ENST00000238508	mRNA	ENSG00000242550	1	0.181818	0.62384	0.030172	0.0457037	hsa-miR-1285-5p(-0.810991682992|-0.643356643357)	0.395926	0.884735
5_87238815_87251209	circRNA		ENST00000298552	mRNA	ENSG00000165699	1	0.181818	0.736961	0.00624939	0.0157825	hsa-miR-7851-3p(-0.772001698232|-0.624168500725)	0.223268	0.894115
5_87238815_87251209	circRNA		ENST00000678789	mRNA	ENSG00000196262	1	0.181818	0.667514	0.0177023	0.0313785	hsa-miR-1285-5p(-0.810991682992|-0.72537009966)	0.470744	0.94427
5_87238815_87251209	circRNA		ENST00000274400	mRNA	ENSG00000145736	1	0.181818	0.717416	0.00862419	0.0191584	hsa-miR-619-5p(-0.623839756147|-0.762237762238)	0.239252	0.900151
5_87238815_87251209	circRNA		ENST00000557451	mRNA	ENSG00000100968	1	0.311688	0.800676	0.00175406	0.00754967	hsa-miR-7851-3p(-0.772001698232|-0.689444023181)	0.217658	0.94351
5_87238815_87251209	circRNA		ENST00000355710	mRNA	ENSG00000165731	1	0.311688	0.792413	0.00211727	0.00845807	hsa-miR-7851-3p(-0.772001698232|-0.819378575708)	0.353709	0.970229
5_87238815_87251209	circRNA		ENST00000426088	mRNA	ENSG00000106772	1	0.181818	0.655032	0.0207834	0.0351295	hsa-miR-619-5p(-0.623839756147|-0.734265734266)	0.283791	0.918691
5_87238815_87251209	circRNA		ENST00000458100	mRNA	ENSG00000169862	1	0.181818	0.806017	0.00154612	0.00700078	hsa-miR-1285-5p(-0.810991682992|-0.785969750521)	0.339906	0.984332
ENST00000662797	lncRNA	ENSG00000198590	ENST00000313400	mRNA	ENSG00000148219	1	0.0454545	0.771935	0.00326529	0.0106399	hsa-miR-619-5p(-0.622377622378|-0.849128034045)	0.183052	0.845906
ENST00000662797	lncRNA	ENSG00000198590	ENST00000443402	mRNA	ENSG00000211689	1	0.0454545	0.704029	0.0106012	0.0219641	hsa-miR-619-5p(-0.622377622378|-0.651489615555)	0.201251	0.977147
ENST00000662797	lncRNA	ENSG00000198590	MSTRG.33213.2	mRNA	ENSG00000051620	1	0.0909091	0.612691	0.0341681	0.0497011	hsa-miR-619-5p(-0.622377622378|-0.588042750695)	0.223002	0.971634
ENST00000662797	lncRNA	ENSG00000198590	ENST00000329492	mRNA	ENSG00000008735	1	0.0454545	0.671329	0.0168315	0.0302533	hsa-miR-619-5p(-0.622377622378|-0.601398601399)	0.196345	0.982857
ENST00000662797	lncRNA	ENSG00000198590	ENST00000263080	mRNA	ENSG00000108381	1	0.0909091	0.587413	0.0446093	0.0605902	hsa-miR-619-5p(-0.622377622378|-0.615384615385)	0.256092	0.99435
ENST00000662797	lncRNA	ENSG00000198590	ENST00000315392	mRNA	ENSG00000161381	1	0.0909091	0.652636	0.0214168	0.0358921	hsa-miR-619-5p(-0.622377622378|-0.722811466997)	0.277748	0.925338
ENST00000662797	lncRNA	ENSG00000198590	ENST00000339082	mRNA	ENSG00000011422	1	0.0909091	0.706294	0.0102452	0.0214382	hsa-miR-619-5p(-0.622377622378|-0.699300699301)	0.221824	0.941799
ENST00000662797	lncRNA	ENSG00000198590	ENST00000668754	mRNA	ENSG00000168356	1	0.0454545	0.58494	0.0457391	0.0617799	hsa-miR-619-5p(-0.622377622378|-0.728547527072)	0.339661	0.921409
ENST00000662797	lncRNA	ENSG00000198590	ENST00000530215	mRNA	ENSG00000180785	1	0.0454545	0.694912	0.0121283	0.0239649	hsa-miR-619-5p(-0.622377622378|-0.659637641197)	0.21152	0.970936
ENST00000662797	lncRNA	ENSG00000198590	ENST00000316418	mRNA	ENSG00000063438	1	0.0454545	0.629371	0.0283197	0.0434543	hsa-miR-619-5p(-0.622377622378|-0.643356643357)	0.247275	0.983425
ENST00000662797	lncRNA	ENSG00000198590	ENST00000378023	mRNA	ENSG00000111913	1	0.0454545	0.685315	0.013906	0.0263716	hsa-miR-619-5p(-0.622377622378|-0.762237762238)	0.269022	0.89899
ENST00000662797	lncRNA	ENSG00000198590	ENST00000615724	mRNA	ENSG00000023909	1	0.0454545	0.831584	0.000798367	0.00491851	hsa-miR-619-5p(-0.622377622378|-0.59298610642)	0.0977165	0.975817
ENST00000662797	lncRNA	ENSG00000198590	ENST00000220562	mRNA	ENSG00000012232	1	0.0454545	0.629371	0.0283197	0.0434543	hsa-miR-619-5p(-0.622377622378|-0.636363636364)	0.242951	0.988889
ENST00000662797	lncRNA	ENSG00000198590	ENST00000337929	mRNA	ENSG00000103522	1	0.0909091	0.753066	0.00469389	0.0129764	hsa-miR-619-5p(-0.622377622378|-0.616463292138)	0.153693	0.995226
ENST00000662797	lncRNA	ENSG00000198590	ENST00000431918	mRNA	ENSG00000189143	1	0.0909091	0.692308	0.012593	0.024558	hsa-miR-619-5p(-0.622377622378|-0.601398601399)	0.183776	0.982857
ENST00000662797	lncRNA	ENSG00000198590	ENST00000473939	mRNA	ENSG00000160991	1	0.0454545	0.711285	0.00949192	0.0205535	hsa-miR-619-5p(-0.622377622378|-0.626776105532)	0.184645	0.996479
ENST00000662797	lncRNA	ENSG00000198590	ENST00000272252	mRNA	ENSG00000143891	1	0.0454545	0.58042	0.047856	0.0640765	hsa-miR-619-5p(-0.622377622378|-0.58041958042)	0.236544	0.965116
ENST00000662797	lncRNA	ENSG00000198590	ENST00000239374	mRNA	ENSG00000120262	1	0.0454545	0.622378	0.0306759	0.0460149	hsa-miR-619-5p(-0.622377622378|-0.65034965035)	0.25638	0.978022
ENST00000662797	lncRNA	ENSG00000198590	ENST00000302328	mRNA	ENSG00000168356	1	0.0454545	0.612961	0.0340673	0.049617	hsa-miR-619-5p(-0.622377622378|-0.753065953464)	0.332818	0.904985
ENST00000662797	lncRNA	ENSG00000198590	ENST00000394221	mRNA	ENSG00000178700	1	0.136364	0.658495	0.0198921	0.0341572	hsa-miR-619-5p(-0.622377622378|-0.584939601063)	0.194693	0.968991
ENST00000575034	lncRNA	ENSG00000263069	ENST00000656849	mRNA	ENSG00000228696	1	0.0454545	0.596495	0.0406292	0.0564988	hsa-miR-619-5p(-0.642109215828|-0.601398601399)	0.253088	0.967261
ENST00000575034	lncRNA	ENSG00000263069	ENST00000313400	mRNA	ENSG00000148219	1	0.0454545	0.580986	0.047587	0.0637534	hsa-miR-619-5p(-0.642109215828|-0.849128034045)	0.492688	0.861176
ENST00000575034	lncRNA	ENSG00000263069	ENST00000443402	mRNA	ENSG00000211689	1	0.0454545	0.773288	0.00317739	0.0104718	hsa-miR-619-5p(-0.642109215828|-0.651489615555)	0.162968	0.992749
ENST00000575034	lncRNA	ENSG00000263069	ENST00000271583	mRNA	ENSG00000143337	1	0.0454545	0.78597	0.00243826	0.00913903	hsa-miR-619-5p(-0.642109215828|-0.622377622378)	0.142122	0.984396
ENST00000575034	lncRNA	ENSG00000263069	MSTRG.33213.2	mRNA	ENSG00000051620	1	0.0909091	0.81626	0.00120069	0.00612828	hsa-miR-619-5p(-0.642109215828|-0.588042750695)	0.108792	0.956049
ENST00000575034	lncRNA	ENSG00000263069	ENST00000329492	mRNA	ENSG00000008735	1	0.0454545	0.67018	0.0170904	0.0305877	hsa-miR-619-5p(-0.642109215828|-0.601398601399)	0.206469	0.967261
ENST00000575034	lncRNA	ENSG00000263069	ENST00000263080	mRNA	ENSG00000108381	1	0.0909091	0.803514	0.00164108	0.00721135	hsa-miR-619-5p(-0.642109215828|-0.615384615385)	0.127702	0.978748
ENST00000575034	lncRNA	ENSG00000263069	ENST00000376896	mRNA	ENSG00000198963	1	0.0454545	0.706718	0.0101795	0.0213588	hsa-miR-619-5p(-0.642109215828|-0.626776105532)	0.197365	0.987916
ENST00000575034	lncRNA	ENSG00000263069	ENST00000315392	mRNA	ENSG00000161381	1	0.0909091	0.797535	0.00188598	0.00787501	hsa-miR-619-5p(-0.642109215828|-0.722811466997)	0.168178	0.940874
ENST00000575034	lncRNA	ENSG00000263069	ENST00000339082	mRNA	ENSG00000011422	1	0.0909091	0.78597	0.00243826	0.00913903	hsa-miR-619-5p(-0.642109215828|-0.699300699301)	0.171107	0.957365
ENST00000575034	lncRNA	ENSG00000263069	ENST00000668754	mRNA	ENSG00000168356	1	0.0454545	0.854131	0.000404992	0.00345734	hsa-miR-619-5p(-0.642109215828|-0.728547527072)	0.118453	0.936937
ENST00000575034	lncRNA	ENSG00000263069	ENST00000359842	mRNA	ENSG00000143171	1	0.0454545	0.705267	0.0104054	0.0216571	hsa-miR-619-5p(-0.642109215828|-0.636363636364)	0.20362	0.995506
ENST00000575034	lncRNA	ENSG00000263069	ENST00000316418	mRNA	ENSG00000063438	1	0.0454545	0.800005	0.00178164	0.00760537	hsa-miR-619-5p(-0.642109215828|-0.643356643357)	0.140772	0.99903
ENST00000575034	lncRNA	ENSG00000263069	ENST00000378023	mRNA	ENSG00000111913	1	0.0454545	0.884216	0.000134521	0.00190436	hsa-miR-619-5p(-0.642109215828|-0.762237762238)	0.0886598	0.914459
ENST00000575034	lncRNA	ENSG00000263069	ENST00000615724	mRNA	ENSG00000023909	1	0.0454545	0.737676	0.00617307	0.015624	hsa-miR-619-5p(-0.642109215828|-0.59298610642)	0.159478	0.960227
ENST00000575034	lncRNA	ENSG00000263069	ENST00000220562	mRNA	ENSG00000012232	1	0.0454545	0.778952	0.00282881	0.0098368	hsa-miR-619-5p(-0.642109215828|-0.636363636364)	0.152702	0.995506
ENST00000575034	lncRNA	ENSG00000263069	ENST00000337929	mRNA	ENSG00000103522	1	0.0909091	0.755713	0.00446932	0.012659	hsa-miR-619-5p(-0.642109215828|-0.616463292138)	0.159515	0.979623
ENST00000575034	lncRNA	ENSG00000263069	ENST00000431918	mRNA	ENSG00000189143	1	0.0909091	0.835093	0.000723093	0.00469909	hsa-miR-619-5p(-0.642109215828|-0.601398601399)	0.102129	0.967261
ENST00000575034	lncRNA	ENSG00000263069	ENST00000473939	mRNA	ENSG00000160991	1	0.0454545	0.745588	0.00537457	0.0142065	hsa-miR-619-5p(-0.642109215828|-0.626776105532)	0.171164	0.987916
ENST00000575034	lncRNA	ENSG00000263069	ENST00000272252	mRNA	ENSG00000143891	1	0.0454545	0.81404	0.00126992	0.00633448	hsa-miR-619-5p(-0.642109215828|-0.58041958042)	0.107055	0.949539
ENST00000575034	lncRNA	ENSG00000263069	ENST00000239374	mRNA	ENSG00000120262	1	0.0454545	0.764917	0.00375117	0.0113878	hsa-miR-619-5p(-0.642109215828|-0.65034965035)	0.168499	0.993624
ENST00000575034	lncRNA	ENSG00000263069	ENST00000302328	mRNA	ENSG00000168356	1	0.0454545	0.755713	0.00446932	0.012659	hsa-miR-619-5p(-0.642109215828|-0.753065953464)	0.216125	0.920471
ENST00000575034	lncRNA	ENSG00000263069	ENST00000394221	mRNA	ENSG00000178700	1	0.136364	0.882251	0.00014583	0.0020328	hsa-miR-619-5p(-0.642109215828|-0.584939601063)	0.0674064	0.953409
ENST00000575034	lncRNA	ENSG00000263069	ENST00000274400	mRNA	ENSG00000145736	1	0.0454545	0.652636	0.0214168	0.0358921	hsa-miR-619-5p(-0.642109215828|-0.762237762238)	0.323762	0.914459
ENST00000575034	lncRNA	ENSG00000263069	ENST00000426088	mRNA	ENSG00000106772	1	0.0454545	0.705267	0.0104054	0.0216571	hsa-miR-619-5p(-0.642109215828|-0.734265734266)	0.256041	0.933044
ENST00000510767	lncRNA	ENSG00000250033	ENST00000456883	mRNA	ENSG00000090615	1	0.0454545	0.7986	0.00184042	0.00773534	hsa-miR-1285-5p(-0.783216783217|-0.700526468338)	0.235296	0.944269
ENST00000510767	lncRNA	ENSG00000250033	ENST00000311208	mRNA	ENSG00000128422	1	0.0454545	0.672505	0.0165693	0.0299454	hsa-miR-1285-5p(-0.783216783217|-0.784589644539)	0.522045	0.999124
ENST00000510767	lncRNA	ENSG00000250033	ENST00000651372	mRNA	ENSG00000091656	1	0.0454545	0.807129	0.0015053	0.00688842	hsa-miR-1285-5p(-0.783216783217|-0.657352600979)	0.183319	0.912629
ENST00000510767	lncRNA	ENSG00000250033	ENST00000262441	mRNA	ENSG00000065325	1	0.0909091	0.905269	5.12e-05	0.00107806	hsa-miR-1285-5p(-0.783216783217|-0.645618009357)	0.0636392	0.903699
ENST00000510767	lncRNA	ENSG00000250033	ENST00000332853	mRNA	ENSG00000165633	1	0.0454545	0.713287	0.00920178	0.0201028	hsa-miR-1285-5p(-0.783216783217|-0.72027972028)	0.367466	0.95814
ENST00000510767	lncRNA	ENSG00000250033	ENST00000315392	mRNA	ENSG00000161381	1	0.0909091	0.666671	0.0178992	0.0316182	hsa-miR-1285-5p(-0.783216783217|-0.775443369934)	0.515542	0.995013
ENST00000510767	lncRNA	ENSG00000250033	ENST00000339082	mRNA	ENSG00000011422	1	0.0909091	0.853147	0.000418118	0.00345734	hsa-miR-1285-5p(-0.783216783217|-0.846153846154)	0.278459	0.961373
ENST00000510767	lncRNA	ENSG00000250033	ENST00000503622	mRNA	ENSG00000169862	1	0.0454545	0.828075	0.000879558	0.00520842	hsa-miR-1285-5p(-0.783216783217|-0.807022511696)	0.294237	0.98503
ENST00000510767	lncRNA	ENSG00000250033	ENST00000674749	mRNA	ENSG00000116991	1	0.136364	0.816113	0.00120515	0.00613074	hsa-miR-1285-5p(-0.783216783217|-0.851139659031)	0.3581	0.958441
ENST00000510767	lncRNA	ENSG00000250033	ENST00000377424	mRNA	ENSG00000142583	1	0.0454545	0.608392	0.035806	0.0512753	hsa-miR-1285-5p(-0.783216783217|-0.636363636364)	0.379078	0.896552
ENST00000510767	lncRNA	ENSG00000250033	ENST00000519560	mRNA	ENSG00000184347	1	0.0454545	0.769231	0.00344645	0.0110353	hsa-miR-1285-5p(-0.783216783217|-0.881118881119)	0.500123	0.941176
ENST00000510767	lncRNA	ENSG00000250033	ENST00000370153	mRNA	ENSG00000117620	1	0.0454545	0.853147	0.000418118	0.00345734	hsa-miR-1285-5p(-0.783216783217|-0.748251748252)	0.205588	0.977169
ENST00000510767	lncRNA	ENSG00000250033	ENST00000641686	mRNA	ENSG00000164073	1	0.0454545	0.657343	0.0201855	0.0344597	hsa-miR-1285-5p(-0.783216783217|-0.664335664336)	0.362488	0.917874
ENST00000510767	lncRNA	ENSG00000250033	ENST00000369872	mRNA	ENSG00000143028	1	0.0454545	0.769231	0.00344645	0.0110353	hsa-miR-1285-5p(-0.783216783217|-0.839160839161)	0.438067	0.965517
ENST00000510767	lncRNA	ENSG00000250033	ENST00000394221	mRNA	ENSG00000178700	1	0.136364	0.763574	0.00385009	0.0115428	hsa-miR-1285-5p(-0.783216783217|-0.830123864981)	0.436446	0.970925
ENST00000510767	lncRNA	ENSG00000250033	ENST00000238508	mRNA	ENSG00000242550	1	0.0454545	0.804196	0.00161477	0.00716399	hsa-miR-1285-5p(-0.783216783217|-0.643356643357)	0.173283	0.901961
ENST00000510767	lncRNA	ENSG00000250033	ENST00000678789	mRNA	ENSG00000196262	1	0.0454545	0.704243	0.0105672	0.0219134	hsa-miR-1285-5p(-0.783216783217|-0.72537009966)	0.386193	0.961655
ENST00000510767	lncRNA	ENSG00000250033	ENST00000458100	mRNA	ENSG00000169862	1	0.0454545	0.722811	0.00791075	0.018241	hsa-miR-1285-5p(-0.783216783217|-0.785969750521)	0.44387	0.998246
17_63896502_63910924	circRNA		ENST00000297268	mRNA	ENSG00000164692	1	0.0909091	0.697619	0.0116589	0.0233912	hsa-miR-7851-3p(-0.622874413274|-0.636363636364)	0.198436	0.989288
17_63896502_63910924	circRNA		ENST00000374045	mRNA	ENSG00000181634	1	0.0909091	0.633552	0.0269747	0.0421598	hsa-miR-7851-3p(-0.622874413274|-0.685314685315)	0.270767	0.95227
17_63896502_63910924	circRNA		ENST00000313400	mRNA	ENSG00000148219	1	0.0909091	0.600061	0.0391376	0.0548212	hsa-miR-619-5p(-0.576603742574|-0.849128034045)	0.344116	0.808853
17_63896502_63910924	circRNA		ENST00000443402	mRNA	ENSG00000211689	1	0.0909091	0.68458	0.0140495	0.0266111	hsa-miR-619-5p(-0.576603742574|-0.651489615555)	0.18618	0.939023
17_63896502_63910924	circRNA		ENST00000465829	mRNA	ENSG00000170667	1	0.0909091	0.637112	0.0258669	0.0407476	hsa-miR-7851-3p(-0.622874413274|-0.937062937063)	0.441476	0.798589
17_63896502_63910924	circRNA		MSTRG.33213.2	mRNA	ENSG00000051620	1	0.17316	0.596809	0.0404963	0.056365	hsa-miR-619-5p(-0.576603742574|-0.588042750695)	0.206784	0.990178
17_63896502_63910924	circRNA		ENST00000648076	mRNA	ENSG00000065618	1	0.0909091	0.658467	0.0198991	0.0341572	hsa-miR-7851-3p(-0.622874413274|-0.692307692308)	0.255923	0.947206
17_63896502_63910924	circRNA		ENST00000263080	mRNA	ENSG00000108381	2	0.004329	0.587282	0.0446686	0.0605902	hsa-miR-619-5p(-0.576603742574|-0.615384615385);<br>hsa-miR-7851-3p(-0.622874413274|-0.636363636364)	0.248636	0.999413
17_63896502_63910924	circRNA		ENST00000443439	mRNA	ENSG00000164307	1	0.0909091	0.647789	0.0227409	0.0374603	hsa-miR-7851-3p(-0.622874413274|-0.713286713287)	0.276645	0.932334
17_63896502_63910924	circRNA		ENST00000308375	mRNA	ENSG00000173540	1	0.0909091	0.762329	0.00394355	0.0117618	hsa-miR-7851-3p(-0.622874413274|-0.682315357978)	0.172508	0.954458
17_63896502_63910924	circRNA		ENST00000561100	mRNA	ENSG00000166073	1	0.0909091	0.707756	0.0100201	0.0211081	hsa-miR-7851-3p(-0.622874413274|-0.690018571313)	0.216865	0.948858
17_63896502_63910924	circRNA		ENST00000315392	mRNA	ENSG00000161381	1	0.17316	0.771507	0.00329342	0.010724	hsa-miR-619-5p(-0.576603742574|-0.722811466997)	0.14322	0.887482
17_63896502_63910924	circRNA		ENST00000556573	mRNA	ENSG00000258986	1	0.0909091	0.675069	0.0160086	0.0292066	hsa-miR-7851-3p(-0.622874413274|-0.610530074066)	0.199297	0.989992
17_63896502_63910924	circRNA		ENST00000339082	mRNA	ENSG00000011422	1	0.17316	0.651349	0.0217628	0.0363291	hsa-miR-619-5p(-0.576603742574|-0.699300699301)	0.226493	0.903835
17_63896502_63910924	circRNA		ENST00000304636	mRNA	ENSG00000168542	1	0.0909091	0.676264	0.0157521	0.0289101	hsa-miR-7851-3p(-0.622874413274|-0.678321678322)	0.234816	0.957387
17_63896502_63910924	circRNA		ENST00000668754	mRNA	ENSG00000168356	1	0.0909091	0.590094	0.0434068	0.059342	hsa-miR-619-5p(-0.576603742574|-0.728547527072)	0.286318	0.883581
17_63896502_63910924	circRNA		ENST00000624552	mRNA	ENSG00000148357	1	0.0909091	0.583988	0.0461791	0.0621921	hsa-miR-7851-3p(-0.622874413274|-0.701758705823)	0.320448	0.940448
17_63896502_63910924	circRNA		ENST00000359842	mRNA	ENSG00000143171	1	0.0909091	0.651349	0.0217628	0.0363291	hsa-miR-619-5p(-0.576603742574|-0.636363636364)	0.200064	0.950732
17_63896502_63910924	circRNA		ENST00000530215	mRNA	ENSG00000180785	1	0.0909091	0.714571	0.00901913	0.0198174	hsa-miR-619-5p(-0.576603742574|-0.659637641197)	0.170291	0.932834
17_63896502_63910924	circRNA		ENST00000397061	mRNA	ENSG00000213965	1	0.0909091	0.758127	0.00427167	0.0122824	hsa-miR-7851-3p(-0.622874413274|-0.741258741259)	0.193643	0.913216
17_63896502_63910924	circRNA		ENST00000316418	mRNA	ENSG00000063438	1	0.0909091	0.597959	0.0400118	0.0558254	hsa-miR-619-5p(-0.576603742574|-0.643356643357)	0.235046	0.945283
17_63896502_63910924	circRNA		ENST00000378023	mRNA	ENSG00000111913	1	0.0909091	0.772364	0.00323718	0.0105856	hsa-miR-619-5p(-0.576603742574|-0.762237762238)	0.142979	0.861347
17_63896502_63910924	circRNA		ENST00000615724	mRNA	ENSG00000023909	1	0.0909091	0.714359	0.00904914	0.0198633	hsa-miR-619-5p(-0.576603742574|-0.59298610642)	0.148235	0.985993
17_63896502_63910924	circRNA		ENST00000220562	mRNA	ENSG00000012232	1	0.0909091	0.622874	0.030504	0.0459053	hsa-miR-619-5p(-0.576603742574|-0.636363636364)	0.21677	0.950732
17_63896502_63910924	circRNA		ENST00000674749	mRNA	ENSG00000116991	1	0.246753	0.616835	0.032641	0.0482908	hsa-miR-7851-3p(-0.622874413274|-0.686515938972)	0.284189	0.951396
17_63896502_63910924	circRNA		ENST00000431918	mRNA	ENSG00000189143	2	0.004329	0.857787	0.00035903	0.00327563	hsa-miR-619-5p(-0.576603742574|-0.601398601399);<br>hsa-miR-7851-3p(-0.622874413274|-0.748251748252)	0.0889815	0.995598
17_63896502_63910924	circRNA		ENST00000272252	mRNA	ENSG00000143891	1	0.0909091	0.580163	0.0479782	0.0641371	hsa-miR-619-5p(-0.576603742574|-0.58041958042)	0.21118	0.996702
17_63896502_63910924	circRNA		ENST00000519716	mRNA	ENSG00000130477	1	0.246753	0.632653	0.02726	0.0424637	hsa-miR-7851-3p(-0.622874413274|-0.732412527812)	0.301383	0.919177
17_63896502_63910924	circRNA		ENST00000389840	mRNA	ENSG00000187775	1	0.0909091	0.815806	0.00121458	0.0061466	hsa-miR-7851-3p(-0.622874413274|-0.597547848518)	0.108625	0.979248
17_63896502_63910924	circRNA		ENST00000237316	mRNA	ENSG00000118526	1	0.0909091	0.733212	0.00666123	0.0163914	hsa-miR-7851-3p(-0.622874413274|-0.622377622378)	0.1689	0.999601
17_63896502_63910924	circRNA		ENST00000239374	mRNA	ENSG00000120262	1	0.0909091	0.587282	0.0446686	0.0605902	hsa-miR-619-5p(-0.576603742574|-0.65034965035)	0.245235	0.939895
17_63896502_63910924	circRNA		ENST00000302328	mRNA	ENSG00000168356	1	0.0909091	0.597225	0.0403207	0.0561679	hsa-miR-619-5p(-0.576603742574|-0.753065953464)	0.293993	0.867289
17_63896502_63910924	circRNA		ENST00000296533	mRNA	ENSG00000164128	1	0.0909091	0.637112	0.0258669	0.0407476	hsa-miR-7851-3p(-0.622874413274|-0.72027972028)	0.289823	0.92748
17_63896502_63910924	circRNA		ENST00000307503	mRNA	ENSG00000172482	1	0.0909091	0.695277	0.0120643	0.0239315	hsa-miR-7851-3p(-0.622874413274|-0.851139659031)	0.293195	0.84514
17_63896502_63910924	circRNA		ENST00000559488	mRNA	ENSG00000259207	1	0.0909091	0.754568	0.00456545	0.0128055	hsa-miR-7851-3p(-0.622874413274|-0.797202797203)	0.208279	0.87724
17_63896502_63910924	circRNA		ENST00000591265	mRNA	ENSG00000172006	1	0.0909091	0.583722	0.0463025	0.062322	hsa-miR-7851-3p(-0.622874413274|-0.65034965035)	0.283129	0.978421
17_63896502_63910924	circRNA		ENST00000680335	mRNA	ENSG00000100749	1	0.17316	0.661948	0.0190316	0.0330252	hsa-miR-7851-3p(-0.622874413274|-0.797902127139)	0.31215	0.876808
17_63896502_63910924	circRNA		ENST00000309285	mRNA	ENSG00000173578	1	0.0909091	0.665586	0.0181548	0.0319353	hsa-miR-7851-3p(-0.622874413274|-0.727272727273)	0.269668	0.922676
17_63896502_63910924	circRNA		ENST00000439578	mRNA	ENSG00000152700	1	0.0909091	0.697619	0.0116589	0.0233912	hsa-miR-7851-3p(-0.622874413274|-0.699300699301)	0.229037	0.942197
17_63896502_63910924	circRNA		ENST00000394221	mRNA	ENSG00000178700	2	0.012987	0.713104	0.00922795	0.0201504	hsa-miR-619-5p(-0.576603742574|-0.584939601063);<br>hsa-miR-7851-3p(-0.622874413274|-0.598950130429)	0.158147	0.999783
17_63896502_63910924	circRNA		ENST00000557451	mRNA	ENSG00000100968	1	0.17316	0.781823	0.00266366	0.00954945	hsa-miR-7851-3p(-0.622874413274|-0.689444023181)	0.159965	0.949273
17_63896502_63910924	circRNA		ENST00000355710	mRNA	ENSG00000165731	1	0.17316	0.760277	0.0041013	0.0120685	hsa-miR-7851-3p(-0.622874413274|-0.819378575708)	0.203031	0.863752
XR_002958904.1	lncRNA	ENSG00000226777	ENST00000340449	mRNA	ENSG00000088387	1	0.0454545	0.724207	0.00773367	0.0179673	hsa-miR-372-3p(-0.627645914461|-0.895104895105)	0.256334	0.824358
XR_002958904.1	lncRNA	ENSG00000226777	ENST00000382366	mRNA	ENSG00000174373	1	0.0454545	0.773841	0.00314195	0.0104145	hsa-miR-372-3p(-0.627645914461|-0.693521203655)	0.170204	0.950139
XR_002958904.1	lncRNA	ENSG00000226777	ENST00000340623	mRNA	ENSG00000187699	1	0.0454545	0.627646	0.0288882	0.0441213	hsa-miR-372-3p(-0.627645914461|-0.867132867133)	0.412577	0.839784
XR_002958904.1	lncRNA	ENSG00000226777	ENST00000381908	mRNA	ENSG00000134539	1	0.0454545	0.675926	0.0158242	0.0289503	hsa-miR-372-3p(-0.627645914461|-0.671328671329)	0.234725	0.966371
ENST00000610494	lncRNA	ENSG00000278291	ENST00000622633	mRNA	ENSG00000189067	1	0.0909091	0.661998	0.0190195	0.0330252	hsa-miR-941(-0.72504489473|-0.818181818182)	0.488303	0.939648
ENST00000610494	lncRNA	ENSG00000278291	ENST00000403658	mRNA	ENSG00000035115	1	0.0909091	0.771034	0.0033248	0.0107956	hsa-miR-941(-0.72504489473|-0.832091899973)	0.331927	0.931254
ENST00000610494	lncRNA	ENSG00000278291	ENST00000649792	mRNA	ENSG00000175356	1	0.0909091	0.795098	0.00199349	0.00809813	hsa-miR-941(-0.72504489473|-0.79020979021)	0.268729	0.956994
ENST00000610494	lncRNA	ENSG00000278291	ENST00000045083	mRNA	ENSG00000042062	1	0.0909091	0.764912	0.00375151	0.0113878	hsa-miR-941(-0.72504489473|-0.66199751258)	0.212913	0.954545
ENST00000610494	lncRNA	ENSG00000278291	ENST00000431765	mRNA	ENSG00000161202	1	0.0909091	0.585965	0.0452682	0.0612875	hsa-miR-941(-0.72504489473|-0.584939601063)	0.296204	0.893048
ENST00000610494	lncRNA	ENSG00000278291	ENST00000355209	mRNA	ENSG00000100413	1	0.0909091	0.693521	0.0123749	0.0242453	hsa-miR-941(-0.72504489473|-0.797202797203)	0.415696	0.952598
ENST00000610494	lncRNA	ENSG00000278291	ENST00000293190	mRNA	ENSG00000161509	1	0.0909091	0.750877	0.00488595	0.013308	1_2430(-0.680785543382|-0.680785543382)	0.215199	1
ENST00000610494	lncRNA	ENSG00000278291	ENST00000519716	mRNA	ENSG00000130477	1	0.246753	0.853627	0.00041167	0.00345734	hsa-miR-941(-0.72504489473|-0.781709524876)	0.185757	0.962393
ENST00000610494	lncRNA	ENSG00000278291	ENST00000609713	mRNA	ENSG00000157542	1	0.0909091	0.837477	0.000675171	0.00452796	hsa-miR-941(-0.72504489473|-0.624362901026)	0.12222	0.925388
ENST00000610494	lncRNA	ENSG00000278291	ENST00000395813	mRNA	ENSG00000153113	1	0.0909091	0.637479	0.0257544	0.040612	hsa-miR-941(-0.72504489473|-0.685314685315)	0.357155	0.97183
ENST00000610494	lncRNA	ENSG00000278291	ENST00000309263	mRNA	ENSG00000175356	1	0.0909091	0.739055	0.00602782	0.0153655	hsa-miR-941(-0.72504489473|-0.79020979021)	0.345469	0.956994
ENST00000610494	lncRNA	ENSG00000278291	ENST00000256759	mRNA	ENSG00000134363	1	0.0909091	0.669003	0.0173586	0.0309118	hsa-miR-941(-0.72504489473|-0.685314685315)	0.325825	0.97183
ENST00000610494	lncRNA	ENSG00000278291	ENST00000262510	mRNA	ENSG00000140853	1	0.0909091	0.711034	0.00952876	0.0205535	1_2430(-0.680785543382|-0.704242815204)	0.265686	0.983064
chr6:79274174-79313346	lncRNA	ENSG00000286042	ENST00000463781	mRNA	ENSG00000145113	1	0.0909091	0.753066	0.00469389	0.0129764	hsa-miR-371a-3p(-0.748251748252|-0.72504489473)	0.292238	0.984248
chr6:79274174-79313346	lncRNA	ENSG00000286042	ENST00000460472	mRNA	ENSG00000155657	1	0.17316	0.788231	0.00232162	0.0088871	hsa-miR-371a-3p(-0.748251748252|-0.868144358537)	0.367164	0.925827
chr6:79274174-79313346	lncRNA	ENSG00000286042	ENST00000469930	mRNA	ENSG00000157764	1	0.0909091	0.699301	0.0113742	0.0229875	hsa-miR-371a-3p(-0.748251748252|-0.671328671329)	0.298692	0.945813
chr6:79274174-79313346	lncRNA	ENSG00000286042	ENST00000644969	mRNA	ENSG00000157764	1	0.0909091	0.615748	0.0330368	0.0484989	hsa-miR-371a-3p(-0.748251748252|-0.582464329981)	0.28211	0.875415
chr6:79274174-79313346	lncRNA	ENSG00000286042	MSTRG.9484.1	mRNA	ENSG00000188735	1	0.0909091	0.923077	1.86e-05	0.00061719	hsa-miR-371a-5p(-0.769230769231|-0.636363636364)	0.0434452	0.905473
chr6:79274174-79313346	lncRNA	ENSG00000286042	ENST00000620340	mRNA	ENSG00000072133	1	0.0909091	0.781087	0.0027053	0.00960911	hsa-miR-371a-5p(-0.769230769231|-0.619965924479)	0.174351	0.892553
chr6:79274174-79313346	lncRNA	ENSG00000286042	ENST00000278886	mRNA	ENSG00000101004	1	0.0909091	0.774082	0.00312666	0.0104145	hsa-miR-371a-3p(-0.748251748252|-0.612960659796)	0.172309	0.90061
chr6:79274174-79313346	lncRNA	ENSG00000286042	ENST00000455584	mRNA	ENSG00000251537	1	0.0909091	0.67018	0.0170904	0.0305877	hsa-miR-371a-5p(-0.769230769231|-0.757899402288)	0.461038	0.99258
chr6:79274174-79313346	lncRNA	ENSG00000286042	ENST00000485307	mRNA	ENSG00000137266	1	0.0909091	0.640982	0.0247	0.0396128	hsa-miR-371a-5p(-0.769230769231|-0.686515938972)	0.397996	0.94318
chr6:79274174-79313346	lncRNA	ENSG00000286042	ENST00000354313	mRNA	ENSG00000100605	1	0.0909091	0.734266	0.00654349	0.0162671	hsa-miR-371a-5p(-0.769230769231|-0.832167832168)	0.468587	0.960699
chr6:79274174-79313346	lncRNA	ENSG00000286042	MSTRG.24183.9	mRNA	ENSG00000240770	1	0.311688	0.914187	3.17e-05	0.000849994	hsa-miR-371a-5p(-0.769230769231|-0.886165982448)	0.128852	0.929361
chr15:80896189-80948867	lncRNA	ENSG00000259546	MSTRG.9484.1	mRNA	ENSG00000188735	1	0.0454545	0.721542	0.00807444	0.0184799	hsa-miR-371a-5p(-0.903679144156|-0.636363636364)	0.278108	0.826423
chr15:80896189-80948867	lncRNA	ENSG00000259546	ENST00000339497	mRNA	ENSG00000108100	1	0.0454545	0.629175	0.0283838	0.0435092	hsa-miR-371a-5p(-0.903679144156|-0.621056454653)	0.426744	0.814642
chr15:80896189-80948867	lncRNA	ENSG00000259546	ENST00000620340	mRNA	ENSG00000072133	1	0.0454545	0.677193	0.0155546	0.0286171	hsa-miR-371a-5p(-0.903679144156|-0.619965924479)	0.329135	0.813793
chr15:80896189-80948867	lncRNA	ENSG00000259546	ENST00000455584	mRNA	ENSG00000251537	1	0.0454545	0.766258	0.00365435	0.0113391	hsa-miR-371a-5p(-0.903679144156|-0.757899402288)	0.475013	0.912264
chr15:80896189-80948867	lncRNA	ENSG00000259546	ENST00000677450	mRNA	ENSG00000204120	1	0.0454545	0.711034	0.00952876	0.0205535	hsa-miR-371a-5p(-0.903679144156|-0.678321678322)	0.399405	0.857549
chr15:80896189-80948867	lncRNA	ENSG00000259546	ENST00000354313	mRNA	ENSG00000100605	1	0.0454545	0.700526	0.0111699	0.022724	hsa-miR-371a-5p(-0.903679144156|-0.832167832168)	0.917354	0.958803
chr15:80896189-80948867	lncRNA	ENSG00000259546	ENST00000250559	mRNA	ENSG00000127314	1	0.0454545	0.768421	0.00350216	0.0110982	hsa-miR-371a-5p(-0.903679144156|-0.742558056439)	0.428866	0.902128
chr15:80896189-80948867	lncRNA	ENSG00000259546	MSTRG.24183.9	mRNA	ENSG00000240770	1	0.181818	0.875439	0.000190901	0.00238059	hsa-miR-371a-5p(-0.903679144156|-0.886165982448)	0.499321	0.990215
ENST00000485974	lncRNA	ENSG00000244151	ENST00000341037	mRNA	ENSG00000041982	1	0.0909091	0.781444	0.00268507	0.00960025	hsa-miR-449a(-0.611607797895|-0.701053812542)	0.156339	0.931859
ENST00000485974	lncRNA	ENSG00000244151	ENST00000512127	mRNA	ENSG00000129116	1	0.0454545	0.731117	0.00690006	0.0167562	hsa-miR-449a(-0.611607797895|-0.615384615385)	0.162267	0.996922
ENST00000485974	lncRNA	ENSG00000244151	ENST00000297848	mRNA	ENSG00000187955	1	0.0454545	0.727602	0.00731516	0.017434	hsa-miR-449a(-0.611607797895|-0.636363636364)	0.173119	0.980163
ENST00000485974	lncRNA	ENSG00000244151	ENST00000261800	mRNA	ENSG00000086570	1	0.0454545	0.757047	0.00435927	0.0124158	hsa-miR-449a(-0.611607797895|-0.612960659796)	0.145703	0.998895
ENST00000485974	lncRNA	ENSG00000244151	ENST00000374118	mRNA	ENSG00000136883	1	0.0454545	0.764089	0.0038119	0.011489	hsa-miR-449a(-0.611607797895|-0.584939601063)	0.130864	0.977712
ENST00000485974	lncRNA	ENSG00000244151	ENST00000360835	mRNA	ENSG00000159307	1	0.0909091	0.769782	0.0034089	0.0109837	hsa-miR-449a(-0.611607797895|-0.594405594406)	0.131267	0.985736
ENST00000485974	lncRNA	ENSG00000244151	ENST00000374695	mRNA	ENSG00000142798	1	0.0454545	0.720572	0.00820122	0.0186273	hsa-miR-449a(-0.611607797895|-0.601398601399)	0.162506	0.991584
ENST00000485974	lncRNA	ENSG00000244151	ENST00000337737	mRNA	ENSG00000178498	1	0.0454545	0.699482	0.0113437	0.0229875	hsa-miR-449a(-0.611607797895|-0.636363636364)	0.191075	0.980163
ENST00000485974	lncRNA	ENSG00000244151	ENST00000537147	mRNA	ENSG00000213088	1	0.0454545	0.734632	0.00650289	0.0162361	hsa-miR-449a(-0.611607797895|-0.664335664336)	0.179421	0.958675
ENST00000485974	lncRNA	ENSG00000244151	MSTRG.6313.45	mRNA	ENSG00000167986	1	0.0454545	0.693666	0.012349	0.0242453	hsa-miR-449a(-0.611607797895|-0.581436968721)	0.168477	0.974711
ENST00000485974	lncRNA	ENSG00000244151	ENST00000557451	mRNA	ENSG00000100968	1	0.0909091	0.827756	0.000887246	0.00522153	hsa-miR-449a(-0.611607797895|-0.818044980872)	0.108185	0.855603
ENST00000485974	lncRNA	ENSG00000244151	ENST00000355710	mRNA	ENSG00000165731	1	0.0909091	0.725302	0.00759674	0.0177573	hsa-miR-449a(-0.611607797895|-0.609095578402)	0.163082	0.997942
NR_125377.1	lncRNA	ENSG00000257261	ENST00000460472	mRNA	ENSG00000155657	1	0.311688	0.62625	0.0293543	0.0446557	hsa-miR-193a-5p(-0.594032861174|-0.642935361762)	0.229706	0.960466
NR_125377.1	lncRNA	ENSG00000257261	MSTRG.26629.2	mRNA	ENSG00000242242	1	0.311688	0.825644	0.000939459	0.00536997	hsa-miR-193a-5p(-0.594032861174|-0.644297238274)	0.105718	0.95941
NR_125377.1	lncRNA	ENSG00000257261	ENST00000347800	mRNA	ENSG00000160179	1	0.181818	0.642816	0.0241605	0.0390052	hsa-miR-372-5p(-0.688937519468|-0.834385673847)	0.472665	0.904519
NR_125377.1	lncRNA	ENSG00000257261	ENST00000447404	mRNA	ENSG00000165209	1	0.181818	0.734632	0.00650289	0.0162361	hsa-miR-217-5p(-0.706512456189|-0.678321678322)	0.243492	0.979643
NR_125377.1	lncRNA	ENSG00000257261	ENST00000614785	mRNA	ENSG00000263956	1	0.181818	0.748692	0.00508352	0.0137055	hsa-miR-372-5p(-0.688937519468|-0.706293706294)	0.23789	0.98756
NR_125377.1	lncRNA	ENSG00000257261	ENST00000613595	mRNA	ENSG00000269713	1	0.181818	0.605866	0.0367938	0.0523486	hsa-miR-372-5p(-0.688937519468|-0.642302593415)	0.31181	0.964969
NR_125377.1	lncRNA	ENSG00000257261	ENST00000273183	mRNA	ENSG00000144681	1	0.181818	0.586271	0.0451282	0.0611517	hsa-miR-193a-5p(-0.594032861174|-0.665500144921)	0.268263	0.943259
NR_125377.1	lncRNA	ENSG00000257261	MSTRG.9484.1	mRNA	ENSG00000188735	1	0.181818	0.632698	0.0272458	0.0424598	hsa-miR-371a-5p(-0.738147342287|-0.636363636364)	0.319545	0.925949
NR_125377.1	lncRNA	ENSG00000257261	MSTRG.33889.1	mRNA	ENSG00000122566	1	0.181818	0.710027	0.00967771	0.0206536	hsa-miR-217-5p(-0.706512456189|-0.909090909091)	0.480254	0.874611
NR_125377.1	lncRNA	ENSG00000257261	ENST00000339497	mRNA	ENSG00000108100	1	0.181818	0.580248	0.0479378	0.0641371	hsa-miR-371a-5p(-0.738147342287|-0.621056454653)	0.349866	0.913853
NR_125377.1	lncRNA	ENSG00000257261	MSTRG.15352.1	mRNA	ENSG00000108559	1	0.181818	0.899653	6.76e-05	0.00132654	hsa-miR-372-5p(-0.688937519468|-0.68301330663)	0.0891337	0.995682
NR_125377.1	lncRNA	ENSG00000257261	ENST00000368744	mRNA	ENSG00000203783	1	0.181818	0.727602	0.00731516	0.017434	hsa-miR-193a-5p(-0.594032861174|-0.783216783217)	0.203079	0.862636
NR_125377.1	lncRNA	ENSG00000257261	ENST00000620340	mRNA	ENSG00000072133	1	0.181818	0.913738	3.25e-05	0.000861769	hsa-miR-371a-5p(-0.738147342287|-0.619965924479)	0.0520792	0.912981
NR_125377.1	lncRNA	ENSG00000257261	ENST00000613969	mRNA	ENSG00000269713	1	0.181818	0.850627	0.000453223	0.00364437	hsa-miR-372-5p(-0.688937519468|-0.608391608392)	0.10054	0.937914
NR_125377.1	lncRNA	ENSG00000257261	ENST00000464295	mRNA	ENSG00000175697	2	0.025974	0.857144	0.000366803	0.00327563	hsa-miR-372-5p(-0.688937519468|-0.59298610642);<br>hsa-miR-217-5p(-0.706512456189|-0.624565248182)	0.0965864	0.995304
NR_125377.1	lncRNA	ENSG00000257261	ENST00000564873	mRNA	ENSG00000102893	1	0.181818	0.779934	0.00277146	0.00976277	hsa-miR-217-5p(-0.706512456189|-0.619965924479)	0.164174	0.934755
NR_125377.1	lncRNA	ENSG00000257261	ENST00000398752	mRNA	ENSG00000152234	1	0.181818	0.590518	0.0432188	0.0591024	hsa-miR-372-5p(-0.688937519468|-0.762237762238)	0.451159	0.949489
NR_125377.1	lncRNA	ENSG00000257261	ENST00000455584	mRNA	ENSG00000251537	1	0.181818	0.728396	0.00721982	0.0172871	hsa-miR-371a-5p(-0.738147342287|-0.757899402288)	0.344509	0.986797
NR_125377.1	lncRNA	ENSG00000257261	ENST00000485307	mRNA	ENSG00000137266	1	0.181818	0.786977	0.00238579	0.00904523	hsa-miR-371a-5p(-0.738147342287|-0.686515938972)	0.215715	0.963759
NR_125377.1	lncRNA	ENSG00000257261	ENST00000551374	mRNA	ENSG00000134294	1	0.181818	0.702997	0.0107664	0.022098	hsa-miR-217-5p(-0.706512456189|-0.804195804196)	0.382472	0.935339
NR_125377.1	lncRNA	ENSG00000257261	ENST00000677450	mRNA	ENSG00000204120	1	0.181818	0.590518	0.0432188	0.0591024	hsa-miR-371a-5p(-0.738147342287|-0.678321678322)	0.409327	0.957764
NR_125377.1	lncRNA	ENSG00000257261	ENST00000354313	mRNA	ENSG00000100605	1	0.181818	0.653788	0.0211106	0.0355655	hsa-miR-371a-5p(-0.738147342287|-0.832167832168)	0.548135	0.940126
NR_125377.1	lncRNA	ENSG00000257261	MSTRG.9592.1	mRNA	ENSG00000249267	1	0.311688	0.732133	0.0067835	0.0165746	hsa-miR-217-5p(-0.706512456189|-0.891117570728)	0.412806	0.884451
NR_125377.1	lncRNA	ENSG00000257261	ENST00000250559	mRNA	ENSG00000127314	1	0.181818	0.739441	0.00598765	0.0153581	hsa-miR-371a-5p(-0.738147342287|-0.742558056439)	0.316028	0.997021
NR_125377.1	lncRNA	ENSG00000257261	MSTRG.24183.9	mRNA	ENSG00000240770	3	0.00984279	0.79578	0.00196294	0.00804354	hsa-miR-372-5p(-0.688937519468|-0.654992247896);<br>hsa-miR-371a-5p(-0.738147342287|-0.886165982448);<br>hsa-miR-193a-5p(-0.594032861174|-0.70402910068)	0.214747	0.99954
NR_125377.1	lncRNA	ENSG00000257261	MSTRG.22085.1	mRNA	ENSG00000157827	1	0.181818	0.727602	0.00731516	0.017434	hsa-miR-217-5p(-0.706512456189|-0.79020979021)	0.337223	0.94408
NR_125377.1	lncRNA	ENSG00000257261	ENST00000448323	mRNA	ENSG00000138674	1	0.181818	0.744726	0.00545754	0.0143901	hsa-miR-372-5p(-0.688937519468|-0.772001698232)	0.28269	0.943143
chr15:80554608-80562944	lncRNA	ENSG00000259175	ENST00000555447	mRNA	ENSG00000140022	1	0.0454545	0.831007	0.000811316	0.00497133	hsa-miR-513a-5p(-0.697200387052|-0.734265734266)	0.175362	0.974107
XR_001740618.1	lncRNA	ENSG00000231304	ENST00000460472	mRNA	ENSG00000155657	1	0.367965	0.842853	0.000576117	0.00415994	hsa-miR-193a-5p(-0.603198056924|-0.642935361762)	0.0979818	0.968112
XR_001740618.1	lncRNA	ENSG00000231304	MSTRG.26629.2	mRNA	ENSG00000242242	2	0.04329	0.748219	0.0051271	0.0137298	hsa-miR-372-3p(-0.807791549915|-0.743419890317);<br>hsa-miR-193a-5p(-0.603198056924|-0.644297238274)	0.266165	0.998596
XR_001740618.1	lncRNA	ENSG00000231304	ENST00000555447	mRNA	ENSG00000140022	1	0.227273	0.790154	0.00222586	0.00865216	hsa-miR-513a-5p(-0.684329959317|-0.734265734266)	0.209003	0.964799
XR_001740618.1	lncRNA	ENSG00000231304	ENST00000358359	mRNA	ENSG00000145725	1	0.227273	0.783099	0.00259268	0.009412	hsa-miR-372-3p(-0.807791549915|-0.727272727273)	0.2996	0.947547
XR_001740618.1	lncRNA	ENSG00000231304	MSTRG.9484.1	mRNA	ENSG00000188735	1	0.227273	0.857176	0.000366413	0.00327563	hsa-miR-371a-5p(-0.800736601881|-0.636363636364)	0.104881	0.885622
XR_001740618.1	lncRNA	ENSG00000231304	MSTRG.1936.9	mRNA	ENSG00000121957	1	0.227273	0.606022	0.0367322	0.0523307	hsa-miR-372-3p(-0.807791549915|-0.74606068878)	0.59746	0.960272
XR_001740618.1	lncRNA	ENSG00000231304	ENST00000303688	mRNA	ENSG00000154781	1	0.227273	0.751305	0.00484795	0.0132672	hsa-miR-548ab(-0.694912381368|-0.686223731762)	0.226626	0.993709
XR_001740618.1	lncRNA	ENSG00000231304	ENST00000368744	mRNA	ENSG00000203783	1	0.227273	0.843066	0.000572431	0.0041398	hsa-miR-193a-5p(-0.603198056924|-0.783216783217)	0.095677	0.870155
XR_001740618.1	lncRNA	ENSG00000231304	ENST00000620340	mRNA	ENSG00000072133	1	0.227273	0.713799	0.00912863	0.0200134	hsa-miR-371a-5p(-0.800736601881|-0.619965924479)	0.251316	0.87276
XR_001740618.1	lncRNA	ENSG00000231304	ENST00000340449	mRNA	ENSG00000088387	1	0.227273	0.843066	0.000572431	0.0041398	hsa-miR-372-3p(-0.807791549915|-0.895104895105)	0.386445	0.948727
XR_001740618.1	lncRNA	ENSG00000231304	ENST00000382366	mRNA	ENSG00000174373	1	0.227273	0.853378	0.000415004	0.00345734	hsa-miR-372-3p(-0.807791549915|-0.693521203655)	0.163066	0.923886
XR_001740618.1	lncRNA	ENSG00000231304	MSTRG.9830.3	mRNA	ENSG00000122034	1	0.227273	0.601778	0.0384335	0.0540647	hsa-miR-372-3p(-0.807791549915|-0.729829054055)	0.571433	0.949297
XR_001740618.1	lncRNA	ENSG00000231304	ENST00000340623	mRNA	ENSG00000187699	1	0.227273	0.864231	0.000287978	0.00288445	hsa-miR-372-3p(-0.807791549915|-0.867132867133)	0.306437	0.964571
XR_001740618.1	lncRNA	ENSG00000231304	ENST00000455584	mRNA	ENSG00000251537	1	0.227273	0.725674	0.0075507	0.0177573	hsa-miR-371a-5p(-0.800736601881|-0.757899402288)	0.421677	0.972516
XR_001740618.1	lncRNA	ENSG00000231304	ENST00000485307	mRNA	ENSG00000137266	1	0.227273	0.604255	0.0374338	0.0530303	hsa-miR-371a-5p(-0.800736601881|-0.686515938972)	0.479043	0.9232
XR_001740618.1	lncRNA	ENSG00000231304	ENST00000280904	mRNA	ENSG00000134755	1	0.227273	0.610253	0.0350902	0.0505093	hsa-miR-372-3p(-0.807791549915|-0.685314685315)	0.47826	0.917972
XR_001740618.1	lncRNA	ENSG00000231304	ENST00000381908	mRNA	ENSG00000134539	1	0.227273	0.927726	1.37e-05	0.000551449	hsa-miR-372-3p(-0.807791549915|-0.671328671329)	0.0455084	0.907741
XR_001740618.1	lncRNA	ENSG00000231304	ENST00000354313	mRNA	ENSG00000100605	1	0.227273	0.645528	0.0233787	0.0381704	hsa-miR-371a-5p(-0.800736601881|-0.832167832168)	0.708205	0.980751
XR_001740618.1	lncRNA	ENSG00000231304	MSTRG.9592.1	mRNA	ENSG00000249267	1	0.367965	0.752786	0.00471813	0.0130356	hsa-miR-372-3p(-0.807791549915|-0.923326639549)	0.722169	0.93326
XR_001740618.1	lncRNA	ENSG00000231304	ENST00000250559	mRNA	ENSG00000127314	1	0.227273	0.606022	0.0367322	0.0523307	hsa-miR-371a-5p(-0.800736601881|-0.742558056439)	0.577536	0.962302
XR_001740618.1	lncRNA	ENSG00000231304	MSTRG.24183.9	mRNA	ENSG00000240770	3	0.0232399	0.858679	0.000348462	0.00327563	hsa-miR-371a-5p(-0.800736601881|-0.886165982448);<br>hsa-miR-372-3p(-0.807791549915|-0.809108070931);<br>hsa-miR-193a-5p(-0.603198056924|-0.70402910068)	0.226874	0.999804
6_31269966_31354665	circRNA		ENST00000297268	mRNA	ENSG00000164692	1	0.227273	0.888112	0.000114134	0.00175537	hsa-miR-7851-3p(-0.657342657343|-0.636363636364)	0.0799358	0.983784
6_31269966_31354665	circRNA		ENST00000656849	mRNA	ENSG00000228696	1	0.227273	0.825175	0.000951363	0.00536997	hsa-miR-619-5p(-0.65034965035|-0.601398601399)	0.109985	0.960894
6_31269966_31354665	circRNA		ENST00000374045	mRNA	ENSG00000181634	1	0.227273	0.881119	0.000152674	0.00207188	hsa-miR-7851-3p(-0.657342657343|-0.685314685315)	0.0964405	0.979167
6_31269966_31354665	circRNA		ENST00000313400	mRNA	ENSG00000148219	1	0.227273	0.792987	0.00209029	0.00836592	hsa-miR-619-5p(-0.65034965035|-0.849128034045)	0.192939	0.867435
6_31269966_31354665	circRNA		ENST00000456883	mRNA	ENSG00000090615	1	0.227273	0.802103	0.00169653	0.00734315	hsa-miR-1285-5p(-0.874125874126|-0.700526468338)	0.254641	0.889754
6_31269966_31354665	circRNA		ENST00000340134	mRNA	ENSG00000244242	1	0.227273	0.722811	0.00791075	0.018241	hsa-miR-1269a(-0.664335664336|-0.600003693478)	0.180609	0.949118
6_31269966_31354665	circRNA		ENST00000443402	mRNA	ENSG00000211689	1	0.227273	0.91769	2.59e-05	0.000785646	hsa-miR-619-5p(-0.65034965035|-0.651489615555)	0.0605125	0.999124
6_31269966_31354665	circRNA		ENST00000465829	mRNA	ENSG00000170667	1	0.227273	0.706294	0.0102452	0.0214382	hsa-miR-7851-3p(-0.657342657343|-0.937062937063)	0.363026	0.824561
6_31269966_31354665	circRNA		ENST00000395894	mRNA	ENSG00000187607	1	0.227273	0.839161	0.000642826	0.00437463	hsa-miR-7851-3p(-0.657342657343|-0.587412587413)	0.0963343	0.94382
6_31269966_31354665	circRNA		ENST00000271583	mRNA	ENSG00000143337	1	0.227273	0.951049	2.04e-06	0.000223936	hsa-miR-619-5p(-0.65034965035|-0.622377622378)	0.0322718	0.978022
6_31269966_31354665	circRNA		MSTRG.33213.2	mRNA	ENSG00000051620	1	0.367965	0.919037	2.39e-05	0.000740458	hsa-miR-619-5p(-0.65034965035|-0.588042750695)	0.0456808	0.949687
6_31269966_31354665	circRNA		ENST00000524591	mRNA	ENSG00000250305	2	0.04329	0.727273	0.00735503	0.017454	hsa-miR-7851-3p(-0.657342657343|-0.65034965035);<br>hsa-miR-1269a(-0.664335664336|-0.685314685315)	0.215595	0.999865
6_31269966_31354665	circRNA		ENST00000329492	mRNA	ENSG00000008735	1	0.227273	0.783217	0.00258622	0.009412	hsa-miR-619-5p(-0.65034965035|-0.601398601399)	0.137161	0.960894
6_31269966_31354665	circRNA		ENST00000311208	mRNA	ENSG00000128422	1	0.227273	0.711034	0.00952876	0.0205535	hsa-miR-1285-5p(-0.874125874126|-0.784589644539)	0.627339	0.946021
6_31269966_31354665	circRNA		ENST00000648076	mRNA	ENSG00000065618	1	0.227273	0.93007	1.17e-05	0.000511797	hsa-miR-7851-3p(-0.657342657343|-0.692307692308)	0.0566016	0.974093
6_31269966_31354665	circRNA		ENST00000651372	mRNA	ENSG00000091656	1	0.227273	0.81545	0.00122559	0.0061466	hsa-miR-1285-5p(-0.874125874126|-0.657352600979)	0.157441	0.858455
6_31269966_31354665	circRNA		ENST00000263080	mRNA	ENSG00000108381	2	0.04329	0.867133	0.000259812	0.00270603	hsa-miR-619-5p(-0.65034965035|-0.615384615385);<br>hsa-miR-7851-3p(-0.657342657343|-0.636363636364)	0.0911886	0.999487
6_31269966_31354665	circRNA		ENST00000443439	mRNA	ENSG00000164307	1	0.227273	0.867133	0.000259812	0.00270603	hsa-miR-7851-3p(-0.657342657343|-0.713286713287)	0.113099	0.959184
6_31269966_31354665	circRNA		ENST00000262441	mRNA	ENSG00000065325	2	0.04329	0.789479	0.00225916	0.00873729	hsa-miR-1285-5p(-0.874125874126|-0.645618009357);<br>hsa-miR-7851-3p(-0.657342657343|-0.764916989347)	0.190716	0.985836
6_31269966_31354665	circRNA		ENST00000308375	mRNA	ENSG00000173540	1	0.227273	0.594946	0.0412895	0.0572445	hsa-miR-7851-3p(-0.657342657343|-0.682315357978)	0.329152	0.981359
6_31269966_31354665	circRNA		ENST00000376896	mRNA	ENSG00000198963	1	0.227273	0.894388	8.65e-05	0.0015053	hsa-miR-619-5p(-0.65034965035|-0.626776105532)	0.0720216	0.981542
6_31269966_31354665	circRNA		ENST00000332853	mRNA	ENSG00000165633	1	0.227273	0.874126	0.000200713	0.00238069	hsa-miR-1285-5p(-0.874125874126|-0.72027972028)	0.148406	0.903509
6_31269966_31354665	circRNA		ENST00000561100	mRNA	ENSG00000166073	1	0.227273	0.907182	4.63e-05	0.0010372	hsa-miR-7851-3p(-0.657342657343|-0.690018571313)	0.0755592	0.975748
6_31269966_31354665	circRNA		ENST00000315392	mRNA	ENSG00000161381	2	0.04329	0.78597	0.00243826	0.00913903	hsa-miR-619-5p(-0.65034965035|-0.722811466997);<br>hsa-miR-1285-5p(-0.874125874126|-0.775443369934)	0.30879	0.996818
6_31269966_31354665	circRNA		ENST00000400069	mRNA	ENSG00000250305	1	0.227273	0.699301	0.0113742	0.0229875	hsa-miR-7851-3p(-0.657342657343|-0.629370629371)	0.211632	0.978261
6_31269966_31354665	circRNA		ENST00000528753	mRNA	ENSG00000250305	1	0.227273	0.71804	0.00853932	0.0190709	hsa-miR-7851-3p(-0.657342657343|-0.66199751258)	0.217208	0.996472
6_31269966_31354665	circRNA		ENST00000556573	mRNA	ENSG00000258986	1	0.227273	0.792987	0.00209029	0.00836592	hsa-miR-7851-3p(-0.657342657343|-0.610530074066)	0.136764	0.963078
6_31269966_31354665	circRNA		ENST00000360835	mRNA	ENSG00000159307	1	0.367965	0.888112	0.000114134	0.00175537	hsa-miR-7851-3p(-0.657342657343|-0.58041958042)	0.0626144	0.937853
6_31269966_31354665	circRNA		ENST00000339082	mRNA	ENSG00000011422	2	0.04329	0.965035	3.88e-07	8.14e-05	hsa-miR-619-5p(-0.65034965035|-0.699300699301);<br>hsa-miR-1285-5p(-0.874125874126|-0.846153846154)	0.0598318	0.99921
6_31269966_31354665	circRNA		ENST00000304636	mRNA	ENSG00000168542	1	0.227273	0.846154	0.000521134	0.00392253	hsa-miR-7851-3p(-0.657342657343|-0.678321678322)	0.123281	0.984293
6_31269966_31354665	circRNA		ENST00000668754	mRNA	ENSG00000168356	1	0.227273	0.977234	4.64e-08	4.28e-05	hsa-miR-619-5p(-0.65034965035|-0.728547527072)	0.00975618	0.94329
6_31269966_31354665	circRNA		ENST00000624552	mRNA	ENSG00000148357	1	0.227273	0.926321	1.51e-05	0.000570398	hsa-miR-7851-3p(-0.657342657343|-0.701758705823)	0.0601423	0.96732
6_31269966_31354665	circRNA		ENST00000526390	mRNA	ENSG00000198431	1	0.227273	0.679511	0.0150702	0.028004	hsa-miR-1269a(-0.664335664336|-0.633976453846)	0.232583	0.976616
6_31269966_31354665	circRNA		ENST00000359842	mRNA	ENSG00000143171	1	0.227273	0.699301	0.0113742	0.0229875	hsa-miR-619-5p(-0.65034965035|-0.636363636364)	0.212177	0.98913
6_31269966_31354665	circRNA		ENST00000530215	mRNA	ENSG00000180785	1	0.227273	0.659638	0.0196043	0.0337621	hsa-miR-619-5p(-0.65034965035|-0.659637641197)	0.25566	0.99291
6_31269966_31354665	circRNA		ENST00000409678	mRNA	ENSG00000185269	1	0.227273	0.972028	1.29e-07	6.71e-05	hsa-miR-1269a(-0.664335664336|-0.72027972028)	0.0201734	0.959596
6_31269966_31354665	circRNA		ENST00000397061	mRNA	ENSG00000213965	1	0.227273	0.72028	0.00823977	0.0186273	hsa-miR-7851-3p(-0.657342657343|-0.741258741259)	0.259609	0.94
6_31269966_31354665	circRNA		ENST00000316418	mRNA	ENSG00000063438	1	0.227273	0.909091	4.19e-05	0.000991666	hsa-miR-619-5p(-0.65034965035|-0.643356643357)	0.0653404	0.994595
6_31269966_31354665	circRNA		ENST00000503622	mRNA	ENSG00000169862	1	0.227273	0.905269	5.12e-05	0.00107806	hsa-miR-1285-5p(-0.874125874126|-0.807022511696)	0.208551	0.960085
6_31269966_31354665	circRNA		ENST00000378023	mRNA	ENSG00000111913	1	0.227273	0.909091	4.19e-05	0.000991666	hsa-miR-619-5p(-0.65034965035|-0.762237762238)	0.068412	0.920792
6_31269966_31354665	circRNA		ENST00000360534	mRNA	ENSG00000197635	1	0.227273	0.86014	0.000331668	0.00318153	hsa-miR-7851-3p(-0.657342657343|-0.664335664336)	0.108367	0.994709
6_31269966_31354665	circRNA		ENST00000358461	mRNA	ENSG00000196526	1	0.227273	0.916084	2.84e-05	0.000804706	hsa-miR-7851-3p(-0.657342657343|-0.601398601399)	0.051153	0.955556
6_31269966_31354665	circRNA		ENST00000615724	mRNA	ENSG00000023909	1	0.227273	0.807023	0.00150918	0.00688842	hsa-miR-619-5p(-0.65034965035|-0.59298610642)	0.118129	0.953863
6_31269966_31354665	circRNA		ENST00000675307	mRNA	ENSG00000159267	1	0.227273	0.867133	0.000259812	0.00270603	hsa-miR-1269a(-0.664335664336|-0.615384615385)	0.0892112	0.961749
6_31269966_31354665	circRNA		ENST00000220562	mRNA	ENSG00000012232	1	0.227273	0.923077	1.86e-05	0.00061719	hsa-miR-619-5p(-0.65034965035|-0.636363636364)	0.0540659	0.98913
6_31269966_31354665	circRNA		ENST00000293190	mRNA	ENSG00000161509	1	0.227273	0.942208	4.61e-06	0.000332036	1_2430(-0.704242815204|-0.680785543382)	0.0523225	0.983064
6_31269966_31354665	circRNA		ENST00000244728	mRNA	ENSG00000124749	1	0.227273	0.818182	0.0011431	0.00593283	hsa-miR-7851-3p(-0.657342657343|-0.587412587413)	0.109754	0.94382
6_31269966_31354665	circRNA		ENST00000397086	mRNA	ENSG00000205937	1	0.227273	0.807023	0.00150918	0.00688842	hsa-miR-1269a(-0.664335664336|-0.642109215828)	0.143059	0.982987
6_31269966_31354665	circRNA		ENST00000442461	mRNA	ENSG00000189308	1	0.227273	0.832168	0.000785442	0.00488138	hsa-miR-7851-3p(-0.657342657343|-0.643356643357)	0.122782	0.989247
6_31269966_31354665	circRNA		ENST00000543322	mRNA	ENSG00000049883	1	0.227273	0.657343	0.0201855	0.0344597	hsa-miR-1269a(-0.664335664336|-0.867132867133)	0.439025	0.86758
6_31269966_31354665	circRNA		ENST00000337929	mRNA	ENSG00000103522	2	0.04329	0.788092	0.00232868	0.0088871	hsa-miR-619-5p(-0.65034965035|-0.616463292138);<br>hsa-miR-7851-3p(-0.657342657343|-0.749563321122)	0.168367	0.997494
6_31269966_31354665	circRNA		ENST00000599436	mRNA	ENSG00000181143	1	0.227273	0.690019	0.0130122	0.0250997	hsa-miR-7851-3p(-0.657342657343|-0.676008041947)	0.24766	0.986001
6_31269966_31354665	circRNA		ENST00000674749	mRNA	ENSG00000116991	2	0.11039	0.945711	3.39e-06	0.000283807	hsa-miR-1285-5p(-0.874125874126|-0.851139659031);<br>hsa-miR-7851-3p(-0.657342657343|-0.686515938972)	0.0989785	0.999676
6_31269966_31354665	circRNA		ENST00000431918	mRNA	ENSG00000189143	2	0.04329	0.776224	0.00299286	0.0101687	hsa-miR-619-5p(-0.65034965035|-0.601398601399);<br>hsa-miR-7851-3p(-0.657342657343|-0.748251748252)	0.174559	0.997144
6_31269966_31354665	circRNA		ENST00000473939	mRNA	ENSG00000160991	1	0.227273	0.887346	0.000117937	0.00178236	hsa-miR-619-5p(-0.65034965035|-0.626776105532)	0.0768771	0.981542
6_31269966_31354665	circRNA		ENST00000272252	mRNA	ENSG00000143891	1	0.227273	0.923077	1.86e-05	0.00061719	hsa-miR-619-5p(-0.65034965035|-0.58041958042)	0.0410607	0.943182
6_31269966_31354665	circRNA		ENST00000636615	mRNA	ENSG00000250644	1	0.227273	0.735553	0.00640179	0.0160357	hsa-miR-1269a(-0.664335664336|-0.753065953464)	0.257151	0.937399
6_31269966_31354665	circRNA		ENST00000377424	mRNA	ENSG00000142583	1	0.227273	0.79021	0.00222314	0.00865216	hsa-miR-1285-5p(-0.874125874126|-0.636363636364)	0.165788	0.842593
6_31269966_31354665	circRNA		ENST00000519716	mRNA	ENSG00000130477	2	0.11039	0.845091	0.000538366	0.00398919	hsa-miR-1269a(-0.664335664336|-0.72537009966);<br>hsa-miR-7851-3p(-0.657342657343|-0.732412527812)	0.13776	0.997577
6_31269966_31354665	circRNA		ENST00000389840	mRNA	ENSG00000187775	1	0.227273	0.804932	0.00158674	0.00710363	hsa-miR-7851-3p(-0.657342657343|-0.597547848518)	0.122872	0.952351
6_31269966_31354665	circRNA		ENST00000237316	mRNA	ENSG00000118526	1	0.227273	0.846154	0.000521134	0.00392253	hsa-miR-7851-3p(-0.657342657343|-0.622377622378)	0.105221	0.972678
6_31269966_31354665	circRNA		ENST00000239374	mRNA	ENSG00000120262	1	0.227273	0.916084	2.84e-05	0.000804706	hsa-miR-619-5p(-0.65034965035|-0.65034965035)	0.0615076	1
6_31269966_31354665	circRNA		ENST00000584655	mRNA	ENSG00000092871	1	0.227273	0.783217	0.00258622	0.009412	hsa-miR-7851-3p(-0.657342657343|-0.776223776224)	0.20867	0.917073
6_31269966_31354665	circRNA		ENST00000519560	mRNA	ENSG00000184347	1	0.227273	0.93007	1.17e-05	0.000511797	hsa-miR-1285-5p(-0.874125874126|-0.881118881119)	0.234068	0.996016
6_31269966_31354665	circRNA		ENST00000302328	mRNA	ENSG00000168356	1	0.227273	0.823119	0.00100495	0.00553981	hsa-miR-619-5p(-0.65034965035|-0.753065953464)	0.156124	0.92681
6_31269966_31354665	circRNA		ENST00000296533	mRNA	ENSG00000164128	1	0.227273	0.881119	0.000152674	0.00207188	hsa-miR-7851-3p(-0.657342657343|-0.72027972028)	0.10131	0.954315
6_31269966_31354665	circRNA		ENST00000307503	mRNA	ENSG00000172482	1	0.227273	0.746061	0.00532944	0.0141125	hsa-miR-7851-3p(-0.657342657343|-0.851139659031)	0.274435	0.871528
6_31269966_31354665	circRNA		ENST00000370153	mRNA	ENSG00000117620	1	0.227273	0.923077	1.86e-05	0.00061719	hsa-miR-1285-5p(-0.874125874126|-0.748251748252)	0.088211	0.922414
6_31269966_31354665	circRNA		ENST00000559488	mRNA	ENSG00000259207	1	0.227273	0.748252	0.00512408	0.0137297	hsa-miR-7851-3p(-0.657342657343|-0.797202797203)	0.255417	0.903846
6_31269966_31354665	circRNA		ENST00000641686	mRNA	ENSG00000164073	1	0.227273	0.629371	0.0283197	0.0434543	hsa-miR-1285-5p(-0.874125874126|-0.664335664336)	0.495338	0.863636
6_31269966_31354665	circRNA		ENST00000369872	mRNA	ENSG00000143028	1	0.227273	0.895105	8.37e-05	0.00148475	hsa-miR-1285-5p(-0.874125874126|-0.839160839161)	0.283467	0.979592
6_31269966_31354665	circRNA		ENST00000591265	mRNA	ENSG00000172006	1	0.227273	0.748252	0.00512408	0.0137297	hsa-miR-7851-3p(-0.657342657343|-0.65034965035)	0.187947	0.994652
[truncated: 1,488 more rows]

## Sheet: BRAF
ceRNA1 id	ceRNA1 type	ceRNA1 gene id	ceRNA2 id	ceRNA2 type	ceRNA2 gene id		Pvalue	Corr	Corr pvalue	Corr padjust	Hit miRNA corr	Sensitivity correlation	Regulation similarity
XR_001749778.1	lncRNA	ENSG00000276476	ENST00000644969	mRNA	ENSG00000157764	1	0.227273	0.584512	0.0459366	0.061954	hsa-miR-371a-3p(-0.90877752404|-0.582464329981)	0.421826	0.78118
XR_922706.2	lncRNA	ENSG00000233296	ENST00000644969	mRNA	ENSG00000157764	1	0.136364	0.796314	0.00193925	0.00801288	hsa-miR-371a-3p(-0.719335870347|-0.582464329981)	0.128078	0.89486
XR_001741929.1	lncRNA	ENSG00000250131	ENST00000644969	mRNA	ENSG00000157764	1	0.272727	0.846352	0.000517965	0.00392253	hsa-miR-371a-3p(-0.753539812268|-0.582464329981)	0.0838853	0.87195
NR_104321.1	lncRNA	ENSG00000281131	ENST00000644969	mRNA	ENSG00000157764	1	0.5	0.589726	0.0435704	0.0595059	hsa-miR-371a-3p(-0.807141595201|-0.582464329981)	0.340506	0.838316
XR_939507.2	lncRNA	ENSG00000250131	ENST00000644969	mRNA	ENSG00000157764	1	0.363636	0.758531	0.00423927	0.012225	hsa-miR-371a-3p(-0.819615967956|-0.582464329981)	0.154846	0.830857
XR_001740591.2	lncRNA	ENSG00000229642	ENST00000644969	mRNA	ENSG00000157764	1	0.318182	0.802359	0.00168637	0.00734049	hsa-miR-371a-3p(-0.813400451561|-0.582464329981)	0.10745	0.834557
chr6:79274174-79313346	lncRNA	ENSG00000286042	ENST00000644969	mRNA	ENSG00000157764	1	0.0909091	0.615748	0.0330368	0.0484989	hsa-miR-371a-3p(-0.748251748252|-0.582464329981)	0.28211	0.875415
chr14:79661665-79791263	lncRNA	ENSG00000258637	ENST00000644969	mRNA	ENSG00000157764	1	0.136364	0.732727	0.00671597	0.0164687	hsa-miR-371a-3p(-0.775443369934|-0.582464329981)	0.185122	0.857885
XR_939801.2	lncRNA	ENSG00000231204	ENST00000644969	mRNA	ENSG00000157764	1	0.363636	0.815688	0.00121824	0.0061466	hsa-miR-371a-3p(-0.709997115555|-0.582464329981)	0.113158	0.901326
chrX:130981590-131058147	lncRNA	ENSG00000228659	ENST00000644969	mRNA	ENSG00000157764	1	0.136364	0.704743	0.010488	0.0217881	hsa-miR-371a-3p(-0.94904658294|-0.582464329981)	0.11153	0.76064
XR_001741928.1	lncRNA	ENSG00000250131	ENST00000644969	mRNA	ENSG00000157764	1	0.363636	0.840673	0.000614816	0.00434286	hsa-miR-371a-3p(-0.783842177762|-0.582464329981)	0.0796785	0.852612
XR_940579.2	lncRNA	ENSG00000229642	ENST00000644969	mRNA	ENSG00000157764	1	0.227273	0.828969	0.0008583	0.00515158	hsa-miR-371a-3p(-0.832483868035|-0.582464329981)	0.0649692	0.823301

## Sheet: NKATC4
ceRNA1 id	ceRNA1 type	ceRNA1 gene id	ceRNA2 id	ceRNA2 type	ceRNA2 gene id		Pvalue	Corr	Corr pvalue	Corr padjust	Hit miRNA corr	Sensitivity correlation	Regulation similarity
chr2:134449388-134454621	lncRNA	ENSG00000152127	ENST00000557451	mRNA	ENSG00000100968	1	0.0909091	0.668011	0.0175871	0.0312104	hsa-miR-7851-3p(-0.776223776224|-0.689444023181)	0.377102	0.940792
XR_001745862.2	lncRNA	ENSG00000253490	ENST00000557451	mRNA	ENSG00000100968	1	0.311688	0.743391	0.00558799	0.0146328	hsa-miR-7851-3p(-0.833161918473|-0.689444023181)	0.321572	0.905611
7_66450071_66485153	circRNA		ENST00000557451	mRNA	ENSG00000100968	1	0.311688	0.824577	0.000966712	0.00542638	hsa-miR-7851-3p(-0.80319368604|-0.689444023181)	0.196955	0.923793
3_111913319_111954029	circRNA	ENSG00000144824	ENST00000557451	mRNA	ENSG00000100968	1	0.17316	0.720475	0.00821407	0.0186273	hsa-miR-7851-3p(-0.790487304974|-0.689444023181)	0.324935	0.931724
7_17309936_17335786	circRNA	ENSG00000106546,ENSG00000237773,ENSG00000283321	ENST00000557451	mRNA	ENSG00000100968	1	0.0909091	0.785271	0.00247517	0.00923236	hsa-miR-7851-3p(-0.645351267593|-0.689444023181)	0.17018	0.966967
7_38256337_38265678	circRNA		ENST00000557451	mRNA	ENSG00000100968	1	0.17316	0.754479	0.00457294	0.0128152	hsa-miR-7851-3p(-0.62822938448|-0.689444023181)	0.18426	0.953543
6_158267234_158314268	circRNA		ENST00000557451	mRNA	ENSG00000100968	1	0.311688	0.77217	0.00324987	0.0106121	hsa-miR-7851-3p(-0.824845095376|-0.689444023181)	0.275272	0.910584
14_63998914_64016631	circRNA	ENSG00000140009,ENSG00000054654	ENST00000557451	mRNA	ENSG00000100968	1	0.246753	0.907538	4.55e-05	0.001034	hsa-miR-7851-3p(-0.806183441634|-0.689444023181)	0.0868494	0.921946
19_43018770_43066600	circRNA		ENST00000557451	mRNA	ENSG00000100968	1	0.246753	0.733414	0.00663857	0.0163799	hsa-miR-7851-3p(-0.775871748679|-0.689444023181)	0.299053	0.941018
ENST00000360737	lncRNA	ENSG00000197182	ENST00000557451	mRNA	ENSG00000100968	1	0.17316	0.683495	0.0142635	0.0269279	hsa-miR-7851-3p(-0.605955395113|-0.689444023181)	0.222339	0.93555
chr17:47303510-47323790	lncRNA	ENSG00000263293	ENST00000557451	mRNA	ENSG00000100968	2	0.012987	0.839478	0.000636862	0.00437463	hsa-miR-449a(-0.657342657343|-0.818044980872);<br>hsa-miR-7851-3p(-0.818181818182|-0.689444023181)	0.160768	0.990422
ENST00000655379	lncRNA	ENSG00000238197	ENST00000557451	mRNA	ENSG00000100968	1	0.0909091	0.829114	0.000854879	0.00514936	hsa-miR-7851-3p(-0.695600560566|-0.689444023181)	0.157427	0.995555
chr20:62637241-62651348	lncRNA	ENSG00000167046	ENST00000557451	mRNA	ENSG00000100968	1	0.0909091	0.795046	0.00199579	0.00809813	hsa-miR-7851-3p(-0.72537009966|-0.689444023181)	0.203508	0.974607
ENST00000670157	lncRNA	ENSG00000268621	ENST00000557451	mRNA	ENSG00000100968	1	0.0909091	0.790851	0.00219192	0.00862192	hsa-miR-7851-3p(-0.812610703272|-0.689444023181)	0.244596	0.918001
ENST00000649584	lncRNA	ENSG00000285904	ENST00000557451	mRNA	ENSG00000100968	1	0.0909091	0.691867	0.0126729	0.0246824	hsa-miR-7851-3p(-0.782460956992|-0.689444023181)	0.353976	0.936805
X_45010961_45020730	circRNA	ENSG00000147050	ENST00000557451	mRNA	ENSG00000100968	1	0.0909091	0.581586	0.0473034	0.0634655	hsa-miR-7851-3p(-0.647233747003|-0.689444023181)	0.336449	0.968422
5_87238815_87251209	circRNA		ENST00000557451	mRNA	ENSG00000100968	1	0.311688	0.800676	0.00175406	0.00754967	hsa-miR-7851-3p(-0.772001698232|-0.689444023181)	0.217658	0.94351
17_63896502_63910924	circRNA		ENST00000557451	mRNA	ENSG00000100968	1	0.17316	0.781823	0.00266366	0.00954945	hsa-miR-7851-3p(-0.622874413274|-0.689444023181)	0.159965	0.949273
ENST00000485974	lncRNA	ENSG00000244151	ENST00000557451	mRNA	ENSG00000100968	1	0.0909091	0.827756	0.000887246	0.00522153	hsa-miR-449a(-0.611607797895|-0.818044980872)	0.108185	0.855603
6_31269966_31354665	circRNA		ENST00000557451	mRNA	ENSG00000100968	1	0.367965	0.750172	0.00494905	0.013456	hsa-miR-7851-3p(-0.657342657343|-0.689444023181)	0.206125	0.976164
11_100516680_100533929	circRNA		ENST00000557451	mRNA	ENSG00000100968	2	0.004329	0.720475	0.00821407	0.0186273	hsa-miR-449a(-0.703117655477|-0.818044980872);<br>hsa-miR-7851-3p(-0.60326662748|-0.689444023181)	0.279246	0.994924
ENST00000602964	lncRNA	ENSG00000249669	ENST00000557451	mRNA	ENSG00000100968	1	0.17316	0.678727	0.0152327	0.0282151	hsa-miR-7851-3p(-0.601398601399|-0.689444023181)	0.222373	0.931792
ENST00000666294	lncRNA	ENSG00000231074	ENST00000557451	mRNA	ENSG00000100968	1	0.17316	0.767231	0.00358526	0.0112533	hsa-miR-449a(-0.644871222479|-0.818044980872)	0.22195	0.881624
ENST00000590435	lncRNA	ENSG00000163597	ENST00000557451	mRNA	ENSG00000100968	1	0.0909091	0.668011	0.0175871	0.0312104	hsa-miR-7851-3p(-0.769230769231|-0.689444023181)	0.370561	0.945302
11_86250296_86257596	circRNA	ENSG00000074266	ENST00000557451	mRNA	ENSG00000100968	1	0.17316	0.718785	0.00843871	0.0189195	hsa-miR-7851-3p(-0.720339834423|-0.689444023181)	0.27662	0.978085
XR_001755800.1	lncRNA	ENSG00000231216	ENST00000557451	mRNA	ENSG00000100968	1	0.17316	0.821687	0.00104361	0.00564788	hsa-miR-7851-3p(-0.627890375043|-0.689444023181)	0.13204	0.953274
17_39684597_39686019	circRNA	ENSG00000141736,ENSG00000161395	ENST00000557451	mRNA	ENSG00000100968	1	0.0909091	0.818045	0.00114713	0.00594037	hsa-miR-7851-3p(-0.657342657343|-0.689444023181)	0.149656	0.976164
6_32519370_32580856	circRNA		ENST00000557451	mRNA	ENSG00000100968	1	0.246753	0.641822	0.0244517	0.0393239	hsa-miR-7851-3p(-0.683382213421|-0.689444023181)	0.319082	0.995584

## Sheet: KLRD1
ceRNA1 id	ceRNA1 type	ceRNA1 gene id	ceRNA2 id	ceRNA2 type	ceRNA2 gene id		Pvalue	Corr	Corr pvalue	Corr padjust	Hit miRNA corr	Sensitivity correlation	Regulation similarity
XR_934690.2	lncRNA	ENSG00000264622	ENST00000381908	mRNA	ENSG00000134539	1	0.0909091	0.822194	0.00102978	0.00560969	hsa-miR-372-3p(-0.718975037036|-0.671328671329)	0.163091	0.96573
NR_160672.1	lncRNA	ENSG00000283959	ENST00000381908	mRNA	ENSG00000134539	1	0.181818	0.896322	7.91e-05	0.00144812	hsa-miR-372-3p(-0.660817620714|-0.671328671329)	0.0825228	0.99211
chr2:134449388-134454621	lncRNA	ENSG00000152127	ENST00000557451	mRNA	ENSG00000100968	1	0.0909091	0.668011	0.0175871	0.0312104	hsa-miR-7851-3p(-0.776223776224|-0.689444023181)	0.377102	0.940792
XR_426711.3	lncRNA	ENSG00000235782	ENST00000381908	mRNA	ENSG00000134539	1	0.0909091	0.870886	0.000226617	0.00254016	hsa-miR-372-3p(-0.603211222125|-0.671328671329)	0.0826856	0.946555
XR_001745862.2	lncRNA	ENSG00000253490	ENST00000557451	mRNA	ENSG00000100968	1	0.311688	0.743391	0.00558799	0.0146328	hsa-miR-7851-3p(-0.833161918473|-0.689444023181)	0.321572	0.905611
7_66450071_66485153	circRNA		ENST00000557451	mRNA	ENSG00000100968	1	0.311688	0.824577	0.000966712	0.00542638	hsa-miR-7851-3p(-0.80319368604|-0.689444023181)	0.196955	0.923793
3_111913319_111954029	circRNA	ENSG00000144824	ENST00000557451	mRNA	ENSG00000100968	1	0.17316	0.720475	0.00821407	0.0186273	hsa-miR-7851-3p(-0.790487304974|-0.689444023181)	0.324935	0.931724
chr7:94832134-95214332	lncRNA	ENSG00000236197	ENST00000381908	mRNA	ENSG00000134539	1	0.272727	0.828075	0.000879558	0.00520842	hsa-miR-372-3p(-0.912286317569|-0.671328671329)	0.117697	0.847843
chr4:154754755-154781873	lncRNA	ENSG00000249041	ENST00000381908	mRNA	ENSG00000134539	1	0.0454545	0.691385	0.0127608	0.0248074	hsa-miR-372-3p(-0.895978400343|-0.671328671329)	0.418289	0.856665
7_17309936_17335786	circRNA	ENSG00000106546,ENSG00000237773,ENSG00000283321	ENST00000557451	mRNA	ENSG00000100968	1	0.0909091	0.785271	0.00247517	0.00923236	hsa-miR-7851-3p(-0.645351267593|-0.689444023181)	0.17018	0.966967
7_38256337_38265678	circRNA		ENST00000557451	mRNA	ENSG00000100968	1	0.17316	0.754479	0.00457294	0.0128152	hsa-miR-7851-3p(-0.62822938448|-0.689444023181)	0.18426	0.953543
XR_001741929.1	lncRNA	ENSG00000250131	ENST00000381908	mRNA	ENSG00000134539	1	0.272727	0.711285	0.00949192	0.0205535	hsa-miR-372-3p(-0.704242815204|-0.671328671329)	0.258017	0.976072
6_158267234_158314268	circRNA		ENST00000557451	mRNA	ENSG00000100968	1	0.311688	0.77217	0.00324987	0.0106121	hsa-miR-7851-3p(-0.824845095376|-0.689444023181)	0.275272	0.910584
chr21:17835015-17885608	lncRNA	ENSG00000231755	ENST00000381908	mRNA	ENSG00000134539	1	0.0454545	0.846154	0.000521134	0.00392253	hsa-miR-372-3p(-0.769230769231|-0.671328671329)	0.149867	0.932039
14_63998914_64016631	circRNA	ENSG00000140009,ENSG00000054654	ENST00000557451	mRNA	ENSG00000100968	1	0.246753	0.907538	4.55e-05	0.001034	hsa-miR-7851-3p(-0.806183441634|-0.689444023181)	0.0868494	0.921946
19_43018770_43066600	circRNA		ENST00000557451	mRNA	ENSG00000100968	1	0.246753	0.733414	0.00663857	0.0163799	hsa-miR-7851-3p(-0.775871748679|-0.689444023181)	0.299053	0.941018
XR_931126.2	lncRNA	ENSG00000255418	ENST00000381908	mRNA	ENSG00000134539	1	0.0454545	0.729238	0.00711978	0.0171202	hsa-miR-372-3p(-0.780284325009|-0.671328671329)	0.286103	0.924942
chr3:112346484-112409202	lncRNA	ENSG00000243081	ENST00000381908	mRNA	ENSG00000134539	1	0.0909091	0.874126	0.000200713	0.00238069	hsa-miR-372-3p(-0.748251748252|-0.671328671329)	0.117962	0.945813
ENST00000360737	lncRNA	ENSG00000197182	ENST00000557451	mRNA	ENSG00000100968	1	0.17316	0.683495	0.0142635	0.0269279	hsa-miR-7851-3p(-0.605955395113|-0.689444023181)	0.222339	0.93555
chr6:160991511-161048699	lncRNA	ENSG00000272841	ENST00000381908	mRNA	ENSG00000134539	1	0.0909091	0.679511	0.0150702	0.028004	hsa-miR-372-3p(-0.791594909222|-0.671328671329)	0.352516	0.91779
XR_932260.2	lncRNA	ENSG00000259237	ENST00000381908	mRNA	ENSG00000134539	1	0.0909091	0.898872	7.01e-05	0.00136554	hsa-miR-372-3p(-0.707017519187|-0.671328671329)	0.0894959	0.974107
chr17:47303510-47323790	lncRNA	ENSG00000263293	ENST00000557451	mRNA	ENSG00000100968	2	0.012987	0.839478	0.000636862	0.00437463	hsa-miR-449a(-0.657342657343|-0.818044980872);<br>hsa-miR-7851-3p(-0.818181818182|-0.689444023181)	0.160768	0.990422
XR_001748409.1	lncRNA	ENSG00000255422	ENST00000381908	mRNA	ENSG00000134539	1	0.0454545	0.821302	0.0010542	0.00568232	hsa-miR-372-3p(-0.608896291116|-0.671328671329)	0.119627	0.951233
ENST00000655379	lncRNA	ENSG00000238197	ENST00000557451	mRNA	ENSG00000100968	1	0.0909091	0.829114	0.000854879	0.00514936	hsa-miR-7851-3p(-0.695600560566|-0.689444023181)	0.157427	0.995555
XR_923862.2	lncRNA	ENSG00000230695	ENST00000381908	mRNA	ENSG00000134539	1	0.272727	0.612066	0.0344027	0.0498592	hsa-miR-372-3p(-0.856893070497|-0.671328671329)	0.515722	0.878575
NR_104321.1	lncRNA	ENSG00000281131	ENST00000381908	mRNA	ENSG00000134539	1	0.5	0.654918	0.0208133	0.0351295	hsa-miR-372-3p(-0.895643963096|-0.671328671329)	0.49218	0.856848
chr20:62637241-62651348	lncRNA	ENSG00000167046	ENST00000557451	mRNA	ENSG00000100968	1	0.0909091	0.795046	0.00199579	0.00809813	hsa-miR-7851-3p(-0.72537009966|-0.689444023181)	0.203508	0.974607
XR_939507.2	lncRNA	ENSG00000250131	ENST00000381908	mRNA	ENSG00000134539	1	0.363636	0.59895	0.0395981	0.0553653	hsa-miR-372-3p(-0.781087012197|-0.671328671329)	0.437791	0.92443
ENST00000670157	lncRNA	ENSG00000268621	ENST00000557451	mRNA	ENSG00000100968	1	0.0909091	0.790851	0.00219192	0.00862192	hsa-miR-7851-3p(-0.812610703272|-0.689444023181)	0.244596	0.918001
ENST00000649584	lncRNA	ENSG00000285904	ENST00000557451	mRNA	ENSG00000100968	1	0.0909091	0.691867	0.0126729	0.0246824	hsa-miR-7851-3p(-0.782460956992|-0.689444023181)	0.353976	0.936805
XR_001748146.1	lncRNA	ENSG00000254966	ENST00000381908	mRNA	ENSG00000134539	1	0.0454545	0.749652	0.00499603	0.0135497	hsa-miR-372-3p(-0.913082926789|-0.671328671329)	0.29743	0.847417
ENST00000626826	lncRNA	ENSG00000281344	ENST00000381908	mRNA	ENSG00000134539	1	0.136364	0.778821	0.00283655	0.0098514	hsa-miR-372-3p(-0.718639227306|-0.671328671329)	0.203766	0.965963
chr5:70751126-70791362	lncRNA	ENSG00000285151	ENST00000381908	mRNA	ENSG00000134539	1	0.136364	0.854642	0.000398308	0.00343512	hsa-miR-372-3p(-0.816113335614|-0.671328671329)	0.138428	0.902662
chr20:52832334-52937728	lncRNA	ENSG00000286250	ENST00000381908	mRNA	ENSG00000134539	1	0.136364	0.61451	0.0334918	0.0489797	hsa-miR-372-3p(-0.614509867799|-0.671328671329)	0.269086	0.955812
XR_001740591.2	lncRNA	ENSG00000229642	ENST00000381908	mRNA	ENSG00000134539	1	0.318182	0.647903	0.0227091	0.0374347	hsa-miR-372-3p(-0.816921665637|-0.671328671329)	0.41518	0.902172
XR_925936.2	lncRNA	ENSG00000244968	ENST00000381908	mRNA	ENSG00000134539	1	0.181818	0.933339	9.26e-06	0.0004802	hsa-miR-372-3p(-0.782460956992|-0.671328671329)	0.0491939	0.923557
X_45010961_45020730	circRNA	ENSG00000147050	ENST00000557451	mRNA	ENSG00000100968	1	0.0909091	0.581586	0.0473034	0.0634655	hsa-miR-7851-3p(-0.647233747003|-0.689444023181)	0.336449	0.968422
chr3:133015004-133037053	lncRNA	ENSG00000249725	ENST00000381908	mRNA	ENSG00000134539	1	0.0454545	0.833205	0.000762874	0.00486095	hsa-miR-372-3p(-0.625900495596|-0.671328671329)	0.118678	0.964981
chr7:96955140-97014065	lncRNA	ENSG00000231764	ENST00000381908	mRNA	ENSG00000134539	1	0.0454545	0.694677	0.0121698	0.0239861	hsa-miR-372-3p(-0.618338626759|-0.671328671329)	0.21472	0.958912
5_87238815_87251209	circRNA		ENST00000557451	mRNA	ENSG00000100968	1	0.311688	0.800676	0.00175406	0.00754967	hsa-miR-7851-3p(-0.772001698232|-0.689444023181)	0.217658	0.94351
17_63896502_63910924	circRNA		ENST00000557451	mRNA	ENSG00000100968	1	0.17316	0.781823	0.00266366	0.00954945	hsa-miR-7851-3p(-0.622874413274|-0.689444023181)	0.159965	0.949273
XR_002958904.1	lncRNA	ENSG00000226777	ENST00000381908	mRNA	ENSG00000134539	1	0.0454545	0.675926	0.0158242	0.0289503	hsa-miR-372-3p(-0.627645914461|-0.671328671329)	0.234725	0.966371
ENST00000485974	lncRNA	ENSG00000244151	ENST00000557451	mRNA	ENSG00000100968	1	0.0909091	0.827756	0.000887246	0.00522153	hsa-miR-449a(-0.611607797895|-0.818044980872)	0.108185	0.855603
XR_001740618.1	lncRNA	ENSG00000231304	ENST00000381908	mRNA	ENSG00000134539	1	0.227273	0.927726	1.37e-05	0.000551449	hsa-miR-372-3p(-0.807791549915|-0.671328671329)	0.0455084	0.907741
6_31269966_31354665	circRNA		ENST00000557451	mRNA	ENSG00000100968	1	0.367965	0.750172	0.00494905	0.013456	hsa-miR-7851-3p(-0.657342657343|-0.689444023181)	0.206125	0.976164
XR_001754057.1	lncRNA	ENSG00000268240	ENST00000381908	mRNA	ENSG00000134539	1	0.0454545	0.857471	0.00036284	0.00327563	hsa-miR-372-3p(-0.590002732375|-0.671328671329)	0.0864569	0.935524
chr14:79661665-79791263	lncRNA	ENSG00000258637	ENST00000381908	mRNA	ENSG00000134539	1	0.136364	0.6386	0.0254134	0.0403229	hsa-miR-372-3p(-0.747373021701|-0.671328671329)	0.360657	0.946399
XR_001739874.1	lncRNA	ENSG00000237525	ENST00000381908	mRNA	ENSG00000134539	1	0.136364	0.746474	0.00529024	0.0140363	hsa-miR-372-3p(-0.761554167933|-0.671328671329)	0.256784	0.937032
ENST00000663118	lncRNA	ENSG00000215256	ENST00000381908	mRNA	ENSG00000134539	1	0.0454545	0.623469	0.0302994	0.0457446	hsa-miR-372-3p(-0.896673879473|-0.671328671329)	0.557924	0.856285
XR_002956588.1	lncRNA	ENSG00000232053	ENST00000381908	mRNA	ENSG00000134539	1	0.181818	0.689085	0.0131862	0.0253716	hsa-miR-372-3p(-0.915245773099|-0.671328671329)	0.43908	0.846262
XR_001744183.1	lncRNA	ENSG00000225096	ENST00000381908	mRNA	ENSG00000134539	1	0.0909091	0.799255	0.00181284	0.007695	hsa-miR-372-3p(-0.791714729039|-0.671328671329)	0.207883	0.917715
XR_001741912.1	lncRNA	ENSG00000250488	ENST00000381908	mRNA	ENSG00000134539	1	0.0454545	0.691755	0.0126933	0.0247118	hsa-miR-372-3p(-0.748807061437|-0.671328671329)	0.306887	0.945443
XR_939801.2	lncRNA	ENSG00000231204	ENST00000381908	mRNA	ENSG00000134539	1	0.363636	0.612066	0.0344027	0.0498592	hsa-miR-372-3p(-0.856893070497|-0.671328671329)	0.515722	0.878575
11_100516680_100533929	circRNA		ENST00000557451	mRNA	ENSG00000100968	2	0.004329	0.720475	0.00821407	0.0186273	hsa-miR-449a(-0.703117655477|-0.818044980872);<br>hsa-miR-7851-3p(-0.60326662748|-0.689444023181)	0.279246	0.994924
chrX:130981590-131058147	lncRNA	ENSG00000228659	ENST00000381908	mRNA	ENSG00000134539	1	0.136364	0.762752	0.00391157	0.0116936	hsa-miR-372-3p(-0.90686673481|-0.671328671329)	0.269867	0.850755
XR_001742930.1	lncRNA	ENSG00000280780	ENST00000381908	mRNA	ENSG00000134539	1	0.0454545	0.780175	0.00275754	0.00972727	hsa-miR-372-3p(-0.658496518128|-0.671328671329)	0.174014	0.99035
NR_134287.1	lncRNA	ENSG00000249937	ENST00000381908	mRNA	ENSG00000134539	1	0.181818	0.705661	0.0103438	0.0216054	hsa-miR-372-3p(-0.669473022585|-0.671328671329)	0.240273	0.998616
chrX:39398761-39434825	lncRNA	ENSG00000234191	ENST00000381908	mRNA	ENSG00000134539	1	0.0454545	0.905979	4.93e-05	0.00105857	hsa-miR-372-3p(-0.708709195399|-0.671328671329)	0.0832379	0.972913
chr14:51636704-51651755	lncRNA	ENSG00000273888	ENST00000381908	mRNA	ENSG00000134539	1	0.0909091	0.818992	0.00111948	0.0058937	hsa-miR-372-3p(-0.910381722154|-0.671328671329)	0.141302	0.848864
XR_001741928.1	lncRNA	ENSG00000250131	ENST00000381908	mRNA	ENSG00000134539	1	0.363636	0.804932	0.00158674	0.00710363	hsa-miR-372-3p(-0.808447089171|-0.671328671329)	0.203868	0.907338
ENST00000602964	lncRNA	ENSG00000249669	ENST00000557451	mRNA	ENSG00000100968	1	0.17316	0.678727	0.0152327	0.0282151	hsa-miR-7851-3p(-0.601398601399|-0.689444023181)	0.222373	0.931792
ENST00000666294	lncRNA	ENSG00000231074	ENST00000557451	mRNA	ENSG00000100968	1	0.17316	0.767231	0.00358526	0.0112533	hsa-miR-449a(-0.644871222479|-0.818044980872)	0.22195	0.881624
chr2:216385288-216412697	lncRNA	ENSG00000235042	ENST00000381908	mRNA	ENSG00000134539	1	0.0454545	0.816885	0.00118171	0.0060591	hsa-miR-372-3p(-0.698130852625|-0.671328671329)	0.160688	0.980429
XR_923596.1	lncRNA	ENSG00000229066	ENST00000381908	mRNA	ENSG00000134539	1	0.136364	0.809233	0.00143038	0.00674811	hsa-miR-372-3p(-0.692618422885|-0.671328671329)	0.16528	0.984391
ENST00000590435	lncRNA	ENSG00000163597	ENST00000557451	mRNA	ENSG00000100968	1	0.0909091	0.668011	0.0175871	0.0312104	hsa-miR-7851-3p(-0.769230769231|-0.689444023181)	0.370561	0.945302
XR_933771.2	lncRNA	ENSG00000260876	ENST00000381908	mRNA	ENSG00000134539	1	0.0909091	0.807928	0.00147652	0.00683314	hsa-miR-372-3p(-0.709997115555|-0.671328671329)	0.173192	0.972006
XR_940579.2	lncRNA	ENSG00000229642	ENST00000381908	mRNA	ENSG00000134539	1	0.227273	0.606726	0.0364555	0.0520277	hsa-miR-372-3p(-0.857176186155|-0.671328671329)	0.524783	0.878412
XR_930270.2	lncRNA	ENSG00000228714	ENST00000381908	mRNA	ENSG00000134539	1	0.0454545	0.895978	8.04e-05	0.0014598	hsa-miR-372-3p(-0.684329959317|-0.671328671329)	0.0881672	0.99041
11_86250296_86257596	circRNA	ENSG00000074266	ENST00000557451	mRNA	ENSG00000100968	1	0.17316	0.718785	0.00843871	0.0189195	hsa-miR-7851-3p(-0.720339834423|-0.689444023181)	0.27662	0.978085
16_25054819_25111996	circRNA		ENST00000381908	mRNA	ENSG00000134539	1	0.181818	0.6381	0.0255651	0.0404241	hsa-miR-372-3p(-0.841131989222|-0.671328671329)	0.454925	0.88773
XR_001755800.1	lncRNA	ENSG00000231216	ENST00000557451	mRNA	ENSG00000100968	1	0.17316	0.821687	0.00104361	0.00564788	hsa-miR-7851-3p(-0.627890375043|-0.689444023181)	0.13204	0.953274
17_39684597_39686019	circRNA	ENSG00000141736,ENSG00000161395	ENST00000557451	mRNA	ENSG00000100968	1	0.0909091	0.818045	0.00114713	0.00594037	hsa-miR-7851-3p(-0.657342657343|-0.689444023181)	0.149656	0.976164
chr18:60630166-60902726	lncRNA	ENSG00000267098	ENST00000381908	mRNA	ENSG00000134539	1	0.181818	0.774783	0.00308237	0.0103433	hsa-miR-372-3p(-0.774782937531|-0.671328671329)	0.231336	0.92846
chr8:106520474-106657549	lncRNA	ENSG00000253582	ENST00000381908	mRNA	ENSG00000134539	1	0.0909091	0.755245	0.00450843	0.0126764	hsa-miR-372-3p(-0.944055944056|-0.671328671329)	0.258268	0.831169
[truncated: 1 more rows]
