# Supplementary material for: Immune Dysfunction Mediated by the ceRNA Regulatory Network in Human Placenta Tissue of Intrahepatic Cholestasis Pregnancy
Source: Front Immunol. 2022 Jun 24;13:883971. doi: 10.3389/fimmu.2022.883971 (PMC9263217; doi:10.3389/fimmu.2022.883971)
Supplement: Supplementary file 1 [file DataSheet_1.zip › supplementary Table/Supplementary Table 9 KEGG.xlsx]

## Sheet: KEGG分析统计表
First category	Second category	Pathway id	Description	mRNA_ceRNA numbers
Metabolism	Amino acid metabolism	map00270	Cysteine and methionine metabolism	1
Metabolism	Lipid metabolism	map00561	Glycerolipid metabolism	1
Metabolism	Carbohydrate metabolism	map00051	Fructose and mannose metabolism	2
Metabolism	Carbohydrate metabolism	map00052	Galactose metabolism	1
Metabolism	Metabolism of other amino acids	map00450	Selenocompound metabolism	1
Metabolism	Carbohydrate metabolism	map00520	Amino sugar and nucleotide sugar metabolism	1
Metabolism	Metabolism of other amino acids	map00480	Glutathione metabolism	1
Metabolism	Carbohydrate metabolism	map00562	Inositol phosphate metabolism	1
Metabolism	Energy metabolism	map00190	Oxidative phosphorylation	1
Metabolism	Carbohydrate metabolism	map00630	Glyoxylate and dicarboxylate metabolism	1
Metabolism	Amino acid metabolism	map00250	Alanine, aspartate and glutamate metabolism	2
Metabolism	Metabolism of cofactors and vitamins	map00780	Biotin metabolism	1
Metabolism	Metabolism of cofactors and vitamins	map00790	Folate biosynthesis	1
Metabolism	Metabolism of cofactors and vitamins	map00670	One carbon pool by folate	1
Metabolism	Amino acid metabolism	map00260	Glycine, serine and threonine metabolism	1
Metabolism	Amino acid metabolism	map00340	Histidine metabolism	1
Metabolism	Glycan biosynthesis and metabolism	map00534	Glycosaminoglycan biosynthesis - heparan sulfate / heparin	1
Metabolism	Carbohydrate metabolism	map00010	Glycolysis / Gluconeogenesis	1
Genetic Information Processing	Folding, sorting and degradation	map04141	Protein processing in endoplasmic reticulum	2
Genetic Information Processing	Replication and repair	map03420	Nucleotide excision repair	1
Genetic Information Processing	Transcription	map03020	RNA polymerase	1
Genetic Information Processing	Transcription	map03022	Basal transcription factors	1
Genetic Information Processing	Translation	map03013	RNA transport	1
Genetic Information Processing	Translation	map03015	mRNA surveillance pathway	1
Environmental Information Processing	Signal transduction	map04330	Notch signaling pathway	2
Environmental Information Processing	Signal transduction	map04150	mTOR signaling pathway	6
Environmental Information Processing	Signal transduction	map04151	PI3K-Akt signaling pathway	5
Environmental Information Processing	Signal transduction	map04152	AMPK signaling pathway	1
Environmental Information Processing	Signaling molecules and interaction	map04060	Cytokine-cytokine receptor interaction	3
Environmental Information Processing	Signal transduction	map04072	Phospholipase D signaling pathway	1
Environmental Information Processing	Signal transduction	map04071	Sphingolipid signaling pathway	1
Environmental Information Processing	Signal transduction	map04310	Wnt signaling pathway	6
Environmental Information Processing	Signaling molecules and interaction	map04514	Cell adhesion molecules (CAMs)	2
Environmental Information Processing	Signaling molecules and interaction	map04512	ECM-receptor interaction	4
Environmental Information Processing	Signal transduction	map04350	TGF-beta signaling pathway	1
Environmental Information Processing	Signal transduction	map04630	Jak-STAT signaling pathway	1
Environmental Information Processing	Signal transduction	map04390	Hippo signaling pathway	2
Environmental Information Processing	Signal transduction	map04015	Rap1 signaling pathway	5
Environmental Information Processing	Signal transduction	map04014	Ras signaling pathway	2
Environmental Information Processing	Signal transduction	map04010	MAPK signaling pathway	5
Environmental Information Processing	Signal transduction	map04013	MAPK signaling pathway - fly	2
Environmental Information Processing	Signal transduction	map04012	ErbB signaling pathway	3
Environmental Information Processing	Signal transduction	map04070	Phosphatidylinositol signaling system	2
Environmental Information Processing	Membrane transport	map02010	ABC transporters	1
Environmental Information Processing	Signaling molecules and interaction	map04080	Neuroactive ligand-receptor interaction	5
Environmental Information Processing	Signal transduction	map04068	FoxO signaling pathway	2
Environmental Information Processing	Signaling molecules and interaction	map04061	Viral protein interaction with cytokine and cytokine receptor	1
Environmental Information Processing	Signal transduction	map04341	Hedgehog signaling pathway - fly	1
Environmental Information Processing	Signal transduction	map04340	Hedgehog signaling pathway	1
Environmental Information Processing	Signal transduction	map04024	cAMP signaling pathway	5
Environmental Information Processing	Signal transduction	map04020	Calcium signaling pathway	3
Environmental Information Processing	Signal transduction	map04022	cGMP-PKG signaling pathway	1
Cellular Processes	Cellular community - eukaryotes	map04530	Tight junction	1
Cellular Processes	Cell motility	map04810	Regulation of actin cytoskeleton	3
Cellular Processes	Transport and catabolism	map04146	Peroxisome	2
Cellular Processes	Transport and catabolism	map04145	Phagosome	1
Cellular Processes	Transport and catabolism	map04144	Endocytosis	2
Cellular Processes	Transport and catabolism	map04142	Lysosome	4
Cellular Processes	Transport and catabolism	map04140	Autophagy - animal	3
Cellular Processes	Cell growth and death	map04218	Cellular senescence	4
Cellular Processes	Cell growth and death	map04210	Apoptosis	2
Cellular Processes	Cell growth and death	map04217	Necroptosis	1
Cellular Processes	Cell growth and death	map04216	Ferroptosis	1
Cellular Processes	Cell growth and death	map04214	Apoptosis - fly	2
Cellular Processes	Cellular community - eukaryotes	map04550	Signaling pathways regulating pluripotency of stem cells	2
Cellular Processes	Cellular community - eukaryotes	map04520	Adherens junction	1
Cellular Processes	Cellular community - eukaryotes	map04510	Focal adhesion	7
Cellular Processes	Cell growth and death	map04110	Cell cycle	1
Cellular Processes	Cell growth and death	map04114	Oocyte meiosis	1
Organismal Systems	Immune system	map04650	Natural killer cell mediated cytotoxicity	3
Organismal Systems	Immune system	map04657	IL-17 signaling pathway	1
Organismal Systems	Immune system	map04659	Th17 cell differentiation	2
Organismal Systems	Immune system	map04660	T cell receptor signaling pathway	1
Organismal Systems	Nervous system	map04728	Dopaminergic synapse	2
Organismal Systems	Nervous system	map04726	Serotonergic synapse	3
Organismal Systems	Nervous system	map04725	Cholinergic synapse	1
Organismal Systems	Nervous system	map04724	Glutamatergic synapse	2
Organismal Systems	Nervous system	map04723	Retrograde endocannabinoid signaling	1
Organismal Systems	Nervous system	map04721	Synaptic vesicle cycle	1
Organismal Systems	Digestive system	map04972	Pancreatic secretion	1
Organismal Systems	Digestive system	map04973	Carbohydrate digestion and absorption	1
Organismal Systems	Digestive system	map04974	Protein digestion and absorption	7
Organismal Systems	Circulatory system	map04270	Vascular smooth muscle contraction	2
Organismal Systems	Development and regeneration	map04380	Osteoclast differentiation	1
Organismal Systems	Sensory system	map04750	Inflammatory mediator regulation of TRP channels	1
Organismal Systems	Immune system	map04612	Antigen processing and presentation	2
Organismal Systems	Immune system	map04611	Platelet activation	4
Organismal Systems	Immune system	map04610	Complement and coagulation cascades	1
Organismal Systems	Endocrine system	map04921	Oxytocin signaling pathway	2
Organismal Systems	Endocrine system	map04920	Adipocytokine signaling pathway	1
Organismal Systems	Endocrine system	map04923	Regulation of lipolysis in adipocytes	1
Organismal Systems	Endocrine system	map04922	Glucagon signaling pathway	1
Organismal Systems	Endocrine system	map04924	Renin secretion	1
Organismal Systems	Endocrine system	map04926	Relaxin signaling pathway	2
Organismal Systems	Endocrine system	map04929	GnRH secretion	1
Organismal Systems	Endocrine system	map04928	Parathyroid hormone synthesis, secretion and action	3
Organismal Systems	Development and regeneration	map04320	Dorso-ventral axis formation	2
Organismal Systems	Immune system	map04662	B cell receptor signaling pathway	1
Organismal Systems	Environmental adaptation	map04713	Circadian entrainment	2
Organismal Systems	Environmental adaptation	map04710	Circadian rhythm	1
Organismal Systems	Environmental adaptation	map04711	Circadian rhythm - fly	1
Organismal Systems	Environmental adaptation	map04714	Thermogenesis	3
Organismal Systems	Development and regeneration	map04361	Axon regeneration	1
Organismal Systems	Development and regeneration	map04360	Axon guidance	3
Organismal Systems	Endocrine system	map04919	Thyroid hormone signaling pathway	4
Organismal Systems	Endocrine system	map04910	Insulin signaling pathway	5
Organismal Systems	Endocrine system	map04914	Progesterone-mediated oocyte maturation	3
Organismal Systems	Endocrine system	map04915	Estrogen signaling pathway	3
Organismal Systems	Endocrine system	map04916	Melanogenesis	2
Organismal Systems	Endocrine system	map04917	Prolactin signaling pathway	1
Organismal Systems	Aging	map04211	Longevity regulating pathway	1
Organismal Systems	Immune system	map04622	RIG-I-like receptor signaling pathway	1
Organismal Systems	Immune system	map04623	Cytosolic DNA-sensing pathway	1
Organismal Systems	Immune system	map04621	NOD-like receptor signaling pathway	1
Organismal Systems	Immune system	map04625	C-type lectin receptor signaling pathway	1
Organismal Systems	Sensory system	map04740	Olfactory transduction	2
Organismal Systems	Nervous system	map04727	GABAergic synapse	2
Organismal Systems	Nervous system	map04722	Neurotrophin signaling pathway	5
Organismal Systems	Nervous system	map04720	Long-term potentiation	5
Organismal Systems	Endocrine system	map03320	PPAR signaling pathway	1
Organismal Systems	Immune system	map04670	Leukocyte transendothelial migration	2
Organismal Systems	Immune system	map04640	Hematopoietic cell lineage	1
Organismal Systems	Nervous system	map04730	Long-term depression	2
Organismal Systems	Immune system	map04062	Chemokine signaling pathway	5
Organismal Systems	Endocrine system	map04935	Growth hormone synthesis, secretion and action	1
Human Diseases	Cancer: specific types	map05225	Hepatocellular carcinoma	4
Human Diseases	Cancer: specific types	map05220	Chronic myeloid leukemia	2
Human Diseases	Cancer: specific types	map05222	Small cell lung cancer	1
Human Diseases	Cardiovascular disease	map05418	Fluid shear stress and atherosclerosis	2
Human Diseases	Cardiovascular disease	map05414	Dilated cardiomyopathy (DCM)	2
Human Diseases	Cardiovascular disease	map05412	Arrhythmogenic right ventricular cardiomyopathy (ARVC)	2
Human Diseases	Cardiovascular disease	map05410	Hypertrophic cardiomyopathy (HCM)	2
Human Diseases	Cancer: specific types	map05211	Renal cell carcinoma	3
Human Diseases	Cancer: specific types	map05212	Pancreatic cancer	2
Human Diseases	Cancer: specific types	map05213	Endometrial cancer	3
Human Diseases	Cancer: specific types	map05218	Melanoma	2
Human Diseases	Cancer: specific types	map05214	Glioma	2
Human Diseases	Cancer: specific types	map05215	Prostate cancer	3
Human Diseases	Cancer: specific types	map05216	Thyroid cancer	4
Human Diseases	Cancer: specific types	map05217	Basal cell carcinoma	2
Human Diseases	Cancer: specific types	map05210	Colorectal cancer	3
Human Diseases	Cancer: specific types	map05219	Bladder cancer	2
Human Diseases	Infectious disease: viral	map05170	Human immunodeficiency virus 1 infection	1
Human Diseases	Immune disease	map05321	Inflammatory bowel disease (IBD)	1
Human Diseases	Infectious disease: parasitic	map05144	Malaria	1
Human Diseases	Infectious disease: parasitic	map05146	Amoebiasis	3
Human Diseases	Infectious disease: bacterial	map05135	Yersinia infection	2
Human Diseases	Infectious disease: bacterial	map05134	Legionellosis	1
Human Diseases	Infectious disease: bacterial	map05131	Shigellosis	2
Human Diseases	Infectious disease: bacterial	map05130	Pathogenic Escherichia coli infection	1
Human Diseases	Substance dependence	map05034	Alcoholism	3
Human Diseases	Substance dependence	map05030	Cocaine addiction	1
Human Diseases	Substance dependence	map05031	Amphetamine addiction	1
Human Diseases	Substance dependence	map05032	Morphine addiction	1
Human Diseases	Substance dependence	map05033	Nicotine addiction	1
Human Diseases	Cancer: overview	map05206	MicroRNAs in cancer	2
Human Diseases	Cancer: overview	map05205	Proteoglycans in cancer	6
Human Diseases	Cancer: overview	map05203	Viral carcinogenesis	1
Human Diseases	Cancer: overview	map05202	Transcriptional misregulation in cancer	1
Human Diseases	Cancer: overview	map05200	Pathways in cancer	6
Human Diseases	Cancer: specific types	map05224	Breast cancer	4
Human Diseases	Cancer: specific types	map05226	Gastric cancer	5
Human Diseases	Cancer: specific types	map05221	Acute myeloid leukemia	2
Human Diseases	Cancer: specific types	map05223	Non-small cell lung cancer	3
Human Diseases	Infectious disease: bacterial	map05152	Tuberculosis	1
Human Diseases	Infectious disease: bacterial	map05150	Staphylococcus aureus infection	1
Human Diseases	Cancer: overview	map05230	Central carbon metabolism in cancer	1
Human Diseases	Cancer: overview	map05231	Choline metabolism in cancer	1
Human Diseases	Infectious disease: viral	map05166	Human T-cell leukemia virus 1 infection	2
Human Diseases	Infectious disease: viral	map05167	Kaposi sarcoma-associated herpesvirus infection	2
Human Diseases	Infectious disease: viral	map05165	Human papillomavirus infection	6
Human Diseases	Infectious disease: viral	map05162	Measles	1
Human Diseases	Infectious disease: viral	map05163	Human cytomegalovirus infection	4
Human Diseases	Infectious disease: viral	map05160	Hepatitis C	4
Human Diseases	Infectious disease: viral	map05161	Hepatitis B	4
Human Diseases	Infectious disease: viral	map05168	Herpes simplex virus 1 infection	4
Human Diseases	Neurodegenerative disease	map05012	Parkinson disease	1
Human Diseases	Neurodegenerative disease	map05010	Alzheimer disease	6
Human Diseases	Neurodegenerative disease	map05016	Huntington disease	2
Human Diseases	Neurodegenerative disease	map05017	Spinocerebellar ataxia	1
Human Diseases	Neurodegenerative disease	map05014	Amyotrophic lateral sclerosis (ALS)	1
Human Diseases	Drug resistance: antineoplastic	map01522	Endocrine resistance	2
Human Diseases	Drug resistance: antineoplastic	map01523	Antifolate resistance	1
Human Diseases	Drug resistance: antineoplastic	map01521	EGFR tyrosine kinase inhibitor resistance	3
Human Diseases	Drug resistance: antineoplastic	map01524	Platinum drug resistance	1
Human Diseases	Endocrine and metabolic disease	map04934	Cushing syndrome	5
Human Diseases	Endocrine and metabolic disease	map04932	Non-alcoholic fatty liver disease (NAFLD)	1
Human Diseases	Endocrine and metabolic disease	map04933	AGE-RAGE signaling pathway in diabetic complications	2
Human Diseases	Endocrine and metabolic disease	map04931	Insulin resistance	2

## Sheet: Signal transduction
First category	Second category	Pathway id	Description	mRNA_ceRNA numbers
Environmental Information Processing	Signal transduction	map04330	Notch signaling pathway	2
Environmental Information Processing	Signal transduction	map04150	mTOR signaling pathway	6
Environmental Information Processing	Signal transduction	map04151	PI3K-Akt signaling pathway	5
Environmental Information Processing	Signal transduction	map04152	AMPK signaling pathway	1
Environmental Information Processing	Signal transduction	map04072	Phospholipase D signaling pathway	1
Environmental Information Processing	Signal transduction	map04071	Sphingolipid signaling pathway	1
Environmental Information Processing	Signal transduction	map04310	Wnt signaling pathway	6
Environmental Information Processing	Signal transduction	map04350	TGF-beta signaling pathway	1
Environmental Information Processing	Signal transduction	map04630	Jak-STAT signaling pathway	1
Environmental Information Processing	Signal transduction	map04390	Hippo signaling pathway	2
Environmental Information Processing	Signal transduction	map04015	Rap1 signaling pathway	5
Environmental Information Processing	Signal transduction	map04014	Ras signaling pathway	2
Environmental Information Processing	Signal transduction	map04010	MAPK signaling pathway	5
Transcript id	Gene id	Gene name	Gene Description
ENST00000431765	ENSG00000161202	DVL3	dishevelled segment polarity protein 3 [Source:HGNC Symbol;Acc:HGNC:3087]
ENST00000620340	ENSG00000072133	RPS6KA6	ribosomal protein S6 kinase A6 [Source:HGNC Symbol;Acc:HGNC:10435]
ENST00000298552	ENSG00000165699	TSC1	TSC complex subunit 1 [Source:HGNC Symbol;Acc:HGNC:12362]
ENST00000678439	ENSG00000082701	GSK3B	glycogen synthase kinase 3 beta [Source:HGNC Symbol;Acc:HGNC:4617]
ENST00000644969	ENSG00000157764	BRAF	B-Raf proto-oncogene, serine/threonine kinase [Source:HGNC Symbol;Acc:HGNC:1097]
ENST00000559488	ENSG00000259207	ITGB3	integrin subunit beta 3 [Source:HGNC Symbol;Acc:HGNC:6156]
ENST00000341037	ENSG00000041982	TNC	tenascin C [Source:HGNC Symbol;Acc:HGNC:5318]
ENST00000297268	ENSG00000164692	COL1A2	collagen type I alpha 2 chain [Source:HGNC Symbol;Acc:HGNC:2198]
ENST00000557451	ENSG00000100968	NFATC4	nuclear factor of activated T cells 4 [Source:HGNC Symbol;Acc:HGNC:7778]
ENST00000409678	ENSG00000185269	NOTUM	notum, palmitoleoyl-protein carboxylesterase [Source:HGNC Symbol;Acc:HGNC:27106]
ENST00000458100	ENSG00000169862	CTNND2	catenin delta 2 [Source:HGNC Symbol;Acc:HGNC:2516]
ENST00000674749	ENSG00000116991	SIPA1L2	signal induced proliferation associated 1 like 2 [Source:HGNC Symbol;Acc:HGNC:23800]
ENST00000250559	ENSG00000127314	RAP1B	RAP1B, member of RAS oncogene family [Source:HGNC Symbol;Acc:HGNC:9857]
ENST00000329492	ENSG00000008735	MAPK8IP2	mitogen-activated protein kinase 8 interacting protein 2 [Source:HGNC Symbol;Acc:HGNC:6883]
ENST00000337737	ENSG00000178498	DTX3	deltex E3 ubiquitin ligase 3 [Source:HGNC Symbol;Acc:HGNC:24457]
ENST00000256759	ENSG00000134363	FST	follistatin [Source:HGNC Symbol;Acc:HGNC:3971]
ENST00000337929	ENSG00000103522	IL21R	interleukin 21 receptor [Source:HGNC Symbol;Acc:HGNC:6006]
ENST00000465829	ENSG00000170667	RASA4B	RAS p21 protein activator 4B [Source:HGNC Symbol;Acc:HGNC:35202]
ENST00000250559	ENSG00000127314	RAP1B	RAP1B, member of RAS oncogene family [Source:HGNC Symbol;Acc:HGNC:9857]
Environmental Information Processing	Signal transduction	map04013	MAPK signaling pathway - fly	2
Environmental Information Processing	Signal transduction	map04012	ErbB signaling pathway	3
Environmental Information Processing	Signal transduction	map04070	Phosphatidylinositol signaling system	2
Environmental Information Processing	Signal transduction	map04068	FoxO signaling pathway	2
Environmental Information Processing	Signal transduction	map04341	Hedgehog signaling pathway - fly	1
Environmental Information Processing	Signal transduction	map04340	Hedgehog signaling pathway	1
Environmental Information Processing	Signal transduction	map04024	cAMP signaling pathway	5
Transcript id	Gene id	Gene name	Gene Description
ENST00000644969	ENSG00000157764	BRAF	B-Raf proto-oncogene, serine/threonine kinase [Source:HGNC Symbol;Acc:HGNC:1097]
ENST00000293190	ENSG00000161509	GRIN2C	glutamate ionotropic receptor NMDA type subunit 2C [Source:HGNC Symbol;Acc:HGNC:4587]
ENST00000296533	ENSG00000164128	NPY1R	neuropeptide Y receptor Y1 [Source:HGNC Symbol;Acc:HGNC:7956]
ENST00000469930	ENSG00000157764	BRAF	B-Raf proto-oncogene, serine/threonine kinase [Source:HGNC Symbol;Acc:HGNC:1097]
ENST00000250559	ENSG00000127314	RAP1B	RAP1B, member of RAS oncogene family [Source:HGNC Symbol;Acc:HGNC:9857]
Environmental Information Processing	Signal transduction	map04020	Calcium signaling pathway	3
Environmental Information Processing	Signal transduction	map04022	cGMP-PKG signaling pathway	1

## Sheet: Endocrine system
First category	Second category	Pathway id	Description	mRNA_ceRNA numbers
Organismal Systems	Endocrine system	map04921	Oxytocin signaling pathway	2
Organismal Systems	Endocrine system	map04920	Adipocytokine signaling pathway	1
Organismal Systems	Endocrine system	map04923	Regulation of lipolysis in adipocytes	1
Organismal Systems	Endocrine system	map04922	Glucagon signaling pathway	1
Organismal Systems	Endocrine system	map04924	Renin secretion	1
Organismal Systems	Endocrine system	map04926	Relaxin signaling pathway	2
Organismal Systems	Endocrine system	map04929	GnRH secretion	1
Organismal Systems	Endocrine system	map04928	Parathyroid hormone synthesis, secretion and action	3
Organismal Systems	Endocrine system	map04919	Thyroid hormone signaling pathway	4
Organismal Systems	Endocrine system	map04910	Insulin signaling pathway	5
Organismal Systems	Endocrine system	map04914	Progesterone-mediated oocyte maturation	3
Organismal Systems	Endocrine system	map04915	Estrogen signaling pathway	3
Organismal Systems	Endocrine system	map04916	Melanogenesis	2
Organismal Systems	Endocrine system	map04917	Prolactin signaling pathway	1
Organismal Systems	Endocrine system	map03320	PPAR signaling pathway	1
Organismal Systems	Endocrine system	map04935	Growth hormone synthesis, secretion and action	1
Transcript id	Gene id	Gene name	Gene Description
ENST00000298552	ENSG00000165699	TSC1	TSC complex subunit 1 [Source:HGNC Symbol;Acc:HGNC:12362]
ENST00000564873	ENSG00000102893	PHKB	phosphorylase kinase regulatory subunit beta [Source:HGNC Symbol;Acc:HGNC:8927]
ENST00000678439	ENSG00000082701	GSK3B	glycogen synthase kinase 3 beta [Source:HGNC Symbol;Acc:HGNC:4617]
ENST00000644969	ENSG00000157764	BRAF	B-Raf proto-oncogene, serine/threonine kinase [Source:HGNC Symbol;Acc:HGNC:1097]
ENST00000557451	ENSG00000100968	NFATC4	nuclear factor of activated T cells 4 [Source:HGNC Symbol;Acc:HGNC:7778]
ENST00000646432	ENSG00000151090	THRB	thyroid hormone receptor beta [Source:HGNC Symbol;Acc:HGNC:11799]
ENST00000559488	ENSG00000259207	ITGB3	integrin subunit beta 3 [Source:HGNC Symbol;Acc:HGNC:6156]
ENST00000359842	ENSG00000143171	RXRG	retinoid X receptor gamma [Source:HGNC Symbol;Acc:HGNC:10479]
ENST00000296533	ENSG00000164128	NPY1R	neuropeptide Y receptor Y1 [Source:HGNC Symbol;Acc:HGNC:7956]
ENST00000609713	ENSG00000157542	KCNJ6	potassium inwardly rectifying channel subfamily J member 6 [Source:HGNC Symbol;Acc:HGNC:6267]
ENST00000304636	ENSG00000168542	COL3A1	collagen type III alpha 1 chain [Source:HGNC Symbol;Acc:HGNC:2201]
ENST00000297268	ENSG00000164692	COL1A2	collagen type I alpha 2 chain [Source:HGNC Symbol;Acc:HGNC:2198]
ENST00000678092	ENSG00000164733	CTSB	cathepsin B [Source:HGNC Symbol;Acc:HGNC:2527]
ENST00000620340	ENSG00000072133	RPS6KA6	ribosomal protein S6 kinase A6 [Source:HGNC Symbol;Acc:HGNC:10435]
ENST00000636615	ENSG00000250644	AC068580.4	novel protein
ENST00000311208	ENSG00000128422	KRT17	keratin 17 [Source:HGNC Symbol;Acc:HGNC:6427]
ENST00000431765	ENSG00000161202	DVL3	dishevelled segment polarity protein 3 [Source:HGNC Symbol;Acc:HGNC:3087]

## Sheet: Immune system
First category	Second category	Pathway id	Description	mRNA_ceRNA numbers
Organismal Systems	Immune system	map04650	Natural killer cell mediated cytotoxicity	3
Organismal Systems	Immune system	map04657	IL-17 signaling pathway	1
Organismal Systems	Immune system	map04659	Th17 cell differentiation	2
Organismal Systems	Immune system	map04660	T cell receptor signaling pathway	1
Organismal Systems	Immune system	map04612	Antigen processing and presentation	2
Organismal Systems	Immune system	map04611	Platelet activation	4
Organismal Systems	Immune system	map04610	Complement and coagulation cascades	1
Organismal Systems	Immune system	map04662	B cell receptor signaling pathway	1
Organismal Systems	Immune system	map04622	RIG-I-like receptor signaling pathway	1
Organismal Systems	Immune system	map04623	Cytosolic DNA-sensing pathway	1
Organismal Systems	Immune system	map04621	NOD-like receptor signaling pathway	1
Organismal Systems	Immune system	map04625	C-type lectin receptor signaling pathway	1
Organismal Systems	Immune system	map04670	Leukocyte transendothelial migration	2
Organismal Systems	Immune system	map04640	Hematopoietic cell lineage	1
Organismal Systems	Immune system	map04062	Chemokine signaling pathway	5
Transcript id	Gene id	Gene name	Gene Description
ENST00000309285	ENSG00000173578	XCR1	X-C motif chemokine receptor 1 [Source:HGNC Symbol;Acc:HGNC:1625]
ENST00000644969	ENSG00000157764	BRAF	B-Raf proto-oncogene, serine/threonine kinase [Source:HGNC Symbol;Acc:HGNC:1097]
ENST00000678439	ENSG00000082701	GSK3B	glycogen synthase kinase 3 beta [Source:HGNC Symbol;Acc:HGNC:4617]
ENST00000250559	ENSG00000127314	RAP1B	RAP1B, member of RAS oncogene family [Source:HGNC Symbol;Acc:HGNC:9857]
ENST00000381908	ENSG00000134539	KLRD1	killer cell lectin like receptor D1 [Source:HGNC Symbol;Acc:HGNC:6378]
ENST00000359842	ENSG00000143171	RXRG	retinoid X receptor gamma [Source:HGNC Symbol;Acc:HGNC:10479]
ENST00000337929	ENSG00000103522	IL21R	interleukin 21 receptor [Source:HGNC Symbol;Acc:HGNC:6006]
ENST00000339082	ENSG00000011422	PLAUR	plasminogen activator, urokinase receptor [Source:HGNC Symbol;Acc:HGNC:9053]
ENST00000559488	ENSG00000259207	ITGB3	integrin subunit beta 3 [Source:HGNC Symbol;Acc:HGNC:6156]
ENST00000304636	ENSG00000168542	COL3A1	collagen type III alpha 1 chain [Source:HGNC Symbol;Acc:HGNC:2201]
ENST00000297268	ENSG00000164692	COL1A2	collagen type I alpha 2 chain [Source:HGNC Symbol;Acc:HGNC:2198]
ENST00000678092	ENSG00000164733	CTSB	cathepsin B [Source:HGNC Symbol;Acc:HGNC:2527]
ENST00000431918	ENSG00000189143	CLDN4	claudin 4 [Source:HGNC Symbol;Acc:HGNC:2046]
ENST00000250559	ENSG00000127314	RAP1B	RAP1B, member of RAS oncogene family [Source:HGNC Symbol;Acc:HGNC:9857]
ENST00000557451	ENSG00000100968	NFATC4	nuclear factor of activated T cells 4 [Source:HGNC Symbol;Acc:HGNC:7778]
ENST00000355209	ENSG00000100413	POLR3H	RNA polymerase III subunit H [Source:HGNC Symbol;Acc:HGNC:30349]
MSTRG.6313.45	ENSG00000167986	DDB1	damage specific DNA binding protein 1 [Source:HGNC Symbol;Acc:HGNC:2717]

## Sheet: cell growth and death
First category	Second category	Pathway id	Description	mRNA_ceRNA numbers
Cellular Processes	Cell growth and death	map04218	Cellular senescence	4
Cellular Processes	Cell growth and death	map04210	Apoptosis	2
Cellular Processes	Cell growth and death	map04217	Necroptosis	1
Cellular Processes	Cell growth and death	map04216	Ferroptosis	1
Cellular Processes	Cell growth and death	map04214	Apoptosis - fly	2
Cellular Processes	Cell growth and death	map04110	Cell cycle	1
Cellular Processes	Cell growth and death	map04114	Oocyte meiosis	1
Transcript id	Gene id	Gene name	Gene Description
ENST00000620340	ENSG00000072133	RPS6KA6	ribosomal protein S6 kinase A6 [Source:HGNC Symbol;Acc:HGNC:10435]
ENST00000678439	ENSG00000082701	GSK3B	glycogen synthase kinase 3 beta [Source:HGNC Symbol;Acc:HGNC:4617]
ENST00000644969	ENSG00000157764	BRAF	B-Raf proto-oncogene, serine/threonine kinase [Source:HGNC Symbol;Acc:HGNC:1097]
ENST00000298552	ENSG00000165699	TSC1	TSC complex subunit 1 [Source:HGNC Symbol;Acc:HGNC:12362]
ENST00000557451	ENSG00000100968	NFATC4	nuclear factor of activated T cells 4 [Source:HGNC Symbol;Acc:HGNC:7778]
ENST00000418703	ENSG00000111199	TRPV4	transient receptor potential cation channel subfamily V member 4 [Source:HGNC Symbol;Acc:HGNC:18083]
ENST00000442461	ENSG00000189308	LIN54	lin-54 DREAM MuvB core complex component [Source:HGNC Symbol;Acc:HGNC:25397]
ENST00000636615	ENSG00000250644	AC068580.4	novel protein
ENST00000678092	ENSG00000164733	CTSB	cathepsin B [Source:HGNC Symbol;Acc:HGNC:2527]
ENST00000678789	ENSG00000196262	PPIA	peptidylprolyl isomerase A [Source:HGNC Symbol;Acc:HGNC:9253]
ENST00000615724	ENSG00000023909	GCLM	glutamate-cysteine ligase modifier subunit [Source:HGNC Symbol;Acc:HGNC:4312]
